# Supplementary material for: Characterizing Transcriptional Networks in Male Rainbow Darter (Etheostoma caeruleum) that Regulate Testis Development over a Complete Reproductive Cycle
Source: PLoS One. 2016 Nov 18;11(11):e0164722. doi: 10.1371/journal.pone.0164722 (PMC5115663; doi:10.1371/journal.pone.0164722)
Supplement: S1 Table — Water Temperature (deg C), pH, Specific Conductance (μS/cm), Dissolved oxygen (mg/L), and turbidity (NTU) was measured hourly (when it was possible) from may 11th, 2011 to June 1st, 2012. (XLSX) [file pone.0164722.s001.xlsx]

## Sheet: water quality data over a year
Bridgeport
HBPRT_TS	TEM00	PH00	CON00	OXY00	TUR00
DateTime	Water Temperature (deg C)	pH	Specific Conductance (µS/cm)	Dissolved oxygen (mg/L)	Turbidity (NTU)
2011-05-11 13:00:00	13.64	8.24	576	10.63	2.2
2011-05-11 14:00:00	14.41	8.28	576	11.32	2.2
2011-05-11 15:00:00	15.31	8.31	576	11.96	2.2
2011-05-11 16:00:00	16.14	8.35	575	12.43	2.1
2011-05-11 17:00:00	16.59	8.38	574	12.65	3.1
2011-05-11 18:00:00	16.74	8.4	573	12.52	2.5
2011-05-11 19:00:00	16.7	8.42	572	12.41	2.2
2011-05-11 20:00:00	16.66	8.43	571	12.19	2.4
2011-05-11 21:00:00	16.45	8.42	570	11.84	2.3
2011-05-11 22:00:00	16.25	8.39	570	11.09	2.4
2011-05-11 23:00:00	16.05	8.37	571	10.29	2.4
2011-05-12	15.85	8.33	570	9.61	2.4
2011-05-12 01:00:00	15.65	8.3	569	9.03	2.5
2011-05-12 02:00:00	15.42	8.27	568	8.51	2.6
2011-05-12 03:00:00	15.18	8.24	568	8.08	2.6
2011-05-12 04:00:00	14.94	8.21	566	7.71	2.5
2011-05-12 05:00:00	14.68	8.18	567	7.41	2.5
2011-05-12 06:00:00	14.4	8.14	566	7.18	2.6
2011-05-12 07:00:00	14.13	8.11	567	6.99	2.6
2011-05-12 08:00:00	13.9	8.08	568	6.86	2.7
2011-05-12 09:00:00	13.73	8.07	568	6.96	2.7
2011-05-12 10:00:00	13.63	8.07	570	7.18	2.6
2011-05-12 11:00:00	13.56	8.07	571	7.49	2.3
2011-05-12 12:00:00	13.53	8.08	573	7.82	2.4
2011-05-12 13:00:00	13.57	8.1	574	8.24	2.3
2011-05-12 14:00:00	13.67	8.13	574	8.77	2.2
2011-05-12 15:00:00	13.73	8.16	575	9.18	2.6
2011-05-12 16:00:00	13.89	8.19	575	9.7	2.4
2011-05-12 17:00:00	14.29	8.24	575	10.38	2.4
2011-05-12 18:00:00	14.86	8.28	574	11.01	2.6
2011-05-12 19:00:00	15.2	8.3	574	11.37	2.2
2011-05-12 20:00:00	15.34	8.32	574	11.46	2.2
2011-05-12 21:00:00	15.2	8.32	575	11.16	2.5
2011-05-12 22:00:00	14.98	8.3	575	10.6	2.3
2011-05-12 23:00:00	14.77	8.27	577	10.03	2.4
2011-05-13	14.6	8.25	575	9.59	2.5
2011-05-13 01:00:00	14.44	8.24	575	9.16	2.5
2011-05-13 02:00:00	14.28	8.22	574	8.75	2.5
2011-05-13 03:00:00	14.12	8.19	573	8.38	2.7
2011-05-13 04:00:00	14	8.17	571	8.05	2.6
2011-05-13 05:00:00	13.87	8.14	570	7.78	2.6
2011-05-13 06:00:00	13.7	8.11	569	7.54	2.7
2011-05-13 07:00:00	13.5	8.08	569	7.34	2.7
2011-05-13 08:00:00	13.36	8.05	570	7.22	2.8
2011-05-13 09:00:00	13.33	8.04	570	7.37	2.6
2011-05-13 10:00:00	13.38	8.06	570	7.83	2.5
2011-05-13 11:00:00	13.5	8.09	571	8.38	2.6
2011-05-13 12:00:00	13.89	8.12	571	9.03	2.5
2011-05-13 13:00:00	14.54	8.17	571	9.76	2.5
2011-05-13 14:00:00	15.32	8.2	571	10.38	2.4
2011-05-13 15:00:00	15.9	8.24	570	10.87	3.1
2011-05-13 16:00:00	16.39	8.26	566	10.92	5.9
2011-05-13 17:00:00	17.17	8.29	568	11.47	3.6
2011-05-13 18:00:00	17.62	8.31	570	11.71	2.7
2011-05-13 19:00:00	17.57	8.3	572	11.13	2.8
2011-05-13 20:00:00	17.42	8.27	573	10.32	2.7
2011-05-13 21:00:00	17.28	8.26	567	9.57	2.9
2011-05-13 22:00:00	17.3	8.23	564	8.89	4.5
2011-05-13 23:00:00	17.33	8.2	571	8.34	3.8
2011-05-14	17.34	8.18	568	7.83	3.8
2011-05-14 01:00:00	17.34	8.15	563	7.34	3.9
2011-05-14 02:00:00	17.27	8.1	559	6.92	5.7
2011-05-14 03:00:00	17.1	8.07	555	6.6	5.8
2011-05-14 04:00:00	16.89	8.04	550	6.33	6
2011-05-14 05:00:00	16.64	7.99	551	6.07	7.4
2011-05-14 07:00:00	16.17	7.89	556	5.6	24.9
2011-05-14 08:00:00	15.97	7.87	555	5.53	27.4
2011-05-14 09:00:00	15.89	7.87	550	5.58	22.3
2011-05-14 11:00:00	15.8	7.87	544	6	13.7
2011-05-14 12:00:00	15.72	7.88	544	6.27	12.7
2011-05-14 13:00:00	15.62	7.88	543	6.54	12.6
2011-05-14 14:00:00	15.53	7.89	544	6.7	13.8
2011-05-14 15:00:00	15.44	7.89	547	6.87	15.5
2011-05-14 16:00:00	15.39	7.9	547	7.01	17.6
2011-05-14 17:00:00	15.41	7.91	555	7.26	17.9
2011-05-14 19:00:00	15.45	7.94	562	7.48	18.8
2011-05-14 20:00:00	15.41	7.93	560	7.42	20.8
2011-05-14 21:00:00	15.33	7.92	559	7.31	22.8
2011-05-14 23:00:00	15.07	7.92	556	7.27	29
2011-05-15	14.92	7.93	556	7.31	32.7
2011-05-15 01:00:00	14.76	7.94	557	7.34	31.9
2011-05-15 02:00:00	14.58	7.94	561	7.34	31.2
2011-05-15 03:00:00	14.39	7.94	564	7.3	28.9
2011-05-15 04:00:00	14.17	7.94	567	7.27	27.9
2011-05-15 05:00:00	13.93	7.94	566	7.31	26.2
2011-05-15 06:00:00	13.67	7.93	566	7.32	24.9
2011-05-15 07:00:00	13.4	7.93	565	7.36	24.5
2011-05-15 08:00:00	13.13	7.93	566	7.44	22.9
2011-05-15 10:00:00	12.7	7.94	570	7.71	21.3
2011-05-15 11:00:00	12.53	7.95	573	7.92	20.1
2011-05-15 12:00:00	12.36	7.97	576	8.17	19.5
2011-05-15 13:00:00	12.16	7.98	578	8.39	19.3
2011-05-15 14:00:00	12	7.99	579	8.6	18.9
2011-05-15 15:00:00	11.88	8.01	581	8.86	18.5
2011-05-15 16:00:00	11.86	8.03	581	9.15	18.5
2011-05-15 17:00:00	11.84	8.06	582	9.38	18.9
2011-05-15 18:00:00	11.77	8.07	582	9.53	18.9
2011-05-15 19:00:00	11.68	8.08	583	9.66	18.8
2011-05-15 20:00:00	11.59	8.1	584	9.73	19
2011-05-15 21:00:00	11.48	8.11	585	9.77	20.1
2011-05-15 22:00:00	11.36	8.12	588	9.77	23.4
2011-05-15 23:00:00	11.23	8.12	588	9.72	28.7
2011-05-16	11.09	8.12	583	9.64	31.1
2011-05-16 01:00:00	10.92	8.11	580	9.54	31.1
2011-05-16 02:00:00	10.72	8.11	575	9.44	29.9
2011-05-16 03:00:00	10.51	8.09	571	9.34	28.8
2011-05-16 04:00:00	10.3	8.08	565	9.3	29.8
2011-05-16 05:00:00	10.13	8.08	557	9.29	31.3
2011-05-16 06:00:00	9.99	8.07	551	9.29	31.4
2011-05-16 07:00:00	9.89	8.06	547	9.32	30.7
2011-05-16 08:00:00	9.8	8.06	543	9.35	29.7
2011-05-16 09:00:00	9.71	8.06	540	9.4	27.6
2011-05-16 10:00:00	9.63	8.06	537	9.49	24.5
2011-05-16 11:00:00	9.6	8.06	535	9.56	22.3
2011-05-16 12:00:00	9.61	8.07	534	9.67	19.8
2011-05-16 13:00:00	9.67	8.07	534	9.84	18.2
2011-05-16 14:00:00	9.72	8.09	533	10.02	17.1
2011-05-16 15:00:00	9.75	8.1	532	10.21	15.4
2011-05-16 16:00:00	9.8	8.13	531	10.43	14.7
2011-05-16 17:00:00	9.86	8.15	531	10.61	14.7
2011-05-16 18:00:00	9.9	8.17	531	10.71	14.1
2011-05-16 19:00:00	9.92	8.19	531	10.78	13.2
2011-05-16 20:00:00	9.94	8.2	530	10.78	12.5
2011-05-16 22:00:00	10.03	8.21	530	10.67	11.5
2011-05-16 23:00:00	10.06	8.22	531	10.57	11.1
2011-05-17	10.06	8.21	532	10.42	10.8
2011-05-17 01:00:00	10.06	8.2	534	10.22	11.2
2011-05-17 02:00:00	10.03	8.19	536	10.02	11
2011-05-17 03:00:00	10	8.17	537	9.85	11.3
2011-05-17 04:00:00	9.96	8.15	539	9.71	11
2011-05-17 05:00:00	9.93	8.14	540	9.6	11.7
2011-05-17 06:00:00	9.89	8.13	542	9.52	11.5
2011-05-17 07:00:00	9.84	8.12	543	9.48	10.7
2011-05-17 08:00:00	9.76	8.11	543	9.48	10.4
2011-05-17 09:00:00	9.68	8.1	543	9.54	10.1
2011-05-17 10:00:00	9.65	8.1	544	9.68	9.6
2011-05-17 11:00:00	9.66	8.11	545	9.86	9.1
2011-05-17 12:00:00	9.69	8.12	546	10.03	8.6
2011-05-17 13:00:00	9.75	8.13	546	10.24	7.9
2011-05-17 14:00:00	9.89	8.16	546	10.56	8
2011-05-17 15:00:00	10.14	8.19	544	10.94	7.5
2011-05-17 16:00:00	10.37	8.22	544	11.24	7.1
2011-05-17 17:00:00	10.52	8.25	544	11.45	7.1
2011-05-17 18:00:00	10.67	8.27	543	11.6	6.9
2011-05-17 19:00:00	10.77	8.29	543	11.62	6.7
2011-05-17 20:00:00	10.85	8.31	542	11.58	6.6
2011-05-17 21:00:00	10.89	8.31	541	11.38	6.4
2011-05-17 22:00:00	10.93	8.3	540	11.1	6.9
2011-05-17 23:00:00	10.94	8.29	539	10.78	6.9
2011-05-18	10.98	8.27	539	10.46	7.4
2011-05-18 01:00:00	10.99	8.25	539	10.13	7.9
2011-05-18 02:00:00	11	8.22	538	9.82	8
2011-05-18 03:00:00	11	8.19	538	9.58	8.3
2011-05-18 04:00:00	10.97	8.16	538	9.4	8.2
2011-05-18 05:00:00	10.96	8.15	539	9.28	8.6
2011-05-18 06:00:00	10.95	8.13	538	9.19	8.2
2011-05-18 07:00:00	10.93	8.12	539	9.13	8.2
2011-05-18 09:00:00	10.89	8.09	538	9.14	8.5
2011-05-18 10:00:00	10.92	8.1	538	9.26	7.5
2011-05-18 11:00:00	10.96	8.1	538	9.4	7.3
2011-05-18 12:00:00	11.03	8.11	538	9.59	6.6
2011-05-18 13:00:00	11.18	8.14	536	9.95	6.3
2011-05-18 14:00:00	11.36	8.17	536	10.31	6.7
2011-05-18 15:00:00	11.55	8.2	535	10.67	5.7
2011-05-18 16:00:00	11.78	8.23	534	11.06	5.6
2011-05-18 17:00:00	11.96	8.27	533	11.3	5.7
2011-05-18 18:00:00	12.1	8.29	532	11.43	5.5
2011-05-18 19:00:00	12.27	8.32	532	11.6	5.4
2011-05-18 20:00:00	12.45	8.34	534	11.67	6.4
2011-05-18 21:00:00	12.49	8.32	537	11.42	5.9
2011-05-18 22:00:00	12.53	8.33	539	11.13	6.1
2011-05-18 23:00:00	12.54	8.31	540	10.78	6.5
2011-05-19	12.54	8.29	540	10.4	6.6
2011-05-19 01:00:00	12.52	8.27	540	10.01	7.4
2011-05-19 02:00:00	12.49	8.24	541	9.67	9
2011-05-19 03:00:00	12.45	8.2	541	9.34	10.3
2011-05-19 04:00:00	12.4	8.16	541	9.11	13.5
2011-05-19 05:00:00	12.32	8.13	538	8.92	17.8
2011-05-19 06:00:00	12.21	8.1	543	8.79	22.2
2011-05-19 08:00:00	12.01	8.02	538	8.68	45.2
2011-05-19 09:00:00	11.95	8	528	8.72	55.5
2011-05-19 10:00:00	11.86	7.96	518	8.79	89.3
2011-05-19 11:00:00	11.75	7.91	506	8.84	136.4
2011-05-19 12:00:00	11.74	7.88	495	8.85	176.7
2011-05-19 13:00:00	11.79	7.86	488	8.87	180.6
2011-05-19 14:00:00	11.89	7.85	482	8.92	178.8
2011-05-19 15:00:00	12.04	7.84	477	8.95	166.6
2011-05-19 16:00:00	12.22	7.84	476	8.98	152.3
2011-05-19 17:00:00	12.41	7.85	475	9.04	143.6
2011-05-19 18:00:00	12.52	7.87	479	9.11	131.5
2011-05-19 19:00:00	12.62	7.9	485	9.21	108.5
2011-05-19 20:00:00	12.7	7.93	484	9.31	89.2
2011-05-19 21:00:00	12.73	7.96	484	9.36	77.2
2011-05-19 22:00:00	12.74	7.98	485	9.36	71
2011-05-19 23:00:00	12.71	7.98	486	9.33	61.3
2011-05-20	12.69	8	489	9.32	52.8
2011-05-20 01:00:00	12.6	8	489	9.29	59.5
2011-05-20 02:00:00	12.49	8	492	9.27	43
2011-05-20 04:00:00	12.18	8.01	496	9.29	36.4
2011-05-20 05:00:00	12.01	8	497	9.3	32.2
2011-05-20 06:00:00	11.86	7.99	499	9.35	29.6
2011-05-20 07:00:00	11.71	7.99	500	9.4	28
2011-05-20 08:00:00	11.57	7.99	501	9.45	26.2
2011-05-20 09:00:00	11.48	7.99	501	9.48	24.8
2011-05-20 11:00:00	11.49	8	503	9.63	22.3
2011-05-20 12:00:00	11.66	8.01	503	9.75	19.5
2011-05-20 13:00:00	11.95	8.02	504	9.88	18.2
2011-05-20 14:00:00	12.32	8.05	505	10.05	16.6
2011-05-20 15:00:00	12.67	8.07	505	10.24	16
2011-05-20 16:00:00	12.98	8.1	505	10.39	15.1
2011-05-20 17:00:00	13.35	8.13	504	10.54	14.7
2011-05-20 18:00:00	13.79	8.16	505	10.6	14.8
2011-05-20 19:00:00	14.17	8.18	506	10.58	15
2011-05-20 20:00:00	14.39	8.19	508	10.53	14
2011-05-20 21:00:00	14.61	8.21	510	10.42	13.9
2011-05-20 22:00:00	14.61	8.19	512	10.15	13
2011-05-20 23:00:00	14.55	8.18	513	9.87	13.3
2011-05-21	14.49	8.16	515	9.61	14.5
2011-05-21 01:00:00	14.42	8.13	516	9.35	13.1
2011-05-21 03:00:00	14.22	8.09	518	8.92	12.4
2011-05-21 04:00:00	14.04	8.07	521	8.75	11.9
2011-05-21 05:00:00	13.81	8.04	524	8.62	11.6
2011-05-21 06:00:00	13.56	8.02	525	8.57	11.9
2011-05-21 07:00:00	13.31	8.01	527	8.58	11.8
2011-05-21 08:00:00	13.09	7.99	529	8.63	11
2011-05-21 09:00:00	12.9	7.99	530	8.74	10.5
2011-05-21 10:00:00	12.83	7.99	532	8.96	9.9
2011-05-21 11:00:00	12.88	8.02	533	9.33	9.2
2011-05-21 12:00:00	13.03	8.02	535	9.74	9
2011-05-21 13:00:00	13.38	8.07	535	10.33	8
2011-05-21 14:00:00	13.8	8.11	536	10.88	8.2
2011-05-21 15:00:00	14.28	8.15	534	11.41	8.7
2011-05-21 16:00:00	14.74	8.2	533	11.9	7.9
2011-05-21 17:00:00	15.12	8.24	531	12.12	8
2011-05-21 18:00:00	15.43	8.28	527	12.15	7.9
2011-05-21 19:00:00	15.74	8.3	526	12.14	7.9
2011-05-21 20:00:00	15.95	8.31	525	11.98	8.7
2011-05-21 21:00:00	16.1	8.31	527	11.69	7.1
2011-05-21 23:00:00	16.24	8.28	538	10.72	7.7
2011-05-22	16.27	8.25	542	10.21	7.6
2011-05-22 01:00:00	16.25	8.21	550	9.71	7.2
2011-05-22 02:00:00	16.24	8.18	555	9.19	7.3
2011-05-22 03:00:00	16.15	8.13	562	8.7	7.2
2011-05-22 04:00:00	16.02	8.08	567	8.29	7.2
2011-05-22 05:00:00	15.93	8.05	571	7.96	8
2011-05-22 06:00:00	15.8	8.02	573	7.71	7.4
2011-05-22 07:00:00	15.68	7.99	577	7.57	7.8
2011-05-22 08:00:00	15.55	7.96	579	7.47	7.3
2011-05-22 09:00:00	15.45	7.95	582	7.44	6.9
2011-05-22 10:00:00	15.34	7.93	584	7.5	6.2
2011-05-22 11:00:00	15.3	7.93	587	7.81	5.6
2011-05-22 12:00:00	15.31	7.96	586	8.23	5.6
2011-05-22 13:00:00	15.36	7.98	590	8.82	5.2
2011-05-22 14:00:00	15.33	8	590	9.01	5.6
2011-05-22 15:00:00	15.75	8.06	588	10.07	7.3
2011-05-22 16:00:00	16.28	8.14	589	11.11	5.7
2011-05-22 17:00:00	16.76	8.19	588	11.85	5
2011-05-22 18:00:00	17.2	8.25	585	12.46	5.1
2011-05-22 19:00:00	17.47	8.29	582	12.91	5.7
2011-05-22 20:00:00	17.66	8.32	581	13.08	4.8
2011-05-22 21:00:00	17.65	8.33	580	12.72	4.5
2011-05-22 22:00:00	17.56	8.33	580	12.11	5.2
2011-05-22 23:00:00	17.5	8.31	580	11.44	5.1
2011-05-23	17.41	8.29	579	10.78	5.1
2011-05-23 02:00:00	17.23	8.23	583	9.48	5.8
2011-05-23 03:00:00	17.1	8.18	585	8.87	5.8
2011-05-23 04:00:00	16.93	8.14	592	8.33	5.7
2011-05-23 05:00:00	16.73	8.09	597	7.87	5.9
2011-05-23 06:00:00	16.55	8.05	597	7.52	6
2011-05-23 07:00:00	16.34	8.01	603	7.26	5.6
2011-05-23 08:00:00	16.24	7.99	607	7.15	5.2
2011-05-23 09:00:00	16.2	7.99	610	7.34	5.2
2011-05-23 10:00:00	16.22	8	612	7.83	5
2011-05-23 11:00:00	16.37	8.05	613	8.63	4.6
2011-05-23 12:00:00	16.59	8.09	614	9.59	4.5
2011-05-23 14:00:00	16.78	8.16	615	10.61	4.1
2011-05-23 15:00:00	16.9	8.21	615	11.28	4.2
2011-05-23 16:00:00	16.99	8.25	614	11.65	4
2011-05-23 17:00:00	17.36	8.31	612	12.32	3.9
2011-05-23 18:00:00	17.68	8.36	609	12.83	4.2
2011-05-23 19:00:00	17.92	8.39	606	12.93	4.6
2011-05-23 20:00:00	17.87	8.4	596	12.16	4.2
2011-05-23 21:00:00	17.67	8.37	584	10.89	9.7
2011-05-23 22:00:00	17.5	8.34	579	10.26	28.8
2011-05-23 23:00:00	17.34	8.29	575	9.66	29.4
2011-05-24	17.28	8.27	576	9.3	18.3
2011-05-24 01:00:00	17.16	8.24	582	8.85	13.8
2011-05-24 02:00:00	16.96	8.19	588	8.26	18.3
2011-05-24 03:00:00	16.74	8.13	592	7.86	18.1
2011-05-24 05:00:00	16.29	8.03	602	7.24	16.6
2011-05-24 06:00:00	16.05	7.98	607	7.02	18.6
2011-05-24 07:00:00	15.87	7.96	614	6.95	21
2011-05-24 09:00:00	15.6	7.94	605	7.01	18.2
2011-05-24 10:00:00	15.43	7.94	605	7.17	17.7
2011-05-24 11:00:00	15.31	7.95	605	7.61	16
2011-05-24 13:00:00	15.52	7.99	606	8.61	17.7
2011-05-24 14:00:00	15.81	8	607	9.05	19.9
2011-05-24 15:00:00	16.12	8.03	606	9.46	22.3
2011-05-24 16:00:00	16.49	8.05	605	9.75	26.3
2011-05-24 17:00:00	16.81	8.09	603	10.22	28
2011-05-24 18:00:00	16.92	8.13	602	10.68	26
2011-05-24 19:00:00	17	8.18	601	11.09	23.9
2011-05-24 20:00:00	16.88	8.2	599	11.06	22.8
2011-05-24 21:00:00	16.77	8.23	597	10.93	23.4
2011-05-24 22:00:00	16.56	8.23	597	10.73	24.4
2011-05-24 23:00:00	16.28	8.23	598	10.5	24.7
2011-05-25	16.08	8.25	595	10.34	22.9
2011-05-25 01:00:00	15.87	8.24	592	9.93	21.9
2011-05-25 02:00:00	15.62	8.2	589	9.41	20.9
2011-05-25 03:00:00	15.28	8.17	592	8.95	20.9
2011-05-25 04:00:00	14.9	8.13	592	8.58	19.6
2011-05-25 05:00:00	14.51	8.1	591	8.33	18.9
2011-05-25 06:00:00	14.15	8.08	592	8.23	17.5
2011-05-25 07:00:00	13.82	8.06	591	8.11	16.3
2011-05-25 08:00:00	13.5	8.04	590	8.09	15.1
2011-05-25 09:00:00	13.26	8.04	589	8.21	13.9
2011-05-25 10:00:00	13.15	8.05	588	8.54	12.2
2011-05-25 12:00:00	13.64	8.12	581	10.18	9.7
2011-05-25 13:00:00	13.96	8.18	579	11.02	9
2011-05-25 14:00:00	14.33	8.23	577	11.98	8.2
2011-05-25 15:00:00	14.7	8.3	574	12.9	7.8
2011-05-25 16:00:00	15.01	8.36	571	13.58	7.2
2011-05-25 17:00:00	15.07	8.4	568	13.65	6.8
2011-05-25 18:00:00	15.06	8.41	568	13.62	6.8
2011-05-25 19:00:00	15.03	8.43	566	13.52	6.4
2011-05-25 20:00:00	14.88	8.43	565	12.99	6.8
2011-05-25 21:00:00	14.66	8.4	563	12.28	7.1
2011-05-25 22:00:00	14.42	8.39	558	11.62	7.3
2011-05-25 23:00:00	14.19	8.37	552	10.95	8.1
2011-05-26	13.94	8.32	549	10.3	9.6
2011-05-26 01:00:00	13.76	8.26	551	9.75	10.8
2011-05-26 02:00:00	13.65	8.23	547	9.32	11.6
2011-05-26 03:00:00	13.52	8.21	545	9.04	13.1
2011-05-26 04:00:00	13.36	8.17	545	8.8	13.8
2011-05-26 05:00:00	13.24	8.14	544	8.58	13.4
2011-05-26 07:00:00	13.06	8.05	545	8.29	13.3
2011-05-26 08:00:00	12.97	8.02	543	8.28	12.9
2011-05-26 09:00:00	12.88	8.01	540	8.3	12.4
2011-05-26 10:00:00	12.75	7.98	537	8.43	11.9
2011-05-26 11:00:00	12.66	7.98	539	8.6	10.7
2011-05-26 12:00:00	12.63	7.99	539	8.82	10.5
2011-05-26 13:00:00	12.62	7.99	540	9.04	9.6
2011-05-26 14:00:00	12.71	8.01	540	9.34	9.2
2011-05-26 15:00:00	13	8.05	541	9.92	9.1
2011-05-26 16:00:00	13.27	8.08	541	10.38	8.9
2011-05-26 18:00:00	13.59	8.13	542	10.83	8.2
2011-05-26 19:00:00	13.64	8.15	544	10.83	8.4
2011-05-26 20:00:00	13.71	8.16	545	10.75	8.6
2011-05-26 21:00:00	13.78	8.16	547	10.73	8.2
2011-05-26 22:00:00	13.83	8.17	550	10.53	8.3
2011-05-26 23:00:00	13.78	8.15	554	10.18	8.5
2011-05-27	13.78	8.14	558	9.94	10.7
2011-05-27 01:00:00	13.74	8.12	559	9.61	8.8
2011-05-27 02:00:00	13.66	8.1	564	9.3	8.8
2011-05-27 03:00:00	13.58	8.08	565	9.07	9.2
2011-05-27 04:00:00	13.47	8.07	570	8.83	9.4
2011-05-27 05:00:00	13.32	8.04	573	8.65	9.2
2011-05-27 06:00:00	13.18	8.04	572	8.58	9.4
2011-05-27 07:00:00	13.05	8.03	574	8.47	10
2011-05-27 08:00:00	12.93	8.01	575	8.42	10.8
2011-05-27 09:00:00	12.84	8.01	573	8.49	10.4
2011-05-27 10:00:00	12.77	8.01	574	8.64	9.9
2011-05-27 11:00:00	12.72	8.02	573	8.86	9.5
2011-05-27 12:00:00	12.68	8.03	572	9.08	8.8
2011-05-27 13:00:00	12.6	8.03	571	9.32	8.2
2011-05-27 14:00:00	12.59	8.06	569	9.68	7.3
2011-05-27 15:00:00	12.6	8.09	566	10.2	7
2011-05-27 16:00:00	12.6	8.12	564	10.54	6.7
2011-05-27 17:00:00	12.62	8.15	562	10.83	6.9
2011-05-27 18:00:00	12.65	8.17	562	11.07	6.3
2011-05-27 19:00:00	12.66	8.19	560	11.19	6.6
2011-05-27 20:00:00	12.65	8.21	559	11.14	6.5
2011-05-27 21:00:00	12.66	8.23	558	11.11	6.8
2011-05-27 22:00:00	12.65	8.23	558	10.94	7.1
2011-05-27 23:00:00	12.6	8.21	558	10.62	7.3
2011-05-28	12.54	8.21	557	10.35	7.2
2011-05-28 01:00:00	12.49	8.18	557	10.07	7.2
2011-05-28 02:00:00	12.43	8.17	558	9.78	7.4
2011-05-28 03:00:00	12.39	8.15	559	9.55	7.6
2011-05-28 04:00:00	12.33	8.12	558	9.31	7.5
2011-05-28 05:00:00	12.3	8.11	559	9.16	7.8
2011-05-28 06:00:00	12.26	8.09	559	9.01	7.7
2011-05-28 07:00:00	12.2	8.07	560	8.87	7.8
2011-05-28 08:00:00	12.14	8.05	560	8.88	7.5
2011-05-28 09:00:00	12.1	8.04	560	8.91	7.4
2011-05-28 10:00:00	12.09	8.03	560	9.03	6.9
2011-05-28 11:00:00	12.12	8.04	561	9.35	7.3
2011-05-28 12:00:00	12.15	8.04	560	9.61	6.4
2011-05-28 13:00:00	12.32	8.08	560	10.19	6
2011-05-28 14:00:00	12.44	8.12	558	10.61	5.7
2011-05-28 15:00:00	12.71	8.18	557	11.39	5.3
2011-05-28 16:00:00	13.09	8.23	554	12.11	5.7
2011-05-28 17:00:00	13.43	8.3	552	12.69	5.3
2011-05-28 18:00:00	13.49	8.31	551	12.69	5.1
2011-05-28 19:00:00	13.58	8.33	550	12.72	5
2011-05-28 20:00:00	13.76	8.37	547	12.69	5.1
2011-05-28 21:00:00	13.84	8.36	547	12.34	5.1
2011-05-28 22:00:00	13.85	8.35	546	11.82	5.3
2011-05-28 23:00:00	13.82	8.33	547	11.25	5.5
2011-05-29	13.76	8.31	547	10.73	5.8
2011-05-29 01:00:00	13.72	8.28	546	10.25	5.8
2011-05-29 02:00:00	13.68	8.26	547	9.81	5.8
2011-05-29 03:00:00	13.64	8.23	548	9.37	6.3
2011-05-29 04:00:00	13.56	8.18	549	9.1	6.5
2011-05-29 05:00:00	13.49	8.15	549	8.8	7.5
2011-05-29 06:00:00	13.42	8.11	549	8.6	6.8
2011-05-29 07:00:00	13.38	8.09	549	8.48	7
2011-05-29 08:00:00	13.35	8.07	549	8.38	6.7
2011-05-29 09:00:00	13.31	8.04	550	8.53	6.3
2011-05-29 10:00:00	13.36	8.04	550	8.88	6.1
2011-05-29 11:00:00	13.49	8.06	550	9.42	5.8
2011-05-29 12:00:00	13.52	8.06	550	9.68	5.4
2011-05-29 13:00:00	13.75	8.12	548	10.54	5.2
2011-05-29 14:00:00	14.22	8.19	546	11.59	5.2
2011-05-29 15:00:00	14.5	8.24	544	12.26	5.4
2011-05-29 16:00:00	14.53	8.27	543	12.36	4.8
2011-05-29 17:00:00	14.6	8.29	541	12.5	4.7
2011-05-29 18:00:00	14.69	8.31	540	12.4	4.8
2011-05-29 19:00:00	14.88	8.33	538	12.59	5.4
2011-05-29 20:00:00	14.95	8.35	537	12.42	5.2
2011-05-29 21:00:00	14.89	8.34	536	11.96	5.2
2011-05-29 22:00:00	14.87	8.32	529	11.21	8.3
2011-05-29 23:00:00	14.85	8.31	526	10.65	17
2011-05-30	14.91	8.28	531	10.2	13.7
2011-05-30 01:00:00	14.95	8.27	527	9.79	11.4
2011-05-30 02:00:00	14.89	8.23	530	9.38	10.2
2011-05-30 03:00:00	14.77	8.19	532	9.02	8.9
2011-05-30 04:00:00	14.64	8.15	534	8.69	8.6
2011-05-30 05:00:00	14.58	8.13	538	8.4	10.6
2011-05-30 06:00:00	14.48	8.07	541	8.19	11.8
2011-05-30 07:00:00	14.43	8.04	543	8.04	13.9
2011-05-30 08:00:00	14.36	8.01	542	7.98	13.4
2011-05-30 09:00:00	14.3	7.98	542	8.02	12.8
2011-05-30 10:00:00	14.36	7.98	540	8.29	13.3
2011-05-30 11:00:00	14.58	8	540	8.72	11.9
2011-05-30 12:00:00	14.82	8.03	542	9.44	9.9
2011-05-30 13:00:00	15.08	8.08	542	10.16	8.7
2011-05-30 14:00:00	15.54	8.16	541	11.24	8.4
2011-05-30 15:00:00	16.06	8.24	540	12.24	7.8
2011-05-30 16:00:00	16.6	8.3	538	13.09	7.2
2011-05-30 17:00:00	16.96	8.35	536	13.43	7
2011-05-30 18:00:00	17.48	8.39	534	13.86	7.4
2011-05-30 19:00:00	17.76	8.4	533	13.51	7.3
2011-05-30 20:00:00	18.02	8.41	532	13.4	7.5
2011-05-30 21:00:00	18.15	8.42	533	12.9	6.5
2011-05-30 22:00:00	18.1	8.38	536	12.07	6.4
2011-05-30 23:00:00	18	8.35	540	11.19	6.7
2011-05-31	18.09	8.35	541	10.58	7.4
2011-05-31 02:00:00	18.09	8.28	546	9.14	5.9
2011-05-31 03:00:00	17.97	8.23	550	8.52	7.1
2011-05-31 04:00:00	17.8	8.17	554	7.97	5.9
2011-05-31 05:00:00	17.63	8.12	558	7.47	6
2011-05-31 06:00:00	17.45	8.08	562	7.13	5.7
2011-05-31 07:00:00	17.23	8.03	565	6.9	5.4
2011-05-31 08:00:00	17	7.99	568	6.8	5.2
2011-05-31 09:00:00	16.87	7.98	570	6.99	5.2
2011-05-31 10:00:00	16.87	8	571	7.54	4.6
2011-05-31 11:00:00
2011-05-31 12:00:00	17.84	8.14	564	11.2	4.8
2011-05-31 13:00:00	18.46	8.2	562	12.35	4.3
2011-05-31 14:00:00	19.09	8.26	561	13.29	4.4
2011-05-31 15:00:00	19.81	8.33	558	14.33	4
2011-05-31 16:00:00	20.57	8.37	556	15.24	5.2
2011-05-31 17:00:00	21.2	8.41	553	15.67	4.4
2011-05-31 18:00:00	21.76	8.45	550	15.79	4.3
2011-05-31 19:00:00	22.11	8.46	547	15.59	4.3
2011-05-31 20:00:00	22.3	8.46	546	15	4.2
2011-05-31 21:00:00	22.35	8.46	545	14.13	4.5
2011-05-31 22:00:00	22.17	8.41	547	12.91	4.1
2011-05-31 23:00:00	21.96	8.36	548	11.77	4.6
2011-06-01	21.81	8.32	550	10.82	4.9
2011-06-01 01:00:00	21.72	8.28	553	9.99	5.1
2011-06-01 02:00:00	21.54	8.23	556	9.25	5
2011-06-01 03:00:00	21.34	8.19	558	8.64	5
2011-06-01 04:00:00	21.1	8.14	561	8.1	5
2011-06-01 05:00:00	20.9	8.11	563	7.64	4.7
2011-06-01 06:00:00	20.57	8.06	566	7.29	4.6
2011-06-01 07:00:00	20.25	8.03	569	7.05	4.4
2011-06-01 08:00:00	19.94	8	571	6.96	4.2
2011-06-01 09:00:00	19.66	7.99	572	7.12	4.1
2011-06-01 10:00:00	19.52	8.01	573	7.69	4
2011-06-01 11:00:00	19.59	8.05	573	8.78	3.6
2011-06-01 12:00:00	19.84	8.11	571	10.04	3.5
2011-06-01 13:00:00	20.22	8.17	569	11.2	3.8
2011-06-01 14:00:00	20.68	8.24	566	12.25	4
2011-06-01 15:00:00	21.13	8.28	563	13.09	3.8
2011-06-01 16:00:00	21.59	8.33	559	13.69	3.6
2011-06-01 17:00:00	21.96	8.38	555	14.04	3.9
2011-06-01 18:00:00	22.14	8.41	552	14.07	3.9
2011-06-01 19:00:00	22.18	8.43	549	13.88	3.8
2011-06-01 20:00:00	21.92	8.43	548	13.35	4.1
2011-06-01 21:00:00	21.52	8.42	547	12.61	4
2011-06-01 22:00:00	21.1	8.39	547	11.69	3.8
2011-06-01 23:00:00	20.72	8.37	547	10.84	4.5
2011-06-02	20.36	8.33	547	10.08	4.2
2011-06-02 01:00:00	19.97	8.3	548	9.42	4.6
2011-06-02 02:00:00	19.56	8.27	550	8.88	3.9
2011-06-02 03:00:00	19.13	8.23	552	8.45	3.7
2011-06-02 04:00:00	18.63	8.19	556	8.12	3.7
2011-06-02 05:00:00	18.1	8.16	558	7.9	4
2011-06-02 06:00:00	17.55	8.12	562	7.75	3.9
2011-06-02 07:00:00	17.03	8.09	565	7.66	3.9
2011-06-02 08:00:00	16.53	8.06	568	7.71	4.1
2011-06-02 09:00:00	16.14	8.06	570	8	3.3
2011-06-02 10:00:00	15.96	8.09	571	8.69	3.4
2011-06-02 11:00:00	16	8.13	571	9.66	2.8
2011-06-02 12:00:00	16.32	8.18	571	10.71	3.4
2011-06-02 13:00:00	16.83	8.23	571	11.78	2.8
2011-06-02 14:00:00	17.48	8.26	571	12.79	2.8
2011-06-02 15:00:00	18.23	8.32	570	13.72	2.9
2011-06-02 16:00:00	18.85	8.35	569	14.44	3.1
2011-06-02 17:00:00	19.38	8.38	567	14.88	3
2011-06-02 19:00:00	19.91	8.43	563	15.04	2.9
2011-06-02 20:00:00	19.85	8.44	561	14.67	3.3
2011-06-02 21:00:00	19.58	8.44	560	13.99	3.1
2011-06-02 22:00:00	19.21	8.42	559	13.02	3.5
2011-06-02 23:00:00	18.86	8.39	558	12.06	3.3
2011-06-03	18.51	8.36	558	11.21	3.4
2011-06-03 01:00:00	18.13	8.31	558	10.49	3.2
2011-06-03 02:00:00	17.78	8.29	558	9.92	3.2
2011-06-03 03:00:00	17.42	8.26	558	9.44	3.1
2011-06-03 04:00:00	17.04	8.22	560	9.04	3.1
2011-06-03 05:00:00	16.64	8.18	562	8.73	3.1
2011-06-03 06:00:00	16.23	8.15	565	8.51	3.1
2011-06-03 07:00:00	15.79	8.11	569	8.36	3.2
2011-06-03 08:00:00	15.4	8.08	573	8.37	3.2
2011-06-03 09:00:00	15.13	8.07	575	8.65	2.6
2011-06-03 11:00:00	15.32	8.14	578	10.1	2.3
2011-06-03 12:00:00	15.89	8.18	578	11.18	2.3
2011-06-03 13:00:00	16.68	8.23	578	12.22	2.3
2011-06-03 14:00:00	17.55	8.26	578	13.13	2.6
2011-06-03 15:00:00	18.42	8.31	577	13.94	2.7
2011-06-03 16:00:00	19.24	8.34	577	14.6	2.5
2011-06-03 17:00:00	19.97	8.37	575	15.08	2.6
2011-06-03 18:00:00	20.5	8.39	574	15.29	2.5
2011-06-03 19:00:00	20.81	8.41	572	15.23	3
2011-06-03 20:00:00	20.85	8.42	571	14.88	4.9
2011-06-03 21:00:00	20.69	8.41	571	14.11	3.4
2011-06-03 23:00:00	20.16	8.33	571	12	3.3
2011-06-04	19.89	8.29	571	11.07	3.4
2011-06-04 01:00:00	19.69	8.25	571	10.28	3.2
2011-06-04 02:00:00	19.46	8.21	570	9.58	3.2
2011-06-04 03:00:00	19.23	8.18	570	9.01	3.7
2011-06-04 04:00:00	19.01	8.14	569	8.5	3.4
2011-06-04 05:00:00	18.77	8.11	570	8.1	3.1
2011-06-04 06:00:00	18.51	8.06	571	7.78	2.9
2011-06-04 07:00:00	18.26	8.03	572	7.54	3.1
2011-06-04 08:00:00	17.97	8	573	7.47	2.9
2011-06-04 09:00:00	17.81	8.01	574	7.79	2.8
2011-06-04 10:00:00	17.65	8.01	576	8.07	2.7
2011-06-04 11:00:00	17.45	7.99	578	8.02	2.6
2011-06-04 12:00:00	17.07	7.94	573	7.98	4.7
2011-06-04 13:00:00	16.99	7.98	573	8.21	3.5
2011-06-04 14:00:00	17.27	8.03	574	9.26	3
2011-06-04 15:00:00	17.9	8.1	575	10.63	2.9
2011-06-04 16:00:00	18.41	8.14	580	11.37	4
2011-06-04 17:00:00	18.84	8.19	577	12.13	3.2
2011-06-04 18:00:00	19.03	8.21	576	12.39	3.4
2011-06-04 19:00:00	19.18	8.25	573	12.59	3.7
2011-06-04 20:00:00	19.13	8.25	572	12.58	3.8
2011-06-04 22:00:00	18.82	8.22	570	11.33	4.5
2011-06-04 23:00:00	18.64	8.19	570	10.76	5.5
2011-06-05	18.5	8.17	573	10.21	6.6
2011-06-05 01:00:00	18.28	8.16	570	9.75	7.2
2011-06-05 02:00:00	18.03	8.15	557	9.39	7.8
2011-06-05 03:00:00	17.74	8.13	546	9.07	8.4
2011-06-05 04:00:00	17.36	8.1	538	8.81	9.1
2011-06-05 05:00:00	16.96	8.07	536	8.62	11.2
2011-06-05 06:00:00	16.4	8	532	8.29	21.7
2011-06-05 07:00:00	16.18	7.94	523	8.12	29
2011-06-05 08:00:00	16.05	7.94	509	8.22	30.3
2011-06-05 09:00:00	15.86	7.94	505	8.38	29.2
2011-06-05 10:00:00	15.79	7.94	503	8.58	26.6
2011-06-05 11:00:00	15.99	7.96	500	8.85	23.9
2011-06-05 12:00:00	16.29	7.99	499	9.21	22.7
2011-06-05 13:00:00	16.68	8	501	9.69	19.9
2011-06-05 14:00:00	17.18	8.05	503	10.29	18.4
2011-06-05 15:00:00	17.72	8.09	505	10.88	16.4
2011-06-05 16:00:00	18.3	8.13	507	11.38	16.2
2011-06-05 17:00:00	18.8	8.17	508	11.66	15.1
2011-06-05 18:00:00	19.2	8.19	508	11.75	15.6
2011-06-05 19:00:00	19.44	8.2	508	11.67	15.3
2011-06-05 20:00:00	19.56	8.22	508	11.5	15.5
2011-06-05 21:00:00	19.54	8.23	509	11.21	14.8
2011-06-05 22:00:00	19.4	8.22	510	10.87	14.2
2011-06-05 23:00:00	19.32	8.24	511	10.56	14.3
2011-06-06	19.15	8.24	512	10.26	13.6
2011-06-06 01:00:00	18.98	8.25	513	9.93	12.9
2011-06-06 02:00:00	18.75	8.24	515	9.57	12.4
2011-06-06 03:00:00	18.47	8.21	517	9.21	11.2
2011-06-06 04:00:00	18.21	8.19	519	8.9	11
2011-06-06 05:00:00	17.94	8.17	521	8.67	10.8
2011-06-06 06:00:00	17.66	8.14	523	8.51	11.3
2011-06-06 07:00:00	17.38	8.12	525	8.42	10.7
2011-06-06 08:00:00	17.09	8.1	526	8.42	10.8
2011-06-06 09:00:00	16.82	8.08	529	8.56	9.9
2011-06-06 10:00:00	16.69	8.08	530	8.92	9.3
2011-06-06 11:00:00	16.8	8.1	531	9.54	8.7
2011-06-06 12:00:00	17.08	8.14	532	10.32	8.2
2011-06-06 14:00:00	18.01	8.23	531	12.07	7.8
2011-06-06 15:00:00	18.52	8.25	530	12.86	7.1
2011-06-06 16:00:00	19.07	8.3	530	13.48	6.8
2011-06-06 17:00:00	19.38	8.32	529	13.73	6.6
2011-06-06 18:00:00	19.78	8.36	527	13.98	7.2
2011-06-06 19:00:00	20.1	8.38	526	14.05	6.4
2011-06-06 20:00:00	20.19	8.4	525	13.76	6.1
2011-06-06 21:00:00	20.12	8.39	525	13.18	6.3
2011-06-06 22:00:00	20.11	8.39	524	12.54	6.2
2011-06-06 23:00:00	20.01	8.37	525	11.8	6.5
2011-06-07	19.93	8.36	526	11.14	6.2
2011-06-07 01:00:00	19.84	8.35	526	10.58	6.4
2011-06-07 02:00:00	19.69	8.32	527	10.03	6.4
2011-06-07 03:00:00	19.52	8.3	528	9.53	7.2
2011-06-07 04:00:00	19.29	8.26	529	9.05	6.4
2011-06-07 05:00:00	19.06	8.21	531	8.62	6.8
2011-06-07 06:00:00	18.87	8.18	532	8.3	6.3
2011-06-07 07:00:00	18.67	8.15	532	8.11	7
2011-06-07 08:00:00	18.42	8.12	534	7.96	6.5
2011-06-07 09:00:00	18.23	8.09	537	7.89	6.2
2011-06-07 10:00:00	18.18	8.11	539	8.3	6.2
2011-06-07 11:00:00	18.27	8.13	537	9.04	5.8
2011-06-07 12:00:00	18.6	8.17	534	9.93	5.3
2011-06-07 13:00:00	19.17	8.21	533	10.92	5.2
2011-06-07 14:00:00	19.76	8.25	532	11.74	5.4
2011-06-07 15:00:00	20.08	8.29	531	12.22	5.1
2011-06-07 17:00:00	20.55	8.34	531	12.84	5.6
2011-06-07 18:00:00	20.9	8.38	530	13.22	5.5
2011-06-07 19:00:00	21.22	8.4	530	13.41	5.4
2011-06-07 20:00:00	21.3	8.4	531	13.21	5.2
2011-06-07 21:00:00	21.19	8.39	531	12.72	4.9
2011-06-07 22:00:00	20.98	8.38	530	12.07	5.5
2011-06-07 23:00:00	20.77	8.35	530	11.39	4.9
2011-06-08	20.55	8.31	531	10.69	4.7
2011-06-08 01:00:00	20.43	8.29	532	10.11	5
2011-06-08 02:00:00	20.31	8.26	534	9.57	5.5
2011-06-08 04:00:00	20.01	8.2	539	8.64	4.8
2011-06-08 05:00:00	19.85	8.17	542	8.28	5.3
2011-06-08 06:00:00	19.67	8.13	545	7.96	4.3
2011-06-08 07:00:00	19.47	8.09	548	7.69	4.2
2011-06-08 09:00:00	19.23	8.07	553	7.88	4.5
2011-06-08 10:00:00	19.26	8.09	556	8.48	3.9
2011-06-08 11:00:00	19.55	8.14	559	9.49	4.1
2011-06-08 13:00:00	20.32	8.17	562	10.57	6.6
2011-06-08 14:00:00	20.69	8.16	553	10.78	7.4
2011-06-08 15:00:00	21.16	8.17	543	10.96	8.1
2011-06-08 16:00:00	21.65	8.12	535	10.06	13.3
2011-06-08 17:00:00	22.02	7.97	516	7.95	95.1
2011-06-08 19:00:00	22.27	7.89	475	7.5	185
2011-06-08 20:00:00	22.33	7.88	467	7.5	168.3
2011-06-08 21:00:00	22.23	7.88	461	7.54	174.2
2011-06-08 22:00:00	22.01	7.88	459	7.6	169.1
2011-06-08 23:00:00	21.82	7.9	463	7.69	152.8
2011-06-09	22.04	7.97	469	7.98	152.9
2011-06-09 01:00:00	21.8	7.95	463	7.73	197.5
2011-06-09 02:00:00	21.61	7.94	457	7.51	225.5
2011-06-09 03:00:00	21.42	7.94	459	7.38	226.8
2011-06-09 05:00:00	20.79	7.93	465	7.42	186.8
2011-06-09 06:00:00	20.44	7.93	468	7.5	160.3
2011-06-09 07:00:00	20.1	7.94	473	7.56	135.5
2011-06-09 08:00:00	19.84	7.95	476	7.65	115.9
2011-06-09 09:00:00	19.62	7.96	482	7.72	97.5
2011-06-09 10:00:00	19.46	7.97	487	7.84	83.2
2011-06-09 11:00:00	19.28	7.97	492	7.94	71.6
2011-06-09 12:00:00	19.26	7.98	498	8.1	56.9
2011-06-09 13:00:00	19.38	7.99	503	8.35	49.7
2011-06-09 14:00:00	19.64	8	508	8.72	41.7
2011-06-09 16:00:00	19.88	8.04	515	9.43	33
2011-06-09 17:00:00	20.1	8.09	516	9.83	29.4
2011-06-09 19:00:00	20.41	8.15	519	10.33	25.3
2011-06-09 21:00:00	20.14	8.19	522	10.26	23
2011-06-09 23:00:00	19.67	8.19	522	9.92	21.5
2011-06-10	19.48	8.2	524	9.72	20.7
2011-06-10 01:00:00	19.22	8.2	522	9.5	20.6
2011-06-10 02:00:00	18.95	8.2	522	9.28	20.2
2011-06-10 03:00:00	18.62	8.19	526	9.06	21.1
2011-06-10 04:00:00	18.31	8.18	532	8.92	19.7
2011-06-10 05:00:00	18.01	8.17	532	8.8	19.6
2011-06-10 06:00:00	17.73	8.17	526	8.72	19.3
2011-06-10 07:00:00	17.45	8.16	530	8.64	19.1
2011-06-10 08:00:00	17.24	8.13	535	8.61	18.4
2011-06-10 09:00:00	17.08	8.13	541	8.7	18
2011-06-10 10:00:00	16.97	8.13	544	8.98	17.9
2011-06-10 11:00:00	17.05	8.14	546	9.49	16.1
2011-06-10 12:00:00	17.31	8.17	546	10.17	15.4
2011-06-10 13:00:00	17.65	8.21	546	10.89	14.5
2011-06-10 14:00:00	17.91	8.25	545	11.51	13.3
2011-06-10 16:00:00	18.28	8.33	542	12.5	11.9
2011-06-10 17:00:00	18.74	8.39	541	13.2	11.4
2011-06-10 18:00:00	18.78	8.41	537	13.13	11.2
2011-06-10 19:00:00	18.75	8.42	536	12.94	11.2
2011-06-10 20:00:00	18.59	8.41	536	12.51	10.5
2011-06-10 22:00:00	18.33	8.41	534	11.86	10.7
2011-06-10 23:00:00	18.18	8.41	534	11.4	11.2
2011-06-11	17.98	8.4	532	10.98	11.5
2011-06-11 01:00:00	17.78	8.38	533	10.57	11.7
2011-06-11 02:00:00	17.54	8.36	534	10.19	11.4
2011-06-11 04:00:00	17.1	8.3	537	9.55	11.7
2011-06-11 05:00:00	16.87	8.26	539	9.28	11.5
2011-06-11 06:00:00	16.66	8.23	540	9.1	11.2
2011-06-11 07:00:00	16.46	8.21	542	8.95	10.9
2011-06-11 08:00:00	16.29	8.18	544	8.89	10.8
2011-06-11 09:00:00	16.21	8.17	547	9.04	10.2
2011-06-11 10:00:00	16.19	8.17	542	9.39	9.2
2011-06-11 11:00:00	16.2	8.18	553	9.93	8.7
2011-06-11 12:00:00	16.19	8.19	550	10.19	8.4
2011-06-11 13:00:00	16.3	8.21	550	10.66	8
2011-06-11 14:00:00	16.38	8.24	548	11.08	8.1
2011-06-11 15:00:00	16.47	8.25	547	11.21	8
2011-06-11 16:00:00	16.73	8.3	544	11.85	8.1
2011-06-11 17:00:00	16.93	8.33	542	12.13	7.6
2011-06-11 18:00:00	17.04	8.36	539	12.21	7.1
2011-06-11 19:00:00	17.12	8.37	538	12.15	7
2011-06-11 21:00:00	17.15	8.37	537	11.77	6.9
2011-06-11 22:00:00	17.1	8.36	539	11.47	7.1
2011-06-11 23:00:00	17	8.35	541	11.17	7.3
2011-06-12	16.94	8.34	530	10.88	9.6
2011-06-12 01:00:00	16.84	8.34	545	10.59	8.9
2011-06-12 02:00:00	16.69	8.32	546	10.29	8.9
2011-06-12 03:00:00	16.5	8.3	547	10	8.9
2011-06-12 04:00:00	16.35	8.28	548	9.75	9.4
2011-06-12 05:00:00	16.17	8.24	548	9.52	9.2
2011-06-12 06:00:00	16	8.2	550	9.37	9.4
2011-06-12 08:00:00	15.65	8.14	553	9.13	10.5
2011-06-12 09:00:00	15.51	8.12	554	9.22	10.7
2011-06-12 10:00:00	15.41	8.12	555	9.41	10.1
2011-06-12 11:00:00	15.37	8.13	555	9.78	10.7
2011-06-12 12:00:00	15.37	8.14	553	10.11	11.3
2011-06-12 13:00:00	15.63	8.17	551	10.79	12.1
2011-06-12 14:00:00	15.94	8.23	549	11.55	11.1
2011-06-12 15:00:00	16.39	8.28	547	12.3	10.4
2011-06-12 16:00:00	16.47	8.31	546	12.63	9.5
2011-06-12 17:00:00	16.75	8.37	544	13.29	10.6
2011-06-12 18:00:00	16.8	8.4	543	13.54	8.8
2011-06-12 19:00:00	17.06	8.46	541	13.98	8.1
2011-06-12 20:00:00	17.11	8.49	540	14.02	8
2011-06-12 21:00:00	16.99	8.49	540	13.54	8
2011-06-12 22:00:00	16.87	8.49	538	13.15	7.5
2011-06-12 23:00:00	16.68	8.49	537	12.57	8.1
2011-06-13	16.48	8.47	537	12.11	8.1
2011-06-13 02:00:00	16.08	8.44	539	11.21	7.7
2011-06-13 03:00:00	15.87	8.43	540	10.82	8.3
2011-06-13 04:00:00	15.61	8.41	542	10.46	7.7
2011-06-13 05:00:00	15.35	8.38	544	10.21	10.3
2011-06-13 07:00:00	14.8	8.32	552	9.78	7.3
2011-06-13 08:00:00	14.55	8.29	555	9.67	7.3
2011-06-13 09:00:00	14.37	8.28	557	9.84	6.9
2011-06-13 10:00:00	14.34	8.28	559	10.35	7.6
2011-06-13 11:00:00	14.63	8.31	560	11.3	5.8
2011-06-13 12:00:00	15.11	8.34	560	12.29	5.4
2011-06-13 13:00:00	15.51	8.38	559	13.16	5.5
2011-06-13 14:00:00	15.77	8.41	558	13.82	6.2
2011-06-13 15:00:00	15.83	8.41	558	13.94	5.1
2011-06-13 16:00:00	15.94	8.45	556	14.29	5
2011-06-13 17:00:00	16.02	8.47	557	14.44	4.8
2011-06-13 19:00:00	16.58	8.54	551	15.24	4.8
2011-06-13 20:00:00	16.79	8.55	548	15.07	4.9
2011-06-13 21:00:00	16.76	8.56	546	14.66	5.2
2011-06-13 22:00:00	16.69	8.55	545	14.07	5.4
2011-06-13 23:00:00	16.55	8.54	543	13.34	5.6
2011-06-14	16.34	8.53	543	12.65	5.7
2011-06-14 01:00:00	16.15	8.52	541	12.11	6.1
2011-06-14 02:00:00	16	8.5	540	11.66	6.3
2011-06-14 03:00:00	15.86	8.49	539	11.2	5.9
2011-06-14 04:00:00	15.64	8.46	540	10.73	6.1
2011-06-14 05:00:00	15.41	8.42	541	10.38	5.9
2011-06-14 06:00:00	15.19	8.38	543	10.01	5.9
2011-06-14 07:00:00	14.97	8.35	543	9.78	5.7
2011-06-14 08:00:00	14.75	8.32	546	9.71	6.2
2011-06-14 09:00:00	14.6	8.3	550	9.9	5.2
2011-06-14 11:00:00	14.8	8.34	557	11.38	5.1
2011-06-14 12:00:00	15.2	8.39	557	12.5	4.9
2011-06-14 13:00:00	15.97	8.44	557	13.66	4.6
2011-06-14 14:00:00	16.43	8.45	560	14.34	4.7
2011-06-14 15:00:00	17.5	8.49	558	15.44	4.5
2011-06-14 16:00:00	18.39	8.53	556	16.27	4.9
2011-06-14 17:00:00	19.15	8.55	555	16.76	5.8
2011-06-14 18:00:00	19.82	8.57	552	16.98	5
2011-06-14 19:00:00	20.18	8.58	552	16.97	5.8
2011-06-14 20:00:00	20.31	8.59	549	16.55	5.4
2011-06-14 21:00:00	20.19	8.58	547	15.87	5.5
2011-06-14 22:00:00	19.96	8.56	546	14.71	5.7
2011-06-14 23:00:00	19.76	8.52	549	13.63	5.5
2011-06-15	19.56	8.5	546	12.61	6
2011-06-15 01:00:00	19.34	8.46	545	11.73	6.2
2011-06-15 02:00:00	19.1	8.43	546	11.06	5.9
2011-06-15 03:00:00	18.86	8.4	542	10.46	6
2011-06-15 05:00:00	18.34	8.34	539	9.45	6.2
2011-06-15 06:00:00	18.02	8.3	541	9.06	6.3
2011-06-15 07:00:00	17.68	8.26	542	8.76	6.2
2011-06-15 08:00:00	17.36	8.22	544	8.64	5.8
2011-06-15 09:00:00	17.14	8.22	546	8.81	5.7
2011-06-15 10:00:00	17.1	8.22	549	9.34	5.5
2011-06-15 11:00:00	17.36	8.26	550	10.3	5.6
2011-06-15 12:00:00	17.7	8.18	554	9.87	13.4
2011-06-15 13:00:00	18.51	8.24	555	11.02	8.9
2011-06-15 14:00:00	19.41	8.3	555	12.08	7
2011-06-15 15:00:00	20.3	8.35	556	12.98	8
2011-06-15 16:00:00	21.02	8.37	550	13.43	6.5
2011-06-15 17:00:00	21.67	8.41	550	13.56	6.1
2011-06-15 18:00:00	22.07	8.42	553	13.78	9.5
2011-06-15 19:00:00	22.25	8.43	554	13.98	6.1
2011-06-15 20:00:00	22.2	8.42	544	13.04	6.4
2011-06-15 21:00:00	22.06	8.41	547	12.85	7.4
2011-06-15 22:00:00	21.82	8.36	548	11.67	7.1
2011-06-15 23:00:00	21.57	8.32	547	10.75	6.8
2011-06-16	21.26	8.28	546	9.77	7.5
2011-06-16 01:00:00	20.99	8.24	545	8.97	7.6
2011-06-16 02:00:00	20.72	8.21	543	8.29	7.2
2011-06-16 03:00:00	20.49	8.17	542	7.68	8.5
2011-06-16 04:00:00	20.25	8.13	541	7.16	8
2011-06-16 05:00:00	20	8.09	541	6.73	7.4
2011-06-16 06:00:00	19.69	8.04	541	6.38	7.5
2011-06-16 07:00:00	19.4	8.01	541	6.1	7.3
2011-06-16 08:00:00	19.11	7.98	542	5.99	6.7
2011-06-16 10:00:00	18.88	8.01	545	6.76	6.1
2011-06-16 11:00:00	19.05	8.07	546	7.63	5.7
2011-06-16 12:00:00	19.53	8.14	546	8.87	6
2011-06-16 13:00:00	20.11	8.22	546	9.99	6
2011-06-16 15:00:00	21.25	8.31	546	11.66	6.2
2011-06-16 16:00:00	21.78	8.34	546	12.23	5.8
2011-06-16 17:00:00	22.18	8.37	544	12.55	5.7
2011-06-16 18:00:00	22.24	8.37	544	12.44	5.9
2011-06-16 19:00:00	22.17	8.35	548	12.07	5.6
2011-06-16 20:00:00	22.15	8.36	548	12.01	5.8
2011-06-16 22:00:00	21.81	8.3	548	10.52	6.2
2011-06-16 23:00:00	21.51	8.25	548	9.6	6.2
2011-06-17	21.21	8.21	550	8.79	8
2011-06-17 01:00:00	20.99	8.17	549	8.13	7
2011-06-17 02:00:00	20.73	8.13	549	7.56	8.1
2011-06-17 03:00:00	20.48	8.1	548	7.07	7.2
2011-06-17 04:00:00	20.23	8.06	547	6.66	7.5
2011-06-17 05:00:00	19.95	8.02	546	6.3	6.9
2011-06-17 06:00:00	19.68	7.99	546	6.03	7
2011-06-17 07:00:00	19.41	7.96	546	5.82	7.2
2011-06-17 08:00:00	19.15	7.93	547	5.76	7
2011-06-17 09:00:00	19.07	7.94	548	6.06	6.4
2011-06-17 10:00:00	19.08	7.97	549	6.67	6.5
2011-06-17 11:00:00	19.19	8.03	550	7.44	8.2
2011-06-17 12:00:00	19.41	8.07	551	8.16	6.5
2011-06-17 13:00:00	19.78	8.13	552	9.02	6.1
2011-06-17 14:00:00	20.09	8.18	552	9.9	6.5
2011-06-17 15:00:00	20.31	8.21	553	10.43	5.8
2011-06-17 16:00:00	20.61	8.24	553	10.9	6.1
2011-06-17 17:00:00	20.8	8.27	554	11.24	6.1
2011-06-17 19:00:00	21.5	8.32	553	11.83	5.8
2011-06-17 20:00:00	21.77	8.33	552	11.89	6
2011-06-17 21:00:00	21.58	8.3	554	11.23	6.3
2011-06-17 22:00:00	21.35	8.27	554	10.48	7
2011-06-17 23:00:00	21.17	8.23	555	9.64	6.6
2011-06-18	20.93	8.18	555	8.87	6.7
2011-06-18 01:00:00	20.73	8.15	555	8.25	7.1
2011-06-18 02:00:00	20.53	8.12	554	7.73	7.3
2011-06-18 03:00:00	20.3	8.08	554	7.22	7.5
2011-06-18 04:00:00	20.07	8.05	553	6.79	7.5
2011-06-18 05:00:00	19.79	8.01	553	6.4	8.1
2011-06-18 07:00:00	19.26	7.95	553	5.9	8.2
2011-06-18 08:00:00	19.01	7.94	553	5.85	7.3
2011-06-18 09:00:00	18.83	7.94	553	6.06	6.9
2011-06-18 10:00:00	18.83	7.98	553	6.74	6.6
2011-06-18 11:00:00	19.04	8.04	552	7.62	6.5
2011-06-18 12:00:00	19.59	8.1	551	8.7	6.3
2011-06-18 13:00:00	20.38	8.17	550	9.78	6.9
2011-06-18 14:00:00	21.31	8.25	549	10.84	6.4
2011-06-18 15:00:00	22.27	8.3	547	11.72	7.1
2011-06-18 16:00:00	23.17	8.35	545	12.38	6.8
2011-06-18 17:00:00	23.71	8.34	545	12.54	5.9
2011-06-18 18:00:00	24.19	8.35	544	12.66	6.9
2011-06-18 19:00:00	24.24	8.34	545	12.29	6.3
2011-06-18 20:00:00	24.02	8.32	546	11.66	6.7
2011-06-18 21:00:00	23.81	8.3	547	11.02	6.2
2011-06-18 22:00:00	23.48	8.26	547	10.21	7.2
2011-06-18 23:00:00	23.21	8.22	546	9.33	7
2011-06-19	22.91	8.17	546	8.45	7.6
2011-06-19 01:00:00	22.58	8.12	544	7.71	7.6
2011-06-19 02:00:00	22.24	8.07	543	7.12	7.6
2011-06-19 03:00:00	21.88	8.03	541	6.6	7.9
2011-06-19 04:00:00	21.48	7.99	540	6.17	7.9
2011-06-19 05:00:00	21.07	7.96	539	5.82	8
2011-06-19 06:00:00	20.67	7.93	538	5.57	7.9
2011-06-19 07:00:00	20.25	7.9	537	5.38	7.7
2011-06-19 08:00:00	19.87	7.89	537	5.39	7.9
2011-06-19 09:00:00	19.63	7.91	537	5.75	7.3
2011-06-19 10:00:00	19.48	7.95	538	6.4	6.4
2011-06-19 11:00:00	19.53	8.01	538	7.22	6.5
2011-06-19 12:00:00	19.87	8.07	538	8.17	65.6
2011-06-19 13:00:00	20.47	8.16	538	9.33	7.8
2011-06-19 14:00:00	21.24	8.23	538	10.38	6.8
2011-06-19 16:00:00	22.85	8.33	537	11.94	6.1
2011-06-19 17:00:00	23.49	8.36	536	12.38	8.6
2011-06-19 18:00:00	23.9	8.36	535	12.52	7.7
2011-06-19 19:00:00	23.97	8.37	534	12.34	6.8
2011-06-19 20:00:00	23.87	8.36	533	12.03	8.6
2011-06-19 21:00:00	23.54	8.34	533	11.39	7.9
2011-06-19 23:00:00	22.79	8.24	534	9.52	9
2011-06-20	22.42	8.19	534	8.63	8.2
2011-06-20 01:00:00	22.07	8.15	534	7.89	8.5
2011-06-20 02:00:00	21.75	8.1	534	7.26	10.5
2011-06-20 04:00:00	21.12	8.02	532	6.27	8.3
2011-06-20 05:00:00	20.78	7.98	534	5.9	8.6
2011-06-20 06:00:00	20.43	7.94	531	5.61	10
2011-06-20 07:00:00	20.05	7.92	530	5.4	8.8
2011-06-20 08:00:00	19.68	7.89	530	5.35	8.7
2011-06-20 09:00:00	19.42	7.89	531	5.58	7.9
2011-06-20 10:00:00	19.34	7.93	530	6.17	8.3
2011-06-20 11:00:00	19.49	7.99	531	7.01	7.5
2011-06-20 12:00:00	19.91	8.06	531	8.03	7.9
2011-06-20 13:00:00	20.55	8.14	530	9.12	7.6
2011-06-20 14:00:00	21.23	8.21	530	10.07	7.4
2011-06-20 16:00:00	22.31	8.29	529	11.4	6.6
2011-06-20 17:00:00	22.83	8.33	532	11.87	6.2
2011-06-20 18:00:00	23.02	8.35	530	11.92	7.4
2011-06-20 19:00:00	23.07	8.35	530	11.77	6.9
2011-06-20 20:00:00	23.08	8.35	530	11.62	6.7
2011-06-20 22:00:00	22.59	8.29	532	10.17	6.7
2011-06-20 23:00:00	22.26	8.23	534	9.25	7.3
2011-06-21	21.96	8.18	535	8.46	8.2
2011-06-21 01:00:00	21.67	8.14	535	7.79	8.3
2011-06-21 03:00:00	21.09	8.05	534	6.72	9
2011-06-21 04:00:00	20.8	8.01	533	6.31	8.5
2011-06-21 05:00:00	20.51	7.97	532	5.95	8.4
2011-06-21 06:00:00	20.21	7.94	532	5.66	8.7
2011-06-21 07:00:00	19.9	7.9	531	5.45	8.7
2011-06-21 09:00:00	19.45	7.89	531	5.67	7
2011-06-21 10:00:00	19.46	7.92	532	6.23	7.2
2011-06-21 11:00:00	19.67	7.99	531	7.04	7
2011-06-21 12:00:00	20.15	8.06	532	8.05	6.7
2011-06-21 13:00:00	20.9	8.14	530	9.08	6.6
2011-06-21 14:00:00	21.79	8.21	529	10.05	6.3
2011-06-21 15:00:00	22.22	8.22	528	10.3	6.4
2011-06-21 16:00:00	22.45	8.22	527	10.32	6
2011-06-21 17:00:00	22.92	8.25	528	10.71	6.4
2011-06-21 18:00:00	23.42	8.32	527	11.32	7.6
2011-06-21 19:00:00	23.76	8.34	524	11.51	6.8
2011-06-21 20:00:00	23.82	8.34	520	11.33	7.4
2011-06-21 21:00:00	23.59	8.31	529	10.72	6.6
2011-06-21 22:00:00	23.3	8.27	530	9.82	6.8
2011-06-21 23:00:00	22.93	8.2	532	8.83	8.2
2011-06-22	22.62	8.15	530	8.05	9.3
2011-06-22 01:00:00	22.3	8.11	532	7.44	9.6
2011-06-22 02:00:00	21.95	8.07	529	6.91	8.6
2011-06-22 03:00:00	21.64	8.03	529	6.44	8.7
2011-06-22 04:00:00	21.36	7.99	530	6.05	8.4
2011-06-22 05:00:00	21.13	7.96	532	5.71	8.8
2011-06-22 06:00:00	20.9	7.92	534	5.43	10
2011-06-22 07:00:00	20.66	7.89	533	5.21	10
2011-06-22 08:00:00	20.42	7.87	532	5.08	9.4
2011-06-22 09:00:00	20.26	7.85	531	5.09	10.1
2011-06-22 10:00:00	20.11	7.85	532	5.17	11
2011-06-22 12:00:00	19.96	7.86	534	5.63	12.1
2011-06-22 13:00:00	20.05	7.9	536	6.22	11.3
2011-06-22 14:00:00	20.22	7.96	537	6.94	11.2
2011-06-22 15:00:00	20.43	8	539	7.6	12.7
2011-06-22 16:00:00	20.64	8.04	541	8.1	8.2
2011-06-22 18:00:00	21.19	8.13	542	9.03	10.5
2011-06-22 19:00:00	21.54	8.17	541	9.59	8.6
2011-06-22 20:00:00	21.82	8.2	540	9.93	8.4
2011-06-22 21:00:00	21.75	8.18	541	9.46	7.3
2011-06-22 22:00:00	21.66	8.14	541	8.83	7.1
2011-06-22 23:00:00	21.46	8.1	542	8.07	7.8
2011-06-23	21.08	8.07	526	7.6	13.8
2011-06-23 01:00:00	20.84	8.05	521	7.27	11.8
2011-06-23 02:00:00	20.63	8.03	519	6.92	14.1
2011-06-23 03:00:00	20.39	7.98	523	6.51	16.9
2011-06-23 04:00:00	20.24	7.95	516	6.19	17
2011-06-23 06:00:00	19.92	7.91	515	5.8	17.2
2011-06-23 07:00:00	19.72	7.88	520	5.66	18
2011-06-23 08:00:00	19.51	7.86	520	5.63	17.5
2011-06-23 09:00:00	19.42	7.86	525	5.81	16.6
2011-06-23 11:00:00	19.64	7.92	542	6.71	13.3
2011-06-23 12:00:00	19.84	7.95	553	7.17	13.4
2011-06-23 13:00:00	19.92	7.97	557	7.32	13.3
2011-06-23 14:00:00	20.11	8	549	7.72	14.2
2011-06-23 15:00:00	20.23	8.04	542	8.18	12.6
2011-06-23 16:00:00	20.53	8.09	536	8.76	11.7
2011-06-23 17:00:00	20.57	8.12	531	8.91	11.6
2011-06-23 18:00:00	20.68	8.12	526	8.97	37
2011-06-23 19:00:00	20.75	8.15	524	9.16	12.2
2011-06-23 20:00:00	20.68	8.15	525	8.96	10.8
2011-06-23 22:00:00	20.39	8.11	530	8.28	10.6
2011-06-23 23:00:00	20.23	8.08	528	7.88	11.6
2011-06-24	20.1	8.06	526	7.5	13.9
2011-06-24 01:00:00	19.96	8.03	526	7.17	13.3
2011-06-24 02:00:00	19.83	8	529	6.86	45.1
2011-06-24 03:00:00	19.72	7.98	536	6.61	14.2
2011-06-24 05:00:00	19.47	7.94	544	6.14	14.8
2011-06-24 06:00:00	19.33	7.92	545	5.99	14.4
2011-06-24 07:00:00	19.19	7.9	547	5.86	14.3
2011-06-24 08:00:00	19.09	7.88	546	5.78	14.4
2011-06-24 10:00:00	18.95	7.87	543	5.86	12
2011-06-24 11:00:00	18.98	7.89	543	6.23	11.7
2011-06-24 12:00:00	19.08	7.93	545	6.81	10.7
2011-06-24 13:00:00	19.14	7.96	547	7.21	11
2011-06-24 14:00:00	19.29	8	550	7.82	10.5
2011-06-24 16:00:00	19.83	8.1	551	9.15	9.1
2011-06-24 17:00:00	20	8.12	550	9.43	8.8
2011-06-24 18:00:00	20.08	8.15	549	9.75	8.6
2011-06-24 19:00:00	20.04	8.17	549	9.79	8.6
2011-06-24 20:00:00	19.95	8.17	549	9.61	20.5
2011-06-24 21:00:00	19.81	8.17	552	9.31	9
2011-06-24 22:00:00	19.67	8.14	551	8.81	9.3
2011-06-24 23:00:00	19.51	8.12	553	8.34	10.7
2011-06-25	19.33	8.1	555	7.97	10.8
2011-06-25 01:00:00	19.17	8.09	558	7.64	12.9
2011-06-25 02:00:00	19.03	8.07	560	7.34	12.5
2011-06-25 03:00:00	18.87	8.04	561	7.05	12.7
2011-06-25 04:00:00	18.68	8.02	564	6.82	13.2
2011-06-25 05:00:00	18.49	8	567	6.62	12.9
2011-06-25 06:00:00	18.3	7.98	572	6.45	12.9
2011-06-25 07:00:00	18.12	7.97	574	6.36	12.8
2011-06-25 08:00:00	17.97	7.95	573	6.26	12.7
2011-06-25 09:00:00	17.84	7.94	576	6.31	12.2
2011-06-25 10:00:00	17.77	7.96	578	6.58	12.1
2011-06-25 11:00:00	17.83	7.99	578	7.12	13.2
2011-06-25 12:00:00	17.91	8.03	579	7.74	16.4
2011-06-25 13:00:00	17.98	8.06	579	8.19	22.3
2011-06-25 14:00:00	18.23	8.11	578	8.86	24.2
2011-06-25 15:00:00	18.56	8.17	577	9.68	26.6
2011-06-25 16:00:00	18.89	8.21	576	10.35	31.6
2011-06-25 17:00:00	18.93	8.21	577	10.41	34.7
2011-06-25 18:00:00	18.97	8.22	572	10.42	35
2011-06-25 19:00:00	19.23	8.26	568	10.97	14.6
2011-06-25 21:00:00	19.14	8.27	562	10.53	18.1
2011-06-25 22:00:00	19.04	8.25	558	10.03	17.5
2011-06-25 23:00:00	18.93	8.22	556	9.43	39.7
2011-06-26	18.83	8.2	574	8.94	46.1
2011-06-26 01:00:00	18.71	8.17	574	8.52	51.2
2011-06-26 02:00:00	18.6	8.15	573	8.09	52.8
2011-06-26 03:00:00	18.49	8.12	574	7.71	63.5
2011-06-26 04:00:00	18.35	8.09	575	7.4	64.9
2011-06-26 05:00:00	18.21	8.07	574	7.12	49.3
2011-06-26 06:00:00	18.05	8.04	576	6.91	87.1
2011-06-26 07:00:00	17.85	8.02	578	6.73	89.5
2011-06-26 08:00:00	17.68	8	579	6.65	74.7
2011-06-26 09:00:00	17.54	8	580	6.84	64.8
2011-06-26 10:00:00	17.56	8.03	580	7.3	67.3
2011-06-26 11:00:00	17.78	8.08	579	8.12	63.2
2011-06-26 12:00:00	18.25	8.14	577	9.11	63.8
2011-06-26 13:00:00	18.64	8.19	576	9.85	55.3
2011-06-26 14:00:00	19.15	8.24	573	10.7	22.9
2011-06-26 15:00:00	19.62	8.29	571	11.45	22.4
2011-06-26 16:00:00	20.05	8.32	566	12.07	19.4
2011-06-26 17:00:00	20.27	8.33	562	12.35	28
2011-06-26 18:00:00	20.41	8.34	556	12.38	26.2
2011-06-26 20:00:00	20.51	8.34	561	11.98	31.2
2011-06-26 21:00:00	20.53	8.34	558	11.8	32.7
2011-06-26 22:00:00	20.35	8.31	556	11.06	36.9
2011-06-26 23:00:00	20.14	8.27	555	10.27	38.6
2011-06-27	19.91	8.24	553	9.53	40.7
2011-06-27 02:00:00	19.38	8.18	555	8.39	41
2011-06-27 03:00:00	19.11	8.15	556	7.94	43.5
2011-06-27 04:00:00	18.86	8.12	557	7.57	42.2
2011-06-27 05:00:00	18.61	8.08	557	7.26	45.8
2011-06-27 06:00:00	18.36	8.06	560	6.96	50.6
2011-06-27 07:00:00	18.12	8.03	561	6.75	48.2
2011-06-27 08:00:00	17.9	8	562	6.66	53.1
2011-06-27 09:00:00	17.81	8.01	563	6.9	44.2
2011-06-27 10:00:00	17.82	8.03	563	7.4	43.6
2011-06-27 11:00:00	18.08	8.08	563	8.25	41.3
2011-06-27 12:00:00	18.62	8.14	562	9.34	38.7
2011-06-27 13:00:00	19.26	8.21	557	10.36	45.1
2011-06-27 14:00:00	20.03	8.26	554	11.29	48.5
2011-06-27 15:00:00	20.66	8.3	549	11.98	58.2
2011-06-27 16:00:00	21.15	8.34	543	12.51	48.2
2011-06-27 17:00:00	21.69	8.38	548	13.14	667.1
2011-06-27 18:00:00	21.93	8.39	543	13.17	24.2
2011-06-27 19:00:00	22.01	8.4	539	13.03	27.4
2011-06-27 20:00:00	21.95	8.39	531	12.47	30.3
2011-06-27 21:00:00	21.87	8.37	525	11.93	38.7
2011-06-27 22:00:00	21.74	8.34	516	11.14	39.8
2011-06-27 23:00:00	21.57	8.29	540	10.2	40.9
2011-06-28	21.34	8.25	541	9.35	38.1
2011-06-28 01:00:00	21.12	8.21	540	8.61	55.4
2011-06-28 02:00:00	20.96	8.17	540	7.98	47.4
2011-06-28 03:00:00	20.81	8.13	541	7.43	48.3
2011-06-28 04:00:00	20.64	8.09	538	6.97	43.7
2011-06-28 06:00:00	20.19	8.02	534	6.41	58
2011-06-28 07:00:00	19.93	7.98	536	6.15	52.5
2011-06-28 08:00:00	19.66	7.94	541	5.98	102
2011-06-28 09:00:00	19.59	7.95	537	6.14	42.7
2011-06-28 10:00:00	19.65	7.98	534	6.58	46.2
2011-06-28 11:00:00	19.94	8.03	540	7.31	45.4
2011-06-28 12:00:00	20.36	8.09	539	8.17	46.1
2011-06-28 13:00:00	20.93	8.14	535	9.02	40.8
2011-06-28 14:00:00	21.63	8.22	532	10.04	45.5
2011-06-28 15:00:00	22.31	8.27	535	10.93	37.1
2011-06-28 16:00:00	22.81	8.33	531	11.6	33.9
2011-06-28 17:00:00	23.12	8.34	544	11.86	34.9
2011-06-28 18:00:00	23.33	8.37	541	12.13	39.5
2011-06-28 19:00:00	23.22	8.37	543	12.04	49.9
2011-06-28 21:00:00	22.77	8.33	534	11.08	54
2011-06-28 23:00:00	22.03	8.27	536	9.39	177.9
2011-06-29	21.68	8.23	532	8.58	289.2
2011-06-29 01:00:00	21.34	8.19	531	7.96	333.1
2011-06-29 02:00:00	21.02	8.16	530	7.41	387.6
2011-06-29 03:00:00	20.69	8.12	529	6.97	187.9
2011-06-29 04:00:00	20.34	8.09	533	6.59	257.6
2011-06-29 05:00:00	19.99	8.05	534	6.29	314.2
2011-06-29 06:00:00	19.65	8.02	537	6.08	184.8
2011-06-29 07:00:00	19.3	7.98	538	5.94	110.8
2011-06-29 09:00:00	18.68	7.94	542	5.94	90.6
2011-06-29 10:00:00	18.47	7.96	544	6.41	90.5
2011-06-29 11:00:00	18.31	8	544	7.11	88.9
2011-06-29 12:00:00
2011-06-29 13:00:00	18.29	8.12	552	9.07	6.8
2011-06-29 14:00:00	18.35	8.17	552	9.74	6.5
2011-06-29 15:00:00	18.57	8.23	552	10.59	6
2011-06-29 16:00:00	19.18	8.29	550	11.56	6
2011-06-29 17:00:00	19.93	8.34	548	12.43	8
2011-06-29 18:00:00	20.44	8.38	547	12.96	5.9
2011-06-29 19:00:00	20.84	8.41	544	13.36	6.1
2011-06-29 20:00:00	20.92	8.43	544	13.39	5.7
2011-06-29 22:00:00	20.39	8.4	543	12.15	6.3
2011-06-29 23:00:00	20.05	8.36	544	11.25	6.8
2011-06-30	19.76	8.33	544	10.46	7
2011-06-30 01:00:00	19.47	8.29	545	9.75	7.2
2011-06-30 02:00:00	19.2	8.26	545	9.11	7.8
2011-06-30 03:00:00	18.93	8.22	545	8.55	7.6
2011-06-30 04:00:00	18.66	8.19	545	8.08	8.2
2011-06-30 05:00:00	18.36	8.15	545	7.67	7.8
2011-06-30 06:00:00	18.04	8.12	546	7.34	8.1
2011-06-30 07:00:00	17.68	8.08	547	7.09	8.1
2011-06-30 09:00:00	17.1	8.04	550	7.16	7.2
2011-06-30 10:00:00	17.02	8.06	551	7.68	6.6
2011-06-30 11:00:00	17.23	8.12	550	8.61	6.7
2011-06-30 12:00:00	17.7	8.18	549	9.75	5.9
2011-06-30 13:00:00	18.46	8.25	548	10.9	5.7
2011-06-30 14:00:00	19.37	8.31	545	11.96	5.8
2011-06-30 15:00:00	20.32	8.36	542	12.86	5.6
2011-06-30 16:00:00	21.21	8.4	539	13.6	5.6
2011-06-30 17:00:00	22	8.43	536	14.13	5.5
2011-06-30 18:00:00	22.62	8.46	533	14.45	5.3
2011-06-30 20:00:00	23.12	8.49	527	14.33	6.2
2011-06-30 21:00:00	22.96	8.47	526	13.63	5.4
2011-06-30 22:00:00	22.65	8.43	526	12.59	5.8
2011-06-30 23:00:00	22.28	8.38	527	11.41	6.1
2011-07-01	21.9	8.33	527	10.4	6.9
2011-07-01 01:00:00	21.53	8.29	528	9.51	7.1
2011-07-01 02:00:00	21.18	8.24	528	8.76	7.2
2011-07-01 03:00:00	20.84	8.19	528	8.09	7.3
2011-07-01 04:00:00	20.49	8.14	529	7.53	7
2011-07-01 05:00:00	20.15	8.1	529	7.09	8.5
2011-07-01 06:00:00	19.74	8.05	530	6.74	28
2011-07-01 07:00:00	19.34	8.01	532	6.49	10.3
2011-07-01 08:00:00	18.94	7.98	533	6.37	7
2011-07-01 09:00:00	18.64	7.98	535	6.55	6.4
2011-07-01 10:00:00	18.5	7.99	536	7.07	5.7
2011-07-01 11:00:00	18.72	8.05	536	7.99	5.6
2011-07-01 12:00:00	19.25	8.13	535	9.22	6.2
2011-07-01 13:00:00	20.04	8.21	533	10.47	5.4
2011-07-01 14:00:00	20.98	8.28	531	11.64	4.9
2011-07-01 15:00:00	21.96	8.34	528	12.67	5.9
2011-07-01 17:00:00	23.56	8.43	521	14	4.8
2011-07-01 19:00:00	24.25	8.47	503	14.03	5.9
2011-07-01 20:00:00	24.17	8.45	515	13.36	99.1
2011-07-01 21:00:00	24	8.43	513	12.66	5.3
2011-07-01 22:00:00	23.71	8.4	514	11.74	5.3
2011-07-01 23:00:00	23.41	8.35	502	10.72	5.7
2011-07-02	23.11	8.29	517	9.75	6.4
2011-07-02 01:00:00	22.81	8.24	506	8.88	6.8
2011-07-02 02:00:00	22.53	8.18	519	8.13	7.1
2011-07-02 04:00:00	21.95	8.08	520	6.95	7.2
2011-07-02 05:00:00	21.71	8.03	521	6.51	7.6
2011-07-02 06:00:00	21.45	7.99	511	6.15	7.2
2011-07-02 07:00:00	21.2	7.94	524	5.84	7.1
2011-07-02 08:00:00	20.97	7.91	512	5.68	6.4
2011-07-02 09:00:00	20.79	7.9	527	5.78	6.3
2011-07-02 10:00:00	20.73	7.92	526	6.27	6.3
2011-07-02 11:00:00	20.82	7.96	528	7.02	14.7
2011-07-02 12:00:00	21.17	8.04	522	8.17	5.7
2011-07-02 13:00:00	21.79	8.14	527	9.58	5.1
2011-07-02 14:00:00	22.46	8.21	524	10.67	5.1
2011-07-02 16:00:00	23.29	8.31	522	11.65	8.1
2011-07-02 17:00:00	23.68	8.35	519	12.14	5.3
2011-07-02 18:00:00	24.35	8.39	515	12.75	5
2011-07-02 19:00:00	24.83	8.43	514	13.09	5.2
2011-07-02 20:00:00	24.86	8.42	514	12.59	4.5
2011-07-02 21:00:00	24.79	8.39	514	11.81	4.9
2011-07-02 22:00:00	24.68	8.35	516	10.8	5.9
2011-07-02 23:00:00	24.46	8.29	517	9.75	6.1
2011-07-03	24.15	8.23	518	8.84	8.9
2011-07-03 02:00:00	23.65	8.13	520	7.44	6.8
2011-07-03 03:00:00	23.43	8.08	518	6.93	7.1
2011-07-03 04:00:00	23.29	8.03	520	6.45	7.5
2011-07-03 05:00:00	23.09	7.98	522	6.02	11.5
2011-07-03 06:00:00	22.8	7.94	524	5.67	9.1
2011-07-03 07:00:00	22.43	7.9	533	5.42	7.9
2011-07-03 08:00:00	22.13	7.87	526	5.3	6.9
2011-07-03 09:00:00	21.88	7.87	524	5.44	6.6
2011-07-03 10:00:00	21.75	7.89	527	5.92	7
2011-07-03 11:00:00	21.9	7.95	524	6.83	8.8
2011-07-03 13:00:00	22.98	8.12	521	9.29	6.4
2011-07-03 14:00:00	23.69	8.21	518	10.46	5.9
2011-07-03 15:00:00	24.44	8.28	514	11.51	6.3
2011-07-03 16:00:00	25.1	8.34	509	12.38	5.9
2011-07-03 17:00:00	25.42	8.38	505	12.83	5.9
2011-07-03 18:00:00	25.61	8.41	502	13.03	5.7
2011-07-03 19:00:00	25.83	8.44	499	13.2	5.9
2011-07-03 20:00:00	25.77	8.45	497	12.98	6.5
2011-07-03 21:00:00	25.54	8.43	495	12.27	6.3
2011-07-03 23:00:00	24.81	8.34	497	10.04	7.2
2011-07-04	24.43	8.28	498	9.07	7.8
2011-07-04 01:00:00	24.03	8.23	499	8.23	8.5
2011-07-04 02:00:00	23.66	8.18	500	7.55	8.6
2011-07-04 03:00:00	23.29	8.12	501	6.99	9.2
2011-07-04 04:00:00	22.91	8.08	503	6.56	8.3
2011-07-04 05:00:00	22.51	8.03	504	6.17	8.7
2011-07-04 06:00:00	22.09	7.99	505	5.87	8.7
2011-07-04 07:00:00	21.66	7.94	506	5.63	9.9
2011-07-04 08:00:00	21.24	7.91	507	5.52	8.6
2011-07-04 10:00:00	20.76	7.92	510	6.13	7.7
2011-07-04 11:00:00	20.89	7.98	511	7.09	7.3
2011-07-04 12:00:00	21.32	8.07	512	8.37	6.4
2011-07-04 13:00:00	21.99	8.16	512	9.65	6.7
2011-07-04 14:00:00	22.73	8.23	512	10.84	5.7
2011-07-04 15:00:00	23.49	8.3	510	11.88	5.8
2011-07-04 16:00:00	24.19	8.36	508	12.66	5.4
2011-07-04 17:00:00	24.82	8.4	506	13.21	5
2011-07-04 18:00:00	25.27	8.43	504	13.51	4.7
2011-07-04 19:00:00	25.52	8.45	502	13.59	6
2011-07-04 21:00:00	25.25	8.44	500	12.59	5.5
2011-07-04 22:00:00	24.86	8.4	501	11.48	6.5
2011-07-04 23:00:00	24.45	8.34	503	10.33	7.2
2011-07-05	24.06	8.29	505	9.35	6.5
2011-07-05 01:00:00	23.66	8.23	507	8.48	6.7
2011-07-05 02:00:00	23.3	8.18	508	7.78	7.2
2011-07-05 03:00:00	22.93	8.13	509	7.18	7.9
2011-07-05 04:00:00	22.56	8.07	510	6.7	12.9
2011-07-05 05:00:00	22.21	8.03	511	6.29	7.8
2011-07-05 06:00:00	21.83	7.99	513	5.96	7.4
2011-07-05 08:00:00	21.02	7.92	517	5.64	7.1
2011-07-05 09:00:00	20.74	7.91	519	5.84	6.5
2011-07-05 10:00:00	20.7	7.94	520	6.48	6.1
2011-07-05 11:00:00	20.78	8	521	7.41	6.2
2011-07-05 12:00:00	21.01	8.06	521	8.38	5.5
2011-07-05 13:00:00	21.42	8.14	521	9.48	5.8
2011-07-05 14:00:00	22.19	8.22	519	10.7	5
2011-07-05 15:00:00	22.79	8.28	517	11.63	4.9
2011-07-05 17:00:00	24.1	8.38	512	13.07	4.6
2011-07-05 19:00:00	24.88	8.43	507	13.34	4.9
2011-07-05 20:00:00	24.95	8.44	506	13.09	5.2
2011-07-05 21:00:00	24.82	8.42	506	12.52	4.9
2011-07-05 22:00:00	24.52	8.38	507	11.57	6
2011-07-05 23:00:00	24.25	8.33	508	10.48	5.7
2011-07-06	23.98	8.27	507	9.45	6.2
2011-07-06 01:00:00	23.72	8.22	511	8.64	10.1
2011-07-06 02:00:00	23.48	8.17	512	7.95	12.9
2011-07-06 03:00:00	23.27	8.12	512	7.35	7.3
2011-07-06 05:00:00	22.73	8.03	515	6.35	6.9
2011-07-06 06:00:00	22.47	7.98	515	5.99	7.6
2011-07-06 07:00:00	22.22	7.94	517	5.68	7.2
2011-07-06 08:00:00	22.03	7.91	518	5.48	11.6
2011-07-06 09:00:00	21.91	7.9	520	5.75	6.7
2011-07-06 10:00:00	21.85	7.93	521	6.24	6.5
2011-07-06 11:00:00	21.79	7.95	523	6.66	6.1
2011-07-06 12:00:00	21.91	7.99	524	7.35	6.2
2011-07-06 14:00:00	23.3	8.18	520	10.19	5.7
2011-07-06 16:00:00	24.75	8.3	514	12.05	4.7
2011-07-06 17:00:00	25.44	8.35	511	12.68	9.6
2011-07-06 18:00:00	25.93	8.38	507	12.96	4.7
2011-07-06 19:00:00	25.91	8.38	507	12.62	5.4
2011-07-06 20:00:00	25.89	8.39	505	12.48	5.1
2011-07-06 21:00:00	25.56	8.37	505	11.89	5.4
2011-07-06 22:00:00	25.17	8.33	507	10.94	5.9
2011-07-06 23:00:00	24.82	8.28	509	9.96	5.7
2011-07-07	24.49	8.22	511	9.02	7.1
2011-07-07 02:00:00	23.84	8.13	512	7.64	6.8
2011-07-07 03:00:00	23.48	8.08	513	7.11	10.2
2011-07-07 04:00:00	23.13	8.03	514	6.58	7.2
2011-07-07 05:00:00	22.81	7.99	514	6.17	7
2011-07-07 06:00:00	22.54	7.95	515	5.89	7.4
2011-07-07 07:00:00	22.29	7.92	516	5.66	8.1
2011-07-07 08:00:00	22.06	7.89	518	5.53	11
2011-07-07 09:00:00	21.88	7.89	517	5.76	13.2
2011-07-07 10:00:00	21.79	7.92	517	6.34	15.2
2011-07-07 11:00:00	21.86	7.97	517	7.25	11.6
2011-07-07 12:00:00	22.27	8.06	516	8.55	11.4
2011-07-07 14:00:00	23.27	8.21	513	10.86	6
2011-07-07 15:00:00	23.91	8.28	509	11.88	5.4
2011-07-07 16:00:00	24.39	8.34	506	12.72	5.1
2011-07-07 17:00:00	24.93	8.38	502	13.28	4.8
2011-07-07 18:00:00	25.27	8.42	495	13.65	5.2
2011-07-07 19:00:00	25.42	8.43	493	13.62	5.6
2011-07-07 20:00:00	25.53	8.44	490	13.46	7.4
2011-07-07 21:00:00	25.42	8.42	491	12.8	6.7
2011-07-07 22:00:00	25.15	8.39	491	11.98	5.9
2011-07-07 23:00:00	24.82	8.33	494	10.82	6.7
2011-07-08	24.51	8.27	497	9.81	6.4
2011-07-08 01:00:00	24.24	8.22	497	8.98	7.3
2011-07-08 02:00:00	23.97	8.17	499	8.27	7.1
2011-07-08 03:00:00	23.69	8.12	500	7.56	7.2
2011-07-08 04:00:00	23.4	8.06	501	6.97	7.8
2011-07-08 05:00:00	23.09	8.01	503	6.52	7.8
2011-07-08 06:00:00	22.75	7.97	501	6.12	7.8
2011-07-08 07:00:00	22.36	7.93	502	5.81	7.9
2011-07-08 08:00:00	21.98	7.9	504	5.64	7.1
2011-07-08 09:00:00	21.68	7.89	505	5.75	7.5
2011-07-08 10:00:00	21.54	7.92	506	6.26	7.6
2011-07-08 11:00:00	21.7	7.97	506	7.15	7.2
2011-07-08 12:00:00	22.17	8.05	505	8.39	8.8
2011-07-08 13:00:00	22.87	8.15	503	9.77	6.8
2011-07-08 14:00:00	23.75	8.23	502	11.02	5.9
2011-07-08 15:00:00	24.62	8.29	499	12.18	6.4
2011-07-08 16:00:00	25.31	8.35	495	12.9	5.8
2011-07-08 17:00:00	25.96	8.39	492	13.48	5.3
2011-07-08 18:00:00	26.48	8.42	489	13.83	5.4
2011-07-08 19:00:00	26.77	8.44	484	13.83	5.6
2011-07-08 21:00:00	26.59	8.42	483	12.78	5.8
2011-07-08 23:00:00	25.83	8.31	486	10.44	6.5
2011-07-09	25.44	8.25	487	9.34	7
2011-07-09 01:00:00	25.08	8.19	487	8.48	7.3
2011-07-09 02:00:00	24.7	8.13	489	7.69	7.7
2011-07-09 03:00:00	24.31	8.07	490	7.02	7.8
2011-07-09 04:00:00	23.95	8.02	490	6.49	8.7
2011-07-09 05:00:00	23.56	7.97	491	6.07	7.5
2011-07-09 06:00:00	23.18	7.93	492	5.73	8
2011-07-09 08:00:00	22.34	7.87	494	5.36	7.9
2011-07-09 09:00:00	22.02	7.86	496	5.55	18.7
2011-07-09 10:00:00	21.88	7.89	496	6.08	6.9
2011-07-09 11:00:00	21.99	7.96	497	7.04	6.8
2011-07-09 12:00:00	22.47	8.04	497	8.35	6.4
2011-07-09 13:00:00	23.23	8.13	494	9.74	6
2011-07-09 14:00:00	24.09	8.22	493	11.03	5.7
2011-07-09 15:00:00	24.83	8.27	493	11.81	5.8
2011-07-09 16:00:00	25.48	8.32	489	12.5	5.4
2011-07-09 17:00:00	26.02	8.36	487	12.82	5.8
2011-07-09 19:00:00	26.84	8.42	482	13.63	5.1
2011-07-09 20:00:00	26.98	8.43	469	13.44	5.4
2011-07-09 21:00:00	26.68	8.41	466	12.66	5.6
2011-07-09 22:00:00	26.37	8.35	468	11.53	8
2011-07-09 23:00:00	26.04	8.29	484	10.31	6.3
2011-07-10	25.66	8.22	474	9.22	6.9
2011-07-10 01:00:00	25.36	8.16	474	8.37	6.8
2011-07-10 02:00:00	25.01	8.1	487	7.65	7.3
2011-07-10 03:00:00	24.68	8.04	477	6.95	7.6
2011-07-10 04:00:00	24.44	8	491	6.42	7.8
2011-07-10 06:00:00	23.87	7.91	493	5.6	8
2011-07-10 07:00:00	23.56	7.87	494	5.34	7.9
2011-07-10 08:00:00	23.3	7.84	495	5.2	7.4
2011-07-10 09:00:00	23.11	7.85	496	5.43	7.4
2011-07-10 10:00:00	23	7.86	496	5.84	6.8
2011-07-10 11:00:00	23.04	7.91	497	6.6	6.6
2011-07-10 12:00:00	23.22	7.98	497	7.63	6.8
2011-07-10 13:00:00	23.47	8.06	495	8.64	6.6
2011-07-10 14:00:00	23.65	8.11	495	9.29	6
2011-07-10 15:00:00	23.96	8.17	494	10.1	5.8
2011-07-10 16:00:00	24.33	8.23	493	11.05	5.4
2011-07-10 17:00:00	24.92	8.3	491	11.92	5.4
2011-07-10 18:00:00	25.44	8.35	490	12.54	5.5
2011-07-10 19:00:00	25.63	8.37	487	12.68	5.6
2011-07-10 20:00:00	25.68	8.37	484	12.44	6.5
2011-07-10 21:00:00	25.54	8.36	487	11.98	6.2
2011-07-10 22:00:00	25.24	8.32	488	11.03	6.2
2011-07-10 23:00:00	24.96	8.27	492	10.11	6.7
2011-07-11	24.67	8.21	490	9.14	9.7
2011-07-11 01:00:00	24.4	8.16	488	8.39	7.3
2011-07-11 03:00:00	23.92	8.06	493	7.19	8.3
2011-07-11 04:00:00	23.69	8.02	495	6.67	8
2011-07-11 05:00:00	23.45	7.98	496	6.27	9.4
2011-07-11 06:00:00	23.23	7.94	497	5.92	8.7
2011-07-11 07:00:00	22.98	7.91	498	5.6	9.9
2011-07-11 08:00:00	22.76	7.88	498	5.46	8.7
2011-07-11 09:00:00	22.6	7.88	499	5.64	9.9
2011-07-11 10:00:00	22.59	7.91	499	6.21	7.9
2011-07-11 11:00:00	22.82	7.96	499	7.18	7.4
2011-07-11 13:00:00	23.95	8.14	495	9.75	6.7
2011-07-11 14:00:00	24.45	8.2	492	10.73	6.9
2011-07-11 15:00:00	24.88	8.26	490	11.35	6.8
2011-07-11 16:00:00	25.01	8.29	489	11.57	6.3
2011-07-11 17:00:00	25.11	8.31	492	11.48	7.6
2011-07-11 18:00:00	25.36	8.35	488	12.08	6.6
2011-07-11 19:00:00	25.54	8.39	486	12.24	6.2
2011-07-11 20:00:00	25.6	8.4	474	12.34	7.1
2011-07-11 22:00:00	25.21	8.34	473	10.76	7
2011-07-12	24.67	8.23	487	8.8	8.2
2011-07-12 01:00:00	24.45	8.18	489	8.16	7.9
2011-07-12 02:00:00	24.24	8.13	491	7.55	8.3
2011-07-12 03:00:00	24.08	8.08	495	6.98	11.6
2011-07-12 04:00:00	23.9	8.04	496	6.54	9
2011-07-12 05:00:00	23.71	7.99	495	6.13	10.1
2011-07-12 06:00:00	23.52	7.96	495	5.83	9.6
2011-07-12 07:00:00	23.32	7.92	496	5.55	9.7
2011-07-12 08:00:00	23.1	7.89	497	5.42	8.7
2011-07-12 10:00:00	22.84	7.91	497	6.08	8.8
2011-07-12 11:00:00	22.97	7.98	499	7.01	7.9
2011-07-12 12:00:00	23.39	8.06	496	8.28	7.8
2011-07-12 13:00:00	24.07	8.15	494	9.68	7.2
2011-07-12 14:00:00	24.88	8.24	491	10.9	7.1
2011-07-12 15:00:00	25.72	8.3	487	12.04	6.6
2011-07-12 16:00:00	26.45	8.35	485	12.72	7.2
2011-07-12 17:00:00	26.94	8.38	482	13.02	6.7
2011-07-12 19:00:00	27.55	8.43	476	13.17	7
2011-07-12 21:00:00	27.26	8.41	475	12.24	7.4
2011-07-12 22:00:00	26.8	8.36	475	11.06	7.7
2011-07-12 23:00:00	26.31	8.29	478	9.87	7.4
2011-07-13	25.81	8.22	482	8.89	7.9
2011-07-13 01:00:00	25.35	8.17	484	8.11	9
2011-07-13 02:00:00	24.92	8.11	485	7.41	8.5
2011-07-13 03:00:00	24.51	8.06	484	6.86	8.7
2011-07-13 04:00:00	24.05	8.02	487	6.38	9.9
2011-07-13 06:00:00	23.23	7.94	488	5.67	14.9
2011-07-13 08:00:00	22.39	7.89	489	5.37	11.3
2011-07-13 09:00:00	22.07	7.89	489	5.62	9
2011-07-13 10:00:00	21.87	7.92	490	6.28	8.5
2011-07-13 11:00:00	21.94	7.99	491	7.2	8.3
2011-07-13 12:00:00
2011-07-13 13:00:00	22.74	8.25	496	9.11	8.2
2011-07-13 14:00:00	23.46	8.33	494	10.22	6.5
2011-07-13 15:00:00	24.12	8.4	492	11.07	6
2011-07-13 17:00:00	25.18	8.5	487	12.27	6.5
2011-07-13 19:00:00	25.76	8.58	483	12.83	6.9
2011-07-13 20:00:00	25.63	8.59	482	12.7	6.3
2011-07-13 21:00:00	25.35	8.58	483	12.17	6.2
2011-07-13 22:00:00	24.87	8.52	485	11.13	6.3
2011-07-13 23:00:00	24.45	8.46	487	10.08	6.8
2011-07-14	24.05	8.4	490	9.2	7.1
2011-07-14 01:00:00	23.63	8.35	492	8.42	8.6
2011-07-14 02:00:00	23.25	8.3	493	7.79	7.9
2011-07-14 03:00:00	22.88	8.24	495	7.24	7.9
2011-07-14 04:00:00	22.53	8.2	495	6.78	8.3
2011-07-14 05:00:00	22.18	8.16	495	6.41	8.5
2011-07-14 06:00:00	21.82	8.12	495	6.11	8.4
2011-07-14 07:00:00	21.45	8.08	495	5.89	9
2011-07-14 08:00:00	21.08	8.06	495	5.79	9.5
2011-07-14 09:00:00	20.81	8.05	496	5.94	7.9
2011-07-14 10:00:00	20.68	8.08	496	6.45	7.6
2011-07-14 11:00:00	20.81	8.14	496	7.33	8.1
2011-07-14 12:00:00	21.28	8.23	495	8.52	7.4
2011-07-14 13:00:00	22	8.32	493	9.84	7.4
2011-07-14 15:00:00	23.58	8.46	487	11.97	6.1
2011-07-14 16:00:00	24.32	8.51	484	12.77	6.4
2011-07-14 17:00:00	24.97	8.56	481	13.34	6.4
2011-07-14 18:00:00	25.45	8.58	479	13.62	6.4
2011-07-14 19:00:00	25.69	8.6	477	13.65	7.7
2011-07-14 20:00:00	25.65	8.59	477	13.08	7.9
2011-07-14 21:00:00	25.47	8.55	479	12.19	6.1
2011-07-14 22:00:00	25.18	8.5	481	11.24	6.4
2011-07-14 23:00:00	24.83	8.44	484	10.2	6.9
2011-07-15	24.49	8.39	487	9.29	7.1
2011-07-15 02:00:00	23.77	8.28	490	7.88	7.8
2011-07-15 03:00:00	23.44	8.23	491	7.29	8.2
2011-07-15 04:00:00	23.08	8.18	492	6.79	9.6
2011-07-15 05:00:00	22.73	8.13	493	6.39	9.3
2011-07-15 06:00:00	22.34	8.09	493	6.04	9.7
2011-07-15 07:00:00	21.96	8.05	494	5.78	8.7
2011-07-15 08:00:00	21.57	8.01	495	5.64	9.5
2011-07-15 09:00:00	21.26	8.01	495	5.75	8.5
2011-07-15 10:00:00	21.1	8.03	496	6.27	9.5
2011-07-15 11:00:00	21.18	8.11	495	7.21	6.8
2011-07-15 12:00:00	21.59	8.2	495	8.43	6.3
2011-07-15 13:00:00	22.34	8.3	493	9.8	6
2011-07-15 14:00:00	23.22	8.39	489	11.09	5.9
2011-07-15 15:00:00	24.1	8.46	486	12.13	6.2
2011-07-15 16:00:00	24.9	8.52	482	12.93	5.5
2011-07-15 17:00:00	25.58	8.57	479	13.47	5.9
2011-07-15 18:00:00	26.09	8.6	475	13.74	5.8
2011-07-15 19:00:00	26.4	8.63	472	13.71	6
2011-07-15 20:00:00	26.47	8.63	470	13.42	6
2011-07-15 21:00:00	26.23	8.6	470	12.68	5.9
2011-07-15 22:00:00	25.84	8.54	472	11.51	6.6
2011-07-15 23:00:00	25.44	8.48	475	10.36	7.6
2011-07-16 01:00:00	24.63	8.34	481	8.44	7.8
2011-07-16 02:00:00	24.28	8.28	484	7.74	7.5
2011-07-16 03:00:00	23.92	8.22	487	7.12	8.1
2011-07-16 04:00:00	23.57	8.16	489	6.6	8.7
2011-07-16 05:00:00	23.22	8.11	491	6.18	8.3
2011-07-16 06:00:00	22.88	8.08	493	5.85	8.3
2011-07-16 07:00:00	22.51	8.04	494	5.59	8.3
2011-07-16 08:00:00	22.16	8	495	5.47	8.1
2011-07-16 10:00:00	21.78	8.02	496	6.17	8.7
2011-07-16 12:00:00	22.31	8.18	494	8.25	6.8
2011-07-16 13:00:00	23.07	8.28	492	9.59	6.3
2011-07-16 14:00:00	23.97	8.37	489	10.87	6.8
2011-07-16 15:00:00	24.79	8.43	485	11.76	6.3
2011-07-16 16:00:00	25.64	8.49	483	12.47	6.1
2011-07-16 17:00:00	26.47	8.54	480	13.12	5.7
2011-07-16 18:00:00	26.55	8.53	475	12.89	5.9
2011-07-16 19:00:00	26.68	8.56	474	12.76	5.4
2011-07-16 20:00:00	26.6	8.54	474	12.28	6.4
2011-07-16 22:00:00	26.06	8.48	475	11	6.5
2011-07-16 23:00:00	25.81	8.42	478	10.04	6.3
2011-07-17	25.66	8.36	481	9	7.2
2011-07-17 01:00:00	25.5	8.3	484	8.16	7.5
2011-07-17 02:00:00	25.34	8.23	487	7.47	8.1
2011-07-17 03:00:00	25.16	8.17	489	6.83	8.7
2011-07-17 04:00:00	24.94	8.11	492	6.26	8.1
2011-07-17 05:00:00	24.69	8.05	493	5.78	8.4
2011-07-17 06:00:00	24.42	8.01	494	5.41	8.2
2011-07-17 08:00:00	23.83	7.94	497	4.96	7.9
2011-07-17 09:00:00	23.59	7.93	498	5.11	7.2
2011-07-17 10:00:00	23.51	7.97	498	5.64	7
2011-07-17 11:00:00	23.55	8.04	498	6.56	6.9
2011-07-17 12:00:00	23.83	8.11	497	7.58	6.5
2011-07-17 13:00:00	24.5	8.21	495	8.87	6.6
2011-07-17 14:00:00	25.4	8.32	490	10.39	6.2
2011-07-17 15:00:00	26.2	8.4	488	11.43	5.8
2011-07-17 16:00:00	27.09	8.47	483	12.35	5.9
2011-07-17 18:00:00	28.28	8.55	468	13	5.5
2011-07-17 20:00:00	28.44	8.57	425	12.39	6.5
2011-07-17 21:00:00	28.2	8.55	409	11.64	6.4
2011-07-17 22:00:00	27.76	8.5	399	10.5	6.3
2011-07-17 23:00:00	27.44	8.42	401	9.36	6.5
2011-07-18	27.1	8.34	399	8.27	7.1
2011-07-18 01:00:00	26.75	8.27	404	7.38	7.2
2011-07-18 02:00:00	26.43	8.21	417	6.71	7.6
2011-07-18 03:00:00	26.13	8.15	432	6.16	7.6
2011-07-18 04:00:00	25.86	8.08	446	5.65	8.3
2011-07-18 05:00:00	25.61	8.03	460	5.25	7.8
2011-07-18 07:00:00	25.22	7.94	480	4.67	8.2
2011-07-18 08:00:00	24.94	7.92	488	4.53	7.6
2011-07-18 09:00:00	24.76	7.9	497	4.53	6.9
2011-07-18 10:00:00	24.59	7.9	498	4.66	6.7
2011-07-18 11:00:00	24.62	7.95	498	5.45	6.6
2011-07-18 12:00:00	24.88	8.04	496	6.66	6.7
2011-07-18 13:00:00	25.47	8.16	495	8.25	6.7
2011-07-18 14:00:00	26.26	8.27	490	9.66	6.4
2011-07-18 15:00:00	27.16	8.35	485	10.85	6.6
2011-07-18 17:00:00	28.6	8.48	478	12.23	6.5
2011-07-18 18:00:00	28.89	8.5	474	12.26	6.9
2011-07-18 19:00:00	28.86	8.51	473	11.83	7.4
2011-07-18 20:00:00	28.78	8.49	468	11.23	7.6
2011-07-18 21:00:00	28.58	8.45	458	10.45	6.8
2011-07-18 22:00:00	28.34	8.39	460	9.46	6.3
2011-07-18 23:00:00	28.06	8.32	463	8.45	6.6
2011-07-19	27.79	8.25	467	7.56	6.8
2011-07-19 01:00:00	27.51	8.19	472	6.79	7.8
2011-07-19 02:00:00	27.24	8.12	474	6.14	7.7
2011-07-19 04:00:00	26.68	8.02	483	5.14	8.1
2011-07-19 05:00:00	26.37	7.97	487	4.8	7.6
2011-07-19 06:00:00	26.05	7.94	491	4.54	7.9
2011-07-19 07:00:00	25.72	7.91	494	4.37	7.9
2011-07-19 08:00:00	25.39	7.88	496	4.26	7.8
2011-07-19 09:00:00	25.14	7.88	498	4.46	8.2
2011-07-19 10:00:00	25.02	7.92	500	5.1	7.3
2011-07-19 11:00:00	25.04	7.98	500	6.03	7.9
2011-07-19 12:00:00	25.26	8.08	499	7.18	7
2011-07-19 13:00:00	25.74	8.18	496	8.55	6.7
2011-07-19 15:00:00	27.06	8.35	489	10.8	6.8
2011-07-19 16:00:00	27.8	8.41	484	11.59	6.3
2011-07-19 17:00:00	28.22	8.44	479	11.83	6.3
2011-07-19 18:00:00	28.86	8.49	476	12.22	6.1
2011-07-19 19:00:00	29.1	8.5	474	12.03	6
2011-07-19 20:00:00	29.23	8.51	472	11.8	7.5
2011-07-19 21:00:00	29.28	8.51	467	11.45	6.5
2011-07-19 22:00:00	29.01	8.45	466	10.36	7.1
2011-07-19 23:00:00	28.59	8.37	472	9.14	7.2
2011-07-20	28.18	8.29	475	8.09	7.2
2011-07-20 02:00:00	27.44	8.16	482	6.49	8.1
2011-07-20 03:00:00	27.1	8.1	487	5.91	8.2
2011-07-20 04:00:00	26.76	8.04	489	5.45	8.3
2011-07-20 05:00:00	26.42	8	492	5.1	8.4
2011-07-20 06:00:00	26.11	7.97	493	4.81	8
2011-07-20 07:00:00	25.78	7.93	495	4.59	8.4
2011-07-20 08:00:00	25.44	7.9	497	4.46	9.8
2011-07-20 09:00:00	25.18	7.91	500	4.68	8.2
2011-07-20 10:00:00	25.04	7.94	499	5.29	7.8
2011-07-20 11:00:00	25.06	8.01	502	6.26	7.7
2011-07-20 12:00:00	25.38	8.12	501	7.59	7.7
2011-07-20 13:00:00	25.99	8.23	498	9	6.9
2011-07-20 14:00:00	26.66	8.31	495	10.12	6.5
2011-07-20 15:00:00	27.42	8.39	491	11.21	6.1
2011-07-20 16:00:00	28.21	8.45	485	12.02	6.1
2011-07-20 17:00:00	28.74	8.49	477	12.38	6.7
2011-07-20 18:00:00	29.19	8.52	479	12.59	6.2
2011-07-20 19:00:00	29.44	8.54	471	12.59	5.9
2011-07-20 20:00:00	29.4	8.54	465	12.04	6.5
2011-07-20 21:00:00	29.17	8.52	470	11.35	6.5
2011-07-20 22:00:00	28.77	8.45	471	10.17	6.3
2011-07-21	28.13	8.31	474	7.92	6.9
2011-07-21 01:00:00	27.84	8.24	480	7.06	7.4
2011-07-21 02:00:00	27.56	8.17	483	6.41	7.9
2011-07-21 03:00:00	27.29	8.11	483	5.85	7.8
2011-07-21 04:00:00	27.08	8.06	487	5.38	7.7
2011-07-21 05:00:00	26.89	8.01	488	4.99	7.9
2011-07-21 06:00:00	26.66	7.97	488	4.67	7.9
2011-07-21 07:00:00	26.4	7.94	490	4.45	7.9
2011-07-21 08:00:00	26.16	7.9	492	4.29	8.1
2011-07-21 10:00:00	25.93	7.92	495	4.9	7.8
2011-07-21 11:00:00	26.07	7.99	496	5.88	7.2
2011-07-21 12:00:00	26.47	8.1	495	7.18	6.7
2011-07-21 13:00:00	27.12	8.07	493	8.42	8.4
2011-07-21 14:00:00	27.85	8.17	491	9.46	6
2011-07-21 15:00:00	28.47	8.25	487	10.11	5.6
2011-07-21 16:00:00	29.17	8.31	484	10.7	5.2
2011-07-21 17:00:00	29.59	8.34	481	10.88	5
2011-07-21 19:00:00	30.33	8.41	473	11.2	5.6
2011-07-21 21:00:00	30.32	8.4	468	10.37	5.6
2011-07-21 22:00:00	30.07	8.34	470	9.35	6.1
2011-07-21 23:00:00	29.78	8.25	473	8.19	6.1
2011-07-22	29.4	8.17	477	7.18	6.3
2011-07-22 01:00:00	29.09	8.09	479	6.42	7.1
2011-07-22 02:00:00	28.81	8.03	481	5.84	6.2
2011-07-22 03:00:00	28.51	7.97	484	5.32	7.3
2011-07-22 04:00:00	28.21	7.92	485	4.88	6.9
2011-07-22 05:00:00	27.88	7.87	487	4.55	6.4
2011-07-22 06:00:00	27.52	7.84	490	4.27	6.8
2011-07-22 07:00:00	27.12	7.81	491	4.09	6.5
2011-07-22 08:00:00	26.72	7.78	493	3.99	7.3
2011-07-22 09:00:00	26.42	7.78	494	4.16	5.9
2011-07-22 10:00:00	26.27	7.82	495	4.77	6.1
2011-07-22 11:00:00	26.31	7.89	495	5.75	6.4
2011-07-22 12:00:00	26.65	8	493	7.14	5.9
2011-07-22 13:00:00	27.22	8.11	491	8.52	5.4
2011-07-22 14:00:00	27.53	8.18	488	9.34	5.2
2011-07-22 15:00:00	27.73	8.23	485	9.95	4.8
2011-07-22 16:00:00	27.92	8.27	482	10.32	5.4
2011-07-22 18:00:00	28.06	8.33	476	10.79	5.5
2011-07-22 19:00:00	27.98	8.33	474	10.54	5.5
2011-07-22 20:00:00	27.8	8.32	473	10.09	5.2
2011-07-22 21:00:00	27.61	8.28	473	9.43	5.6
2011-07-22 22:00:00	27.4	8.23	475	8.64	5.7
2011-07-22 23:00:00	27.18	8.17	478	7.83	6.3
2011-07-23	26.96	8.11	482	7.12	6.1
2011-07-23 01:00:00	26.7	8.06	486	6.56	6.9
2011-07-23 02:00:00	26.41	8.01	488	6.1	6.4
2011-07-23 03:00:00	26.14	7.97	491	5.71	7.2
2011-07-23 05:00:00	25.56	7.9	497	5.11	7.3
2011-07-23 06:00:00	25.26	7.87	499	4.92	7.1
2011-07-23 07:00:00	24.95	7.85	502	4.79	8.5
2011-07-23 08:00:00	24.65	7.83	504	4.75	7.9
2011-07-23 09:00:00	24.48	7.84	506	5.05	8.3
2011-07-23 10:00:00	24.44	7.89	507	5.75	7.9
2011-07-23 11:00:00	24.59	7.96	506	6.76	6.9
2011-07-23 12:00:00	24.97	8.05	504	7.95	6.8
2011-07-23 13:00:00	25.59	8.15	501	9.26	6.6
2011-07-23 14:00:00	26.25	8.23	497	10.37	6.4
2011-07-23 16:00:00	27.15	8.34	489	11.6	5.7
2011-07-23 17:00:00	27.58	8.38	485	11.94	6
2011-07-23 18:00:00	27.84	8.41	482	12.21	5.5
2011-07-23 19:00:00	27.86	8.4	479	11.85	7
2011-07-23 20:00:00	27.88	8.39	478	11.43	6.3
2011-07-23 21:00:00	27.77	8.36	476	10.76	6.2
2011-07-23 22:00:00	27.62	8.32	479	9.94	7.9
2011-07-23 23:00:00	27.45	8.26	480	8.97	6.1
2011-07-24	27.25	8.19	482	8.05	8.9
2011-07-24 01:00:00	27.07	8.13	483	7.3	7.4
2011-07-24 02:00:00	26.9	8.07	486	6.69	7.1
2011-07-24 04:00:00	26.55	7.97	489	5.71	7.6
2011-07-24 05:00:00	26.33	7.93	491	5.35	7.6
2011-07-24 06:00:00	26.12	7.89	493	5.06	8.1
2011-07-24 07:00:00	25.85	7.86	495	4.82	7.8
2011-07-24 08:00:00	25.55	7.83	497	4.69	8.3
2011-07-24 09:00:00	25.3	7.83	499	4.81	6.7
2011-07-24 10:00:00	25.17	7.86	500	5.34	7.1
2011-07-24 11:00:00	25.12	7.92	500	6.19	6.5
2011-07-24 12:00:00	25.28	8.01	499	7.35	6.7
2011-07-24 14:00:00	26.05	8.2	494	9.83	7.9
2011-07-24 15:00:00	26.7	8.28	490	10.89	8
2011-07-24 16:00:00	27.1	8.33	484	11.54	9.9
2011-07-24 17:00:00	27.29	8.36	482	11.64	8.9
2011-07-24 18:00:00	27.59	8.38	477	11.92	11.2
2011-07-24 19:00:00	27.88	8.42	468	12.09	10.8
2011-07-24 20:00:00	27.92	8.42	461	11.84	11.3
2011-07-24 21:00:00	27.8	8.4	455	11.24	11.3
2011-07-24 22:00:00	27.54	8.34	452	10.24	10
2011-07-24 23:00:00	27.23	8.27	452	9.21	11.1
2011-07-25	26.98	8.2	455	8.26	10.9
2011-07-25 02:00:00	26.51	8.08	463	6.87	11.2
2011-07-25 03:00:00	26.29	8.03	467	6.35	10.2
2011-07-25 04:00:00	26.07	7.98	471	5.91	11.1
2011-07-25 05:00:00	25.86	7.94	476	5.53	12.4
2011-07-25 06:00:00	25.67	7.9	481	5.24	11.2
2011-07-25 07:00:00	25.48	7.87	485	5.04	11.4
2011-07-25 08:00:00	25.27	7.84	489	4.89	10.3
2011-07-25 09:00:00	25.08	7.83	492	4.93	10.7
2011-07-25 10:00:00	24.99	7.85	494	5.32	10.4
2011-07-25 11:00:00	24.97	7.9	495	6.1	10.3
2011-07-25 12:00:00	25.16	7.99	494	7.25	9.5
2011-07-25 13:00:00	25.61	8.1	493	8.63	9.2
2011-07-25 14:00:00	26.23	8.2	490	9.89	10
2011-07-25 15:00:00	26.76	8.27	486	10.71	11.5
2011-07-25 16:00:00	27.3	8.33	481	11.44	9.2
2011-07-25 17:00:00	27.81	8.39	472	12.04	8.6
2011-07-25 18:00:00	28.25	8.44	461	12.52	8.8
2011-07-25 19:00:00	28.29	8.46	452	12.56	10
2011-07-25 20:00:00	28.18	8.47	442	12.34	9.1
2011-07-25 21:00:00	27.83	8.46	435	11.72	8.3
2011-07-25 22:00:00	27.34	8.39	434	10.57	10
2011-07-25 23:00:00	26.91	8.32	436	9.44	9.5
2011-07-26	26.47	8.25	440	8.42	9.8
2011-07-26 01:00:00	26.05	8.18	467	7.62	10.5
2011-07-26 02:00:00	25.67	8.13	473	6.99	10.8
2011-07-26 03:00:00	25.34	8.07	477	6.45	12.1
2011-07-26 04:00:00	24.96	8.02	479	6.02	10.6
2011-07-26 05:00:00	24.67	7.98	482	5.67	10.7
2011-07-26 06:00:00	24.37	7.94	484	5.38	11
2011-07-26 07:00:00	24.05	7.9	486	5.18	11
2011-07-26 08:00:00	23.74	7.87	488	5.06	11.1
2011-07-26 09:00:00	23.47	7.87	489	5.16	10.7
2011-07-26 10:00:00	23.3	7.89	490	5.64	10.9
2011-07-26 11:00:00	23.3	7.96	491	6.54	9.3
2011-07-26 12:00:00
2011-07-26 13:00:00	23.57	7.94	494	8.34	26
2011-07-26 14:00:00	24.17	8.18	487	9.94	6.3
2011-07-26 15:00:00	24.8	8.29	484	11.08	4.9
2011-07-26 16:00:00	25.3	8.36	480	11.9	4.3
2011-07-26 17:00:00	25.78	8.41	476	12.45	4.1
2011-07-26 18:00:00	26.14	8.45	471	12.75	4.2
2011-07-26 19:00:00	26.17	8.47	467	12.72	4.3
2011-07-26 20:00:00	26.17	8.49	463	12.67	4
2011-07-26 21:00:00	25.89	8.49	460	12.23	4
2011-07-26 22:00:00	25.42	8.43	460	11.11	5.8
2011-07-26 23:00:00	24.97	8.37	461	10.01	4.9
2011-07-27	24.56	8.3	468	9.05	6.1
2011-07-27 01:00:00	24.22	8.25	470	8.26	5.2
2011-07-27 02:00:00	23.9	8.2	473	7.65	5.6
2011-07-27 03:00:00	23.59	8.14	476	7.15	5.6
2011-07-27 04:00:00	23.27	8.09	479	6.67	10.2
2011-07-27 05:00:00	22.96	8.05	481	6.35	6.2
2011-07-27 06:00:00	22.66	8.01	482	6.09	6.4
2011-07-27 07:00:00	22.37	7.97	485	5.87	6.6
2011-07-27 08:00:00	22.06	7.94	487	5.75	5.9
2011-07-27 09:00:00	21.82	7.93	489	5.78	6
2011-07-27 10:00:00	21.66	7.94	491	6.18	5.4
2011-07-27 11:00:00	21.67	7.99	493	7.01	6.1
2011-07-27 12:00:00	21.94	8.08	492	8.21	4.6
2011-07-27 13:00:00	22.51	8.19	489	9.65	4.5
2011-07-27 14:00:00	23.22	8.28	485	11.07	4.4
2011-07-27 15:00:00	24	8.37	480	12.31	4.1
2011-07-27 17:00:00	24.76	8.44	471	13.22	4.3
2011-07-27 18:00:00	24.93	8.46	468	13.33	3.9
2011-07-27 19:00:00	24.97	8.47	464	13.06	3.9
2011-07-27 20:00:00	24.9	8.46	462	12.58	3.8
2011-07-27 21:00:00	24.79	8.43	462	11.66	3.7
2011-07-27 22:00:00	24.65	8.38	462	10.68	3.9
2011-07-27 23:00:00	24.48	8.33	463	9.73	4.7
2011-07-28	24.38	8.27	465	8.88	5
2011-07-28 01:00:00	24.23	8.21	467	8.12	5.5
2011-07-28 02:00:00	24.08	8.15	470	7.51	5.1
2011-07-28 03:00:00	23.91	8.09	473	7	7.2
2011-07-28 05:00:00	23.59	8	477	6.23	5.8
2011-07-28 06:00:00	23.45	7.96	481	5.95	5.8
2011-07-28 07:00:00	23.3	7.93	485	5.71	5.8
2011-07-28 08:00:00	23.1	7.89	487	5.54	5.4
2011-07-28 09:00:00	22.9	7.87	491	5.48	5.2
2011-07-28 10:00:00	22.7	7.86	493	5.6	4.8
2011-07-28 12:00:00	22.46	7.87	493	6.13	5.8
2011-07-28 13:00:00	22.47	7.92	495	6.76	4.6
2011-07-28 14:00:00	22.56	7.97	493	7.5	4.4
2011-07-28 15:00:00	22.66	8.03	494	8.2	3.5
2011-07-28 16:00:00	22.77	8.07	497	8.69	4.2
2011-07-28 17:00:00	23.01	8.13	495	9.33	4
2011-07-28 18:00:00	23.4	8.2	489	10.24	5.3
2011-07-28 19:00:00	23.79	8.28	484	11.09	4
2011-07-28 20:00:00	24	8.31	481	11.21	3.9
2011-07-28 22:00:00	24.1	8.27	480	10.32	3.7
2011-07-28 23:00:00	24.02	8.23	481	9.59	6.4
2011-07-29	23.92	8.17	485	8.86	4.9
2011-07-29 01:00:00	23.85	8.12	489	8.21	5.2
2011-07-29 02:00:00	23.78	8.08	492	7.71	4.9
2011-07-29 03:00:00	23.72	8.03	495	7.25	5.9
2011-07-29 04:00:00	23.67	7.99	499	6.86	5.2
2011-07-29 05:00:00	23.6	7.96	503	6.53	5.6
2011-07-29 06:00:00	23.51	7.94	507	6.26	5.3
2011-07-29 07:00:00	23.35	7.92	500	6.32	8.4
2011-07-29 09:00:00	23.14	7.88	508	6.01	6.2
2011-07-29 10:00:00	23.05	7.88	510	6.11	6.5
2011-07-29 11:00:00	23.05	7.91	513	6.66	6.3
2011-07-29 12:00:00	23.14	7.97	516	7.56	5.4
2011-07-29 13:00:00	23.28	8.04	512	8.43	5.1
2011-07-29 14:00:00	23.49	8.1	508	9.19	5.6
2011-07-29 15:00:00	24.14	8.19	502	10.47	5.8
2011-07-29 16:00:00	24.95	8.29	496	11.79	4.6
2011-07-29 17:00:00	25.64	8.36	489	12.67	4.6
2011-07-29 18:00:00	26.14	8.39	483	13.02	4.2
2011-07-29 19:00:00	26.46	8.41	476	13.07	4.3
2011-07-29 21:00:00	26.48	8.42	463	12.45	4.6
2011-07-29 22:00:00	26.17	8.37	473	11.35	5.2
2011-07-29 23:00:00	25.87	8.3	476	10.2	4.8
2011-07-30	25.59	8.24	482	9.24	5.6
2011-07-30 01:00:00	25.31	8.18	487	8.35	5.1
2011-07-30 02:00:00	25.04	8.13	494	7.69	6.3
2011-07-30 03:00:00	24.76	8.08	500	7.11	5.8
2011-07-30 04:00:00	24.45	8.03	505	6.63	5.6
2011-07-30 05:00:00	24.19	7.98	504	6.25	6.5
2011-07-30 06:00:00	23.9	7.95	504	5.94	5.2
2011-07-30 07:00:00	23.6	7.92	504	5.69	5.8
2011-07-30 08:00:00	23.3	7.89	503	5.56	5.5
2011-07-30 09:00:00	23.03	7.88	502	5.61	5.6
2011-07-30 10:00:00	22.84	7.9	502	5.95	4.6
2011-07-30 11:00:00	22.8	7.95	501	6.79	4.6
2011-07-30 12:00:00	23.01	8.05	500	8.09	4.5
2011-07-30 13:00:00	23.53	8.16	497	9.74	3.8
2011-07-30 14:00:00	24.31	8.27	493	11.3	4
2011-07-30 15:00:00	25.11	8.35	488	12.6	4.3
2011-07-30 16:00:00	25.85	8.41	484	13.49	3.6
2011-07-30 18:00:00	26.98	8.48	476	14.35	3.5
2011-07-30 19:00:00	27.28	8.5	472	14.34	3.3
2011-07-30 20:00:00	27.38	8.5	468	13.98	3.3
2011-07-30 21:00:00	27.22	8.48	468	13.21	3.6
2011-07-30 22:00:00	26.91	8.42	469	11.96	4.1
2011-07-30 23:00:00	26.61	8.36	470	10.68	4.1
2011-07-31	26.28	8.29	472	9.54	4.3
2011-07-31 01:00:00	25.96	8.21	474	8.56	4.3
2011-07-31 02:00:00	25.66	8.15	476	7.75	5
2011-07-31 04:00:00	25.18	8.03	478	6.56	5
2011-07-31 05:00:00	24.98	7.98	479	6.08	5.2
2011-07-31 06:00:00	24.77	7.93	480	5.75	5.5
2011-07-31 07:00:00	24.53	7.9	481	5.53	6
2011-07-31 08:00:00	24.28	7.86	483	5.31	6.7
2011-07-31 09:00:00	24.07	7.84	486	5.33	4.7
2011-07-31 10:00:00	23.9	7.86	488	5.71	4.5
2011-07-31 11:00:00	23.84	7.91	490	6.49	4.4
2011-07-31 12:00:00	23.96	7.99	491	7.57	4.6
2011-07-31 13:00:00	24.4	8.11	490	9.15	4.4
2011-07-31 14:00:00	25.01	8.22	489	10.67	3.9
2011-07-31 15:00:00	25.78	8.33	484	12.08	4.2
2011-07-31 16:00:00	26.51	8.4	479	13.08	3.8
2011-07-31 17:00:00	27.09	8.45	474	13.62	3.6
2011-07-31 18:00:00	27.62	8.48	469	13.92	3.9
2011-07-31 19:00:00	27.89	8.5	463	13.74	4.4
2011-07-31 20:00:00	27.97	8.5	457	13.41	3.6
2011-07-31 21:00:00	27.78	8.48	453	12.6	3.6
2011-07-31 22:00:00	27.53	8.43	455	11.41	3.7
2011-07-31 23:00:00	27.34	8.37	456	10.18	4.2
2011-08-01 01:00:00	26.92	8.21	462	8.09	4.4
2011-08-01 02:00:00	26.68	8.14	466	7.29	4.6
2011-08-01 03:00:00	26.47	8.07	470	6.66	4.9
2011-08-01 04:00:00	26.25	8.01	473	6.11	5.2
2011-08-01 05:00:00	26.03	7.96	476	5.66	5.3
2011-08-01 06:00:00	25.79	7.91	478	5.31	5.7
2011-08-01 07:00:00	25.54	7.87	479	5.05	5.1
2011-08-01 08:00:00	25.29	7.84	483	4.88	4.7
2011-08-01 09:00:00	25.08	7.83	484	4.95	4.6
2011-08-01 10:00:00	24.93	7.85	486	5.33	4.5
2011-08-01 11:00:00	24.95	7.9	487	6.26	6.3
2011-08-01 12:00:00	25.1	8.01	486	7.6	4.3
2011-08-01 13:00:00	25.52	8.13	484	9.15	4.4
2011-08-01 14:00:00	25.95	8.22	481	10.32	3.8
2011-08-01 15:00:00	26.35	8.29	477	11.25	4.2
2011-08-01 16:00:00	27.18	8.38	473	12.53	4.2
2011-08-01 17:00:00	27.62	8.44	467	13.14	3.5
2011-08-01 18:00:00	28.04	8.49	461	13.69	3.3
2011-08-01 19:00:00	28.31	8.53	455	13.94	3.4
2011-08-01 20:00:00	28.3	8.53	450	13.56	3.5
2011-08-01 21:00:00	27.98	8.52	449	12.74	3.7
2011-08-01 22:00:00	27.54	8.46	450	11.48	3.8
2011-08-01 23:00:00	27.2	8.4	451	10.27	4.1
2011-08-02	26.83	8.32	453	9.15	4.7
2011-08-02 01:00:00	26.46	8.24	458	8.23	4.6
2011-08-02 02:00:00	26.12	8.18	458	7.47	4.4
2011-08-02 03:00:00	25.76	8.11	462	6.86	4.6
2011-08-02 04:00:00	25.37	8.05	463	6.34	5.1
2011-08-02 05:00:00	25	8	466	5.96	5.1
2011-08-02 06:00:00	24.63	7.95	468	5.63	5.9
2011-08-02 07:00:00	24.27	7.91	470	5.41	5.3
2011-08-02 08:00:00	23.9	7.88	473	5.24	5.1
2011-08-02 09:00:00	23.59	7.87	475	5.31	5.6
2011-08-02 10:00:00	23.39	7.89	478	5.8	4.6
2011-08-02 11:00:00	23.33	7.96	479	6.75	4.3
2011-08-02 12:00:00	23.47	8.06	480	8.16	4.4
2011-08-02 13:00:00	23.88	8.19	478	9.83	4.9
2011-08-02 14:00:00	24.56	8.3	475	11.47	4.3
2011-08-02 15:00:00	25.24	8.4	470	12.88	4.1
2011-08-02 16:00:00	25.77	8.47	465	13.79	3.8
2011-08-02 17:00:00	26	8.51	459	14.09	3.7
2011-08-02 18:00:00	26.03	8.53	455	14.05	3.6
2011-08-02 19:00:00	25.95	8.53	453	13.62	4.3
2011-08-02 20:00:00	25.83	8.52	449	12.98	3.8
2011-08-02 21:00:00	25.64	8.49	449	12.18	4.5
2011-08-02 22:00:00	25.44	8.46	449	11.17	4.1
2011-08-02 23:00:00	25.23	8.39	451	10.07	4.5
2011-08-03	25.05	8.32	453	9.19	4.8
2011-08-03 01:00:00	24.9	8.26	456	8.36	5.1
2011-08-03 02:00:00	24.75	8.19	459	7.7	4.3
2011-08-03 03:00:00	24.6	8.13	462	7.14	5
2011-08-03 04:00:00	24.45	8.08	463	6.65	4.9
2011-08-03 05:00:00	24.3	8.03	465	6.27	5.1
2011-08-03 06:00:00	24.15	7.98	467	5.96	6.1
2011-08-03 07:00:00	23.99	7.94	471	5.73	5.6
2011-08-03 08:00:00	23.82	7.9	474	5.5	5.5
2011-08-03 09:00:00	23.66	7.88	478	5.44	4.8
2011-08-03 10:00:00	23.54	7.88	481	5.69	5.1
2011-08-03 11:00:00	23.47	7.91	483	6.22	4.9
2011-08-03 12:00:00	23.21	7.95	495	6.51	5
2011-08-03 13:00:00	23.21	8	494	6.98	3.7
2011-08-03 14:00:00	23.23	8.03	493	7.38	3.3
2011-08-03 15:00:00	23.33	8.09	491	8.09	6.5
2011-08-03 16:00:00	23.35	8.11	488	8.24	3.2
2011-08-03 17:00:00	23.41	8.15	487	8.58	3.4
2011-08-03 18:00:00	23.51	8.2	485	8.98	4.1
2011-08-03 19:00:00	23.65	8.25	482	9.51	5.4
2011-08-03 20:00:00	23.64	8.25	482	9.32	3.3
2011-08-03 21:00:00	23.54	8.22	483	8.74	4.5
2011-08-03 22:00:00	23.41	8.17	486	8.2	3.4
2011-08-03 23:00:00	23.23	8.13	487	7.76	4.1
2011-08-04	23.04	8.09	491	7.33	3.6
2011-08-04 01:00:00	22.84	8.06	494	6.93	3.8
2011-08-04 03:00:00	22.45	7.99	504	6.33	4
2011-08-04 04:00:00	22.28	7.97	507	6.15	4.1
2011-08-04 05:00:00	22.05	7.95	510	6.01	4.4
2011-08-04 06:00:00	21.81	7.94	512	5.95	4.5
2011-08-04 07:00:00	21.57	7.92	514	5.86	4.7
2011-08-04 08:00:00	21.33	7.91	515	5.79	4.5
2011-08-04 09:00:00	21.12	7.9	517	5.91	5.3
2011-08-04 10:00:00	21	7.93	517	6.31	4.3
2011-08-04 11:00:00	21.07	7.99	517	7.17	3.9
2011-08-04 12:00:00	21.39	8.1	514	8.49	3.9
2011-08-04 13:00:00	21.91	8.22	509	9.95	4.3
2011-08-04 14:00:00	22.8	8.33	504	11.61	4.3
2011-08-04 15:00:00	23.62	8.42	500	12.76	3.1
2011-08-04 16:00:00	24.28	8.47	494	13.47	3.3
2011-08-04 17:00:00	24.96	8.52	489	14.09	3.1
2011-08-04 18:00:00	25.57	8.56	483	14.21	2.9
2011-08-04 19:00:00	25.99	8.56	479	14.41	3.2
2011-08-04 20:00:00	26.15	8.55	475	14.09	2.9
2011-08-04 21:00:00	26.1	8.53	474	13.31	2.8
2011-08-04 22:00:00	25.82	8.46	475	11.96	3.5
2011-08-04 23:00:00	25.53	8.4	475	10.75	3.4
2011-08-05	25.18	8.32	478	9.6	4
2011-08-05 01:00:00	24.86	8.26	479	8.63	3.7
2011-08-05 02:00:00	24.56	8.19	481	7.88	4
2011-08-05 03:00:00	24.24	8.14	482	7.25	4.1
2011-08-05 04:00:00	23.94	8.08	483	6.71	4.1
2011-08-05 05:00:00	23.65	8.03	484	6.28	4.7
2011-08-05 06:00:00	23.37	7.99	485	5.97	4.5
2011-08-05 07:00:00	23.09	7.95	487	5.72	4.7
2011-08-05 08:00:00	22.84	7.92	489	5.53	4.4
2011-08-05 09:00:00	22.6	7.91	492	5.56	4.2
2011-08-05 10:00:00	22.45	7.91	494	5.82	4.5
2011-08-05 11:00:00	22.43	7.96	495	6.61	3.6
2011-08-05 12:00:00	22.65	8.07	495	7.89	3.8
2011-08-05 13:00:00	23.1	8.19	493	9.42	3.3
2011-08-05 14:00:00	23.64	8.31	489	10.94	3.6
2011-08-05 15:00:00	24.04	8.39	486	12	3.4
2011-08-05 16:00:00	24.53	8.45	482	12.88	3.2
2011-08-05 17:00:00	24.94	8.5	478	13.52	3.1
2011-08-05 18:00:00	25.34	8.53	474	13.89	3.1
2011-08-05 19:00:00	25.45	8.53	471	13.64	2.9
2011-08-05 21:00:00	25.33	8.49	468	12.33	3
2011-08-05 22:00:00	25.2	8.45	468	11.47	3.2
2011-08-05 23:00:00	24.99	8.39	469	10.39	3.4
2011-08-06	24.76	8.32	471	9.34	3.5
2011-08-06 01:00:00	24.52	8.26	473	8.46	3.5
2011-08-06 02:00:00	24.27	8.2	475	7.74	4.4
2011-08-06 03:00:00	24.06	8.14	476	7.17	4.3
2011-08-06 04:00:00	23.85	8.09	478	6.68	4.1
2011-08-06 05:00:00	23.64	8.04	480	6.27	4.7
2011-08-06 07:00:00	23.19	7.96	484	5.68	4.2
2011-08-06 08:00:00	22.95	7.92	486	5.47	4.6
2011-08-06 09:00:00	22.75	7.9	488	5.44	4.2
2011-08-06 10:00:00	22.62	7.9	490	5.7	4.5
2011-08-06 11:00:00	22.64	7.96	491	6.57	4.1
2011-08-07 01:00:00	24.56	8.17	477	7.5	8.6
2011-08-07 02:00:00	24.5	8.08	479	6.77	8.3
2011-08-07 03:00:00	24.44	8	481	6.15	8.2
2011-08-07 04:00:00	24.4	7.94	482	5.59	8.7
2011-08-07 05:00:00	24.37	7.87	485	5.08	9.8
2011-08-07 06:00:00	24.34	7.82	486	4.58	9.4
2011-08-07 07:00:00	24.3	7.76	488	4.15	9.3
2011-08-07 08:00:00	24.21	7.73	490	3.88	8.7
2011-08-07 09:00:00	24.09	7.7	491	3.69	8.8
2011-08-07 10:00:00	23.97	7.68	494	3.55	8.7
2011-08-07 11:00:00	23.86	7.66	497	3.49	8.8
2011-08-07 12:00:00	23.76	7.65	502	3.56	9
2011-08-07 13:00:00	23.71	7.66	502	3.87	10
2011-08-07 14:00:00	23.73	7.67	501	4.32	9.7
2011-08-07 15:00:00	23.8	7.71	499	4.97	9.6
2011-08-07 16:00:00	23.96	7.73	498	5.53	10.8
2011-08-07 17:00:00	24.13	7.75	496	6.1	10.7
2011-08-07 18:00:00	24.32	7.77	494	6.47	11
2011-08-07 19:00:00	24.49	7.79	492	6.98	11.7
2011-08-07 21:00:00	24.84	7.84	487	7.54	12.9
2011-08-07 23:00:00	24.96	7.8	486	6.93	11.6
2011-08-08	24.96	7.76	487	6.36	11.7
2011-08-08 01:00:00	24.94	7.72	488	5.74	13.3
2011-08-08 02:00:00	24.91	7.68	490	5.11	12.3
2011-08-08 03:00:00	24.86	7.65	491	4.53	12
2011-08-08 04:00:00	24.81	7.62	493	3.98	11.9
2011-08-08 05:00:00	24.77	7.59	494	3.47	11.6
2011-08-08 06:00:00	24.73	7.57	494	3.02	11.5
2011-08-08 07:00:00	24.66	7.54	494	2.63	11.2
2011-08-08 08:00:00	24.57	7.52	493	2.3	11.3
2011-08-08 09:00:00	24.46	7.51	491	2.02	10.9
2011-08-08 10:00:00	24.37	7.49	490	1.79	10.5
2011-08-08 11:00:00	24.3	7.48	489	1.62	10.6
2011-08-08 12:00:00	24.22	7.47	487	1.58	9.7
2011-08-08 13:00:00	24.17	7.46	485	1.67	9.5
2011-08-08 14:00:00	24.15	7.47	485	1.91	8.8
2011-08-08 15:00:00	24.13	7.47	483	2.29	9
2011-08-08 16:00:00	24.14	7.49	482	2.8	9.6
2011-08-08 17:00:00	24.18	7.5	480	3.45	10.7
2011-08-08 18:00:00	24.29	7.54	479	4.17	11.3
2011-08-08 19:00:00	24.41	7.57	477	4.9	11.5
2011-08-08 20:00:00	24.54	7.61	476	5.5	11.7
2011-08-08 21:00:00	24.69	7.64	475	5.94	11.7
2011-08-08 22:00:00	24.81	7.66	474	6.22	11.7
2011-08-08 23:00:00	24.91	7.68	473	6.28	11.7
2011-08-09	24.99	7.68	473	6.09	11.5
2011-08-09 01:00:00	25.04	7.68	473	5.78	12
2011-08-09 02:00:00	25.08	7.66	474	5.32	11.1
2011-08-09 03:00:00	25.08	7.64	473	4.82	11.4
2011-08-09 04:00:00	25.06	7.61	474	4.24	11.9
2011-08-09 05:00:00	25	7.58	474	3.72	11.2
2011-08-09 06:00:00	24.92	7.55	475	3.21	11.1
2011-08-09 07:00:00	24.85	7.53	476	2.75	10.3
2011-08-09 08:00:00	24.79	7.51	476	2.38	10.1
2011-08-09 09:00:00	24.72	7.49	476	2.08	9.5
[truncated: 7,101 more rows]
