# Supplementary material for: Characterizing Transcriptional Networks in Male Rainbow Darter (Etheostoma caeruleum) that Regulate Testis Development over a Complete Reproductive Cycle
Source: PLoS One. 2016 Nov 18;11(11):e0164722. doi: 10.1371/journal.pone.0164722 (PMC5115663; doi:10.1371/journal.pone.0164722)
Supplement: S2 Table — (XLSX) [file pone.0164722.s002.xlsx]

## Sheet: Sheet1
ProbeID of Complete_ProbeList	Sequence of Complete_ProbeList	TargetID	Description	SubjectID	Contig length	%Identity	Alignment Length	Subject Description	Subject Length	% Subject Covered	Entrez GeneID	Uniprot Accession	Entry name	Protein names	Gene names	ZEBRA U OTHERS	CLUSTER	Organism	Organism ID	Pathway	Molecular Function	Biological Process	Cellular Component	NM_ID	NP_ID	CrossHybs	No. of CrossHybs	ProbeID	ProbeName	FeatureNum	_Row	GrandMean	ErrorSS	Column 7	Recrud	Develop	Presspaw	Spawning	Postspawning	Column 13	TotalSS	ModelSS	NDF_stage	DDF_stage	Variance_Residual	Variance_Residual0	OneOverVR0	DDF_stage0	SampleVariance
GT_EA516_an_s_sp_1914	CAAGAAGAACAAGGAGAACCGATTCCAAAAGCTGTCAGCAGGCAAGGTGAAAATACGAGT	454_c50976	454_c50976; UniRef90_A3KNM0|Novel protein n=1 Tax=Danio rerio RepID=A3KNM0_DANRE	UniRef90_A3KNM0	916	45.45	220	Novel protein n=1 Tax=Danio rerio RepID=A3KNM0_DANRE	358	61.45	NA	A3KNM0	A3KNM0_DANRE	Novel protein (Si:dkey-81n9.1 protein)	zbbx		1	Danio rerio (Zebrafish) (Brachydanio rerio)	7955	NA	GO:0008270~zinc ion binding	NA	GO:0005622~intracellular	XM_003200417.1	XP_003200465.1			1377	GT_EA516_an_s_sp_1914	1377	7989	8.86626	6.35711		1.05913	0.12716	0.81687	0.976829	-2.97999		76.678	70.3209	4	27.7773	0.232295	0.244504	4.08991	26	2.55593
GT_EA516_an_s_sp_3695	GAAGGTGACAACATGTCAAACACAAAGCACTTTGCAGAACTTCTATATTTAATATTCCAG	454_rep_c297	454_rep_c297; UniRef90_A7MC82|Malic enzyme n=3 Tax=Euteleostomi RepID=A7MC82_DANRE	UniRef90_A7MC82	1194	75.25	202	Malic enzyme n=3 Tax=Euteleostomi RepID=A7MC82_DANRE	574	35.19	NA	A7MC82	A7MC82_DANRE	Malic enzyme	me1		1	Danio rerio (Zebrafish) (Brachydanio rerio)	7955	NA	GO:0051287~NAD binding ; GO:0004470~malic enzyme activity ; GO:0046872~metal ion binding ; GO:0016616~oxidoreductase activity, acting on the CH-OH group of donors, NAD or NADP as acceptor	GO:0006108~malate metabolic process	NA	XM_002664939.2	XP_002664985.2			14469	GT_EA516_an_s_sp_3695	14469	13973	13.0362	4.4815		0.301911	-0.0426748	1.0232	1.16501	-2.44745		57.6026	53.1211	4	27.7773	0.164772	0.172365	5.80163	26	1.92009
GT_EA516_an_as_sp_3248	AACATAAGAAGAAGACTGTGGACGACATAATCAAGGAACAGTCAAAGGACCTGCGTGGCA	454_c69643	UniRef90_B0UXH0|Novel protein similar to H.sapiens CHMP2B, chromatin modifying protein 2B (CHMP2B) n=1 Tax=Danio rerio RepID=B0UXH0_DANRE	UniRef90_B0UXH0	547	92.47	93	Novel protein similar to H.sapiens CHMP2B, chromatin modifying protein 2B (CHMP2B) n=1 Tax=Danio rerio RepID=B0UXH0_DANRE	216	43.06	NA	B0UXH0	B0UXH0_DANRE	Novel protein similar to H.sapiens CHMP2B, chromatin modifying protein 2B (CHMP2B)	CHMP2B	CH211-224M9.5-001	1	Danio rerio (Zebrafish) (Brachydanio rerio)	7955	NA	NA	GO:0015031~protein transport	NA	NM_001123297.1	NP_001116769.1			9058	GT_EA516_an_as_sp_3248	9058	10308	10.0373	2.72563		0.964491	0.866779	0.756622	1.07342	-3.66131		104.365	101.639	4	27.7773	0.10156	0.104832	9.53907	26	3.47882
GT_EA516_an_s_sp_3702	GACTTTGTAGCAGCCAAATTTCATGAGGAAGGAGGAGTGTTTAAACTATTGATCATCGAC	454_rep_c29823	454_rep_c29823; UniRef90_B3DIR0|DMC1 dosage suppressor of mck1 homolog, meiosis-specific homologous recombination (Yeast) n=4 Tax=Cyprinidae RepID=B3DIR0_DANRE	UniRef90_B3DIR0	511	71.32	136	DMC1 dosage suppressor of mck1 homolog, meiosis-specific homologous recombination (Yeast) n=4 Tax=Cyprinidae RepID=B3DIR0_DANRE	342	39.77	NA	B3DIR0	B3DIR0_DANRE	DMC1 dosage suppressor of mck1 homolog, meiosis-specific homologous recombination (Yeast)	dmc1		1	Danio rerio (Zebrafish) (Brachydanio rerio)	7955	NA	GO:0005524~ATP binding ; GO:0003677~DNA binding ; GO:0008094~DNA-dependent ATPase activity	GO:0007131~reciprocal meiotic recombination	GO:0005634~nucleus	NA	NA			11080	GT_EA516_an_s_sp_3702	11080	13680	12.9178	1.82577		-0.081819	-0.0369375	0.815371	0.841541	-1.53816		25.5766	23.7508	4	27.7773	0.0691643	0.0702219	14.2406	26	0.852552
GT_EA516_an_s_xh_2406	ATGTACCGAGATCACGGTTTCAACACGTCCATGGAGAGCAGCAGAGTGACCGTTCCCACG	454_rep_c32401	454_rep_c32401; UniRef90_B5X5D0|UPF0691 protein C9orf116 homolog n=1 Tax=Salmo salar RepID=CI116_SALSA; Next best Hit: 454_rep_c19732(alignment length 60bp with 100.00%identity)	UniRef90_B5X5D0	603	56.44	101	UPF0691 protein C9orf116 homolog n=1 Tax=Salmo salar RepID=CI116_SALSA	141	71.63	NA	B5X5D0	CI116_SALSA	UPF0691 protein C9orf116 homolog	NA		1	Salmo salar (Atlantic salmon)	8030	NA	NA	NA	NA	NM_001140581.1	NP_001134053.1	454_rep_c19732, 454_rep_c32401, 454_rep_c8986	3	2661	GT_EA516_an_s_xh_2406	2661	13420	12.4807	9.68343		1.46943	0.309877	0.554085	0.956465	-3.28986		94.5474	84.8639	4	27.7773	0.352045	0.372439	2.685	26	3.15158
GT_EA516_an_s_xh_3363	CTTAACTGGATTCCCAAGTGTGTCACCGGCCTGACGCTGTGGACTCCAGGCAAAGACACT	454_rep_c343	454_rep_c343; UniRef90_B5XBN8|Radial spoke head 1 homolog n=1 Tax=Salmo salar RepID=B5XBN8_SALSA; Next best Hit: 454_rep_c48429(alignment length 58bp with 86.21%identity)	UniRef90_B5XBN8	938	69.07	236	Radial spoke head 1 homolog n=1 Tax=Salmo salar RepID=B5XBN8_SALSA	248	95.16	100196125	B5XBN8	B5XBN8_SALSA	Radial spoke head 1 homolog	RSPH1		1	Salmo salar (Atlantic salmon)	8030	NA	NA	NA	NA	NM_001141154.1	NP_001134626.1	454_rep_c343, 454_rep_c48429	2	14478	GT_EA516_an_s_xh_3363	14478	15184	16.9648	2.52117		1.0182	0.270381	0.650963	0.965489	-2.90503		68.2585	65.7374	4	27.7773	0.0941991	0.0969681	10.3127	26	2.27528
GT_EA516_an_s_sp_3081	AATTGACTGTGGGAATTGGTGGTTTAGTCCTATTTTTGGGCCAAGAACAGTGTAAATTAA	454_rep_c1727	454_rep_c1727; UniRef90_B5XD00|Dynein light chain 1, axonemal n=1 Tax=Salmo salar RepID=B5XD00_SALSA	UniRef90_B5XD00	1408	79.55	132	Dynein light chain 1, axonemal n=1 Tax=Salmo salar RepID=B5XD00_SALSA	192	68.75	NA	B5XD00	B5XD00_SALSA	Dynein light chain 1, axonemal	DNAL1		1	Salmo salar (Atlantic salmon)	8030	NA	NA	NA	NA	NM_001141282.2	NP_001134754.1			7926	GT_EA516_an_s_sp_3081	7926	12980	12.5679	1.62598		0.274635	0.115687	0.768401	0.604499	-1.76322		27.3892	25.7632	4	27.7773	0.0619717	0.0625377	15.9904	26	0.912974
GT_EA516_an_as_xh_2464	CCCGAAAACAACTTTCCGGACTTCAGCTTTGACGACTATCGAACTGAAAATGTCAAAAAA	454_rep_c6910	UniRef90_B9ELN6|Cyclin-dependent kinases regulatory subunit 1 n=4 Tax=Euteleostei RepID=B9ELN6_SALSA	UniRef90_B9ELN6	542	94.74	76	Cyclin-dependent kinases regulatory subunit 1 n=4 Tax=Euteleostei RepID=B9ELN6_SALSA	76	100	NA	B9ELN6	B9ELN6_SALSA	Cyclin-dependent kinases regulatory subunit 1	CKS1		1	Salmo salar (Atlantic salmon)	8030	NA	GO:0016538~cyclin-dependent protein kinase regulator activity ; GO:0016301~kinase activity	GO:0007049~cell cycle	NA	NA	NA	454_rep_c36166;454_rep_c285;454_rep_c6910;454_rep_c20294;454_rep_c37722	5	3695	GT_EA516_an_as_xh_2464	3695	12413	12.1697	1.60355		0.35413	0.193639	0.741329	0.537438	-1.82654		28.3143	26.7107	4	27.7773	0.0611642	0.061675	16.214	26	0.943809
GT_EA516_an_s_sp_1993	TTGAAAAATGGTGAAACTGGACGCTATAAACCCTCAAACCGCTGCTTTTTTACCTTTTTT	454_c53406	454_c53406; UniRef90_C0HAE5|ERBB receptor feedback inhibitor 1 n=1 Tax=Salmo salar RepID=C0HAE5_SALSA	UniRef90_C0HAE5	621	55.42	166	ERBB receptor feedback inhibitor 1 n=1 Tax=Salmo salar RepID=C0HAE5_SALSA	454	36.56	NA	C0HAE5	C0HAE5_SALSA	ERBB receptor feedback inhibitor 1	ERRFI		1	Salmo salar (Atlantic salmon)	8030	NA	GO:0004872~receptor activity	NA	NA	NM_001173711.1	NP_001167182.1			8326	GT_EA516_an_s_sp_1993	8326	3297	6.42215	5.30197		-0.0977208	0.645527	0.905619	0.900448	-2.35387		52.394	47.0921	4	27.7773	0.19431	0.203922	4.90384	26	1.74647
GT_EA516_an_s_sp_4944	TTGTTAAACGTGCTGTTGGAAACCAAAGCTGTGTTGTAATGCTCTTGCCCCTTCAGAGCT	454_rep_c9836	454_rep_c9836; UniRef90_C1BJF7|Flagellar radial spoke protein 3 n=1 Tax=Osmerus mordax RepID=C1BJF7_OSMMO	UniRef90_C1BJF7	664	71.05	114	Flagellar radial spoke protein 3 n=1 Tax=Osmerus mordax RepID=C1BJF7_OSMMO	340	33.53	NA	C1BJF7	C1BJF7_OSMMO	Flagellar radial spoke protein 3	RSP3		1	Osmerus mordax (Rainbow smelt) (Atherina mordax)	8014	NA	NA	NA	GO:0019861~flagellum	NA	NA			9455	GT_EA516_an_s_sp_4944	9455	4102	7.23255	2.73538		0.0895464	0.198125	0.896782	0.63362	-1.81807		31.2162	28.4808	4	27.7773	0.101911	0.105207	9.50508	26	1.04054
GT_EA516_an_as_xh_2482	TGGAAGTCCATCATAGGGCCTGTCACAGCGCCAAGGCCAGAGAAACTCACCCAGGATGCC	454_rep_c46777	UniRef90_C1BKR2|Nucleoside diphosphate kinase homolog 5 n=1 Tax=Osmerus mordax RepID=C1BKR2_OSMMO	UniRef90_C1BKR2	569	86.89	61	Nucleoside diphosphate kinase homolog 5 n=1 Tax=Osmerus mordax RepID=C1BKR2_OSMMO	190	32.11	NA	C1BKR2	C1BKR2_OSMMO	Nucleoside diphosphate kinase homolog 5	NDK5		1	Osmerus mordax (Rainbow smelt) (Atherina mordax)	8014	NA	GO:0005524~ATP binding ; GO:0004550~nucleoside diphosphate kinase activity	GO:0006241~CTP biosynthetic process ; GO:0006183~GTP biosynthetic process ; GO:0006228~UTP biosynthetic process	NA	NA	NA	454_rep_c46777;454_rep_c931;454_rep_c70434;454_rep_c197;454_rep_c1238;454_rep_c69700	6	1171	GT_EA516_an_as_xh_2482	1171	14681	14.3911	2.83833		1.12263	0.293247	0.605578	1.01242	-3.03387		74.616	71.7777	4	27.7773	0.105617	0.109167	9.16032	26	2.4872
GT_EA516_an_s_sp_4941	ACAAGAAAAGAACTACAAAGACCCCAACCCCTAGACATTTACCTAAGGAGACGGTCATGG	454_rep_c9823	454_rep_c9823; UniRef90_C3KH31|EMI5 homolog, mitochondrial n=1 Tax=Anoplopoma fimbria RepID=C3KH31_ANOFI	UniRef90_C3KH31	552	82.31	130	EMI5 homolog, mitochondrial n=1 Tax=Anoplopoma fimbria RepID=C3KH31_ANOFI	163	79.75	NA	C3KH31	C3KH31_ANOFI	EMI5 homolog, mitochondrial	EMI5		1	Anoplopoma fimbria (Sablefish)	229290	NA	NA	NA	NA	NA	NA			3714	GT_EA516_an_s_sp_4941	3714	7203	8.71528	4.34504		-0.0786425	0.658161	0.731708	0.462376	-1.7736		31.0411	26.696	4	27.7773	0.15986	0.167117	5.98383	26	1.0347
GT_EA516_an_as_xh_1500	TTTATGGTTTGGAGCAGGGATGTATTAACTCAGAGAACGGTAGGAGCATATAGACCGTCG	454_c31459	454_c31459; UniRef90_C3KH60|3-beta-hydroxysteroid-Delta8,Delta7-isomerase n=1 Tax=Anoplopoma fimbria RepID=C3KH60_ANOFI; Next best Hit: 454_rep_c66635(alignment length 50bp with 100.00%identity)	UniRef90_C3KH60	616	90.82	98	3-beta-hydroxysteroid-Delta8,Delta7-isomerase n=1 Tax=Anoplopoma fimbria RepID=C3KH60_ANOFI	229	42.79	NA	C3KH60	C3KH60_ANOFI	3-beta-hydroxysteroid-Delta8,Delta7-isomerase	EBP		1	Anoplopoma fimbria (Sablefish)	229290	NA	GO:0047750~cholestenol delta-isomerase activity	GO:0016125~sterol metabolic process	GO:0005783~endoplasmic reticulum ; GO:0016021~integral to membrane	NA	NA	454_c31459, 454_c43215, 454_rep_c66635	3	13501	GT_EA516_an_as_xh_1500	13501	5721	7.45844	3.40104		1.12064	0.468688	1.09664	1.14382	-3.82979		116.538	113.137	4	27.7773	0.125875	0.130809	7.64473	26	3.88461
GT_EA516_an_s_sp_2266	GCAGAGGATCGCTTAAAGATGACCCCACATCTTCAAAAGACAATAAACAAATAATAAAGA	454_c62675	454_c62675; UniRef90_C3KH72|Probable tRNAHis guanylyltransferase n=1 Tax=Anoplopoma fimbria RepID=C3KH72_ANOFI	UniRef90_C3KH72	715	57.21	222	Probable tRNAHis guanylyltransferase n=1 Tax=Anoplopoma fimbria RepID=C3KH72_ANOFI	299	74.25	NA	C3KH72	C3KH72_ANOFI	Probable tRNAHis guanylyltransferase	THG1		1	Anoplopoma fimbria (Sablefish)	229290	NA	GO:0016779~nucleotidyltransferase activity	NA	NA	NA	NA			13827	GT_EA516_an_s_sp_2266	13827	4711	7.74504	3.96731		1.03741	0.884152	0.442879	0.410945	-2.77539		62.8094	58.8421	4	27.7773	0.146261	0.152589	6.55356	26	2.09365
GT_EA516_an_as_xh_1285	ATTAAATTAACCAACTAATGCTAAACAATAGTCAGTGTAACTCAATTGTTATAACTAATG	454_rep_c931	UniRef90_C3KHH7|Nucleoside diphosphate kinase homolog 5 n=1 Tax=Anoplopoma fimbria RepID=C3KHH7_ANOFI	UniRef90_C3KHH7	982	79.14	163	Nucleoside diphosphate kinase homolog 5 n=1 Tax=Anoplopoma fimbria RepID=C3KHH7_ANOFI	210	77.62	NA	C3KHH7	C3KHH7_ANOFI	Nucleoside diphosphate kinase homolog 5	NDK5		1	Anoplopoma fimbria (Sablefish)	229290	NA	GO:0005524~ATP binding ; GO:0004550~nucleoside diphosphate kinase activity	GO:0006241~CTP biosynthetic process ; GO:0006183~GTP biosynthetic process ; GO:0006228~UTP biosynthetic process	NA	NA	NA	454_rep_c9756;454_rep_c931;454_rep_c41460;454_rep_c197	4	10505	GT_EA516_an_as_xh_1285	10505	9990	10.0517	3.82226		1.38773	0.440069	0.804235	1.11553	-3.74756		112.108	108.285	4	27.7773	0.141039	0.14701	6.80227	26	3.73692
GT_EA516_an_s_xh_1619	GACTGGCTGATCAACAACAATCCAAACCAACCTAAAATATGTGATGGAGCCATTCTGGAA	454_rep_c70434	454_rep_c70434; UniRef90_C3KHH7|Nucleoside diphosphate kinase homolog 5 n=1 Tax=Anoplopoma fimbria RepID=C3KHH7_ANOFI; Next best Hit: 454_rep_c1238(alignment length 60bp with 100.00%identity)	UniRef90_C3KHH7	625	80.67	150	Nucleoside diphosphate kinase homolog 5 n=1 Tax=Anoplopoma fimbria RepID=C3KHH7_ANOFI	210	71.43	NA	C3KHH7	C3KHH7_ANOFI	Nucleoside diphosphate kinase homolog 5	NDK5		1	Anoplopoma fimbria (Sablefish)	229290	NA	GO:0005524~ATP binding ; GO:0004550~nucleoside diphosphate kinase activity	GO:0006241~CTP biosynthetic process ; GO:0006183~GTP biosynthetic process ; GO:0006228~UTP biosynthetic process	NA	NA	NA	454_rep_c1238, 454_rep_c70434	2	2596	GT_EA516_an_s_xh_1619	2596	14853	15.2111	2.1817		0.985614	0.267046	0.674089	0.930479	-2.85723		65.6782	63.4965	4	27.7773	0.0819781	0.0839116	11.9173	26	2.18927
GT_EA516_an_as_sp_6200	TTTAGATAAAACTAACGAGCTTAAATGTGCGAGGGGTTTCCAGTGCACCCTCACAGAGCA	454_s70652	UniRef90_C3KHP4|Homologous-pairing protein 2 homolog n=1 Tax=Anoplopoma fimbria RepID=C3KHP4_ANOFI	UniRef90_C3KHP4	434	91.03	78	Homologous-pairing protein 2 homolog n=1 Tax=Anoplopoma fimbria RepID=C3KHP4_ANOFI	212	36.79	NA	C3KHP4	C3KHP4_ANOFI	Homologous-pairing protein 2 homolog	HOP2		1	Anoplopoma fimbria (Sablefish)	229290	NA	NA	NA	NA	NA	NA			1605	GT_EA516_an_as_sp_6200	1605	3251	5.24667	4.43444		-0.10159	-0.0429495	0.742756	1.08618	-1.6844		33.5203	29.0859	4	27.7773	0.163078	0.170555	5.8632	26	1.11734
GT_EA516_an_s_sp_941	TCAGCAGATTCATGGAGGGAAGAGTTACCTTTCCTTTCTAGCTGGTAACAATGCATTGAT	454_c24312	454_c24312; UniRef90_C3KI21|Cytosolic sulfotransferase 3 n=1 Tax=Anoplopoma fimbria RepID=C3KI21_ANOFI	UniRef90_C3KI21	1127	70.54	241	Cytosolic sulfotransferase 3 n=1 Tax=Anoplopoma fimbria RepID=C3KI21_ANOFI	305	79.02	NA	C3KI21	C3KI21_ANOFI	Cytosolic sulfotransferase 3	ST1S3		1	Anoplopoma fimbria (Sablefish)	229290	NA	GO:0008146~sulfotransferase activity	NA	NA	NA	NA			4181	GT_EA516_an_s_sp_941	4181	5290	7.29207	7.77182		-1.25876	0.548767	1.62381	1.16761	-2.08143		70.9664	63.1946	4	27.7773	0.283226	0.298916	3.34542	26	2.36555
GT_EA516_an_s_sp_4112	ATCATCTGGCATCGGTTGCTAGGTTACAGAATAGACGGAACTAAAGCGCTTGTCGTTTGT	454_rep_c41251	454_rep_c41251; UniRef90_C3KIS6|NADH dehydrogenase [ubiquinone] 1 subunit C2 n=2 Tax=Anoplopoma fimbria RepID=C3KIS6_ANOFI	UniRef90_C3KIS6	596	86.46	96	NADH dehydrogenase [ubiquinone] 1 subunit C2 n=2 Tax=Anoplopoma fimbria RepID=C3KIS6_ANOFI	110	87.27	NA	C3KIS6	C3KIS6_ANOFI	NADH dehydrogenase [ubiquinone] 1 subunit C2	NDUC2		1	Anoplopoma fimbria (Sablefish)	229290	NA	GO:0008137~NADH dehydrogenase (ubiquinone) activity	GO:0006120~mitochondrial electron transport, NADH to ubiquinone ; GO:0006810~transport	GO:0005743~mitochondrial inner membrane ; GO:0070469~respiratory chain	NA	NA			9901	GT_EA516_an_s_sp_4112	9901	3607	7.17989	8.40975		1.24279	0.515719	0.839008	0.760395	-3.35791		94.3523	85.9425	4	27.7773	0.306192	0.323452	3.09165	26	3.14508
GT_EA516_an_s_xh_3897	AAGGTGAGCAGTAGTTCACCAATGAGCATATCAGCTGCAGTAAATTCTCAAAGAAGAAGT	454_rep_c4707	454_rep_c4707; UniRef90_C3KIX4|ATP synthase subunit e, mitochondrial n=2 Tax=Percomorpha RepID=C3KIX4_ANOFI; Next best Hit: 454_rep_c26342(alignment length 33bp with 100.00%identity)	UniRef90_C3KIX4	706	92.96	71	ATP synthase subunit e, mitochondrial n=2 Tax=Percomorpha RepID=C3KIX4_ANOFI	71	100	NA	C3KIX4	C3KIX4_ANOFI	ATP synthase subunit e, mitochondrial	ATP5I		1	Anoplopoma fimbria (Sablefish)	229290	NA	GO:0015078~hydrogen ion transmembrane transporter activity	GO:0015986~ATP synthesis coupled proton transport	GO:0000276~mitochondrial proton-transporting ATP synthase complex, coupling factor F(o)	NA	NA	454_rep_c26342, 454_rep_c4707	2	3583	GT_EA516_an_s_xh_3897	3583	5088	6.80629	4.58193		0.173328	0.591002	0.995742	0.402202	-2.16227		42.9049	38.323	4	27.7773	0.168388	0.176228	5.67447	26	1.43016
GT_EA516_an_s_sp_4025	ATTGAGCAGGCGATGAAGGACATCCACTACTCTGTTAAGGCCAACAAGAGCACTAAAACA	454_rep_c3882	454_rep_c3882; UniRef90_C3KJ05|Ribosome maturation protein SBDS n=3 Tax=Percomorpha RepID=C3KJ05_ANOFI; Next best Hit: 454_rep_c47291(alignment length 57bp with 82.46%identity)	UniRef90_C3KJ05	1391	87.74	106	Ribosome maturation protein SBDS n=3 Tax=Percomorpha RepID=C3KJ05_ANOFI	249	42.57	NA	C3KJ05	C3KJ05_ANOFI	Ribosome maturation protein SBDS	SBDS		1	Anoplopoma fimbria (Sablefish)	229290	NA	NA	GO:0045727~positive regulation of translation ; GO:0042254~ribosome biogenesis	NA	NA	NA			9915	GT_EA516_an_s_sp_4025	9915	13989	13.3334	3.59563		1.20074	0.280736	0.596132	0.863291	-2.9409		70.8729	67.2772	4	27.7773	0.13288	0.138293	7.23101	26	2.36243
GT_EA516_an_s_xh_3907	TGGAGACAATGTTCAGGGACATTGCGACTATTGTGGCAGAGAAGTGTGTCAACCCTGAGA	454_rep_c47291	454_rep_c47291; UniRef90_C3KJ05|Ribosome maturation protein SBDS n=3 Tax=Percomorpha RepID=C3KJ05_ANOFI; Next best Hit: 454_rep_c3882(alignment length 60bp with 100.00%identity)	UniRef90_C3KJ05	646	88.76	169	Ribosome maturation protein SBDS n=3 Tax=Percomorpha RepID=C3KJ05_ANOFI	249	67.87	NA	C3KJ05	C3KJ05_ANOFI	Ribosome maturation protein SBDS	SBDS		1	Anoplopoma fimbria (Sablefish)	229290	NA	NA	GO:0045727~positive regulation of translation ; GO:0042254~ribosome biogenesis	NA	NA	NA	454_rep_c3882, 454_rep_c47291	2	1644	GT_EA516_an_s_xh_3907	1644	13873	13.2418	3.60857		1.22663	0.247382	0.570878	0.787984	-2.83287		66.277	62.6684	4	27.7773	0.133346	0.138791	7.20508	26	2.20923
GT_EA516_an_s_sp_2870	GAAGCATATGACAGCAATCCTCAGGACTGGATGAGATATGCAAAGTTTGACCAGTACAGG	454_rep_c14016	454_rep_c14016; UniRef90_C3KJ81|Cysteine dioxygenase type 1 n=1 Tax=Anoplopoma fimbria RepID=C3KJ81_ANOFI	UniRef90_C3KJ81	697	90.67	150	Cysteine dioxygenase type 1 n=1 Tax=Anoplopoma fimbria RepID=C3KJ81_ANOFI	179	83.8	NA	C3KJ81	C3KJ81_ANOFI	Cysteine dioxygenase type 1	CDO1		1	Anoplopoma fimbria (Sablefish)	229290	NA	GO:0017172~cysteine dioxygenase activity ; GO:0005506~iron ion binding	GO:0046439~L-cysteine metabolic process	NA	NA	NA			1768	GT_EA516_an_s_sp_2870	1768	5491	7.86776	3.17416		-0.166897	0.587635	0.619818	0.590839	-1.63139		26.4257	23.2515	4	27.7773	0.117707	0.122083	8.19114	26	0.880855
GT_EA516_an_s_sp_2685	TGGTAGCGAACAAACCGATACTAAGTCAGCACTTACAGATAGCCGCGTTCATGAAAAGCA	454_rep_c10910	454_rep_c10910; UniRef90_C3KJB6|Vesicle transport protein SFT2A n=2 Tax=Percomorpha RepID=C3KJB6_ANOFI; Next best Hit: 454_rep_c70448(alignment length 60bp with 83.33%identity)	UniRef90_C3KJB6	608	79.46	112	Vesicle transport protein SFT2A n=2 Tax=Percomorpha RepID=C3KJB6_ANOFI	161	69.57	NA	C3KJB6	C3KJB6_ANOFI	Vesicle transport protein SFT2A	SFT2A		1	Anoplopoma fimbria (Sablefish)	229290	NA	NA	GO:0016192~vesicle-mediated transport	GO:0016021~integral to membrane	NA	NA			6755	GT_EA516_an_s_sp_2685	6755	5595	7.64279	3.5333		0.933249	0.166639	1.04325	0.91579	-3.05893		77.6521	74.1188	4	27.7773	0.130637	0.135896	7.35855	26	2.5884
GT_EA516_an_s_xh_671	CCAGTGACACTCACACTCAAAACGTCAAATATTTAAATTGCATCCTCTTCTATACGTTTA	454_c38401	454_c38401; UniRef90_C3KJH0|ADP-ribosylation factor-like protein 2-binding protein n=1 Tax=Anoplopoma fimbria RepID=C3KJH0_ANOFI; Next best Hit: 454_c35822(alignment length 60bp with 100.00%identity)	UniRef90_C3KJH0	707	87.29	181	ADP-ribosylation factor-like protein 2-binding protein n=1 Tax=Anoplopoma fimbria RepID=C3KJH0_ANOFI	181	100	NA	C3KJH0	C3KJH0_ANOFI	ADP-ribosylation factor-like protein 2-binding protein	AR2BP		1	Anoplopoma fimbria (Sablefish)	229290	NA	NA	NA	NA	NA	NA	454_c35822, 454_c38401	2	5680	GT_EA516_an_s_xh_671	5680	11722	11.3261	5.62402		0.577973	0.271135	0.688557	0.805913	-2.34358		48.5277	42.9036	4	27.7773	0.205904	0.216309	4.62302	26	1.61759
GT_EA516_an_as_xh_1837	CTACGTGGACTCACTGAGCTCTGCAAGCACAAGCCACACAATCCCTGTATTTGGCTTGCT	454_rep_c33663	UniRef90_C3KJK8|Nucleoside diphosphate kinase homolog 5 n=1 Tax=Anoplopoma fimbria RepID=C3KJK8_ANOFI	UniRef90_C3KJK8	511	77.98	109	Nucleoside diphosphate kinase homolog 5 n=1 Tax=Anoplopoma fimbria RepID=C3KJK8_ANOFI	273	39.93	NA	C3KJK8	C3KJK8_ANOFI	Nucleoside diphosphate kinase homolog 5	NDK5		1	Anoplopoma fimbria (Sablefish)	229290	NA	GO:0005524~ATP binding ; GO:0004550~nucleoside diphosphate kinase activity	GO:0006241~CTP biosynthetic process ; GO:0006183~GTP biosynthetic process ; GO:0006228~UTP biosynthetic process	NA	NA	NA	454_rep_c70434;454_rep_c33663;454_rep_c1238;454_rep_c69700	4	13320	GT_EA516_an_as_xh_1837	13320	14779	14.7472	2.70709		0.880278	0.25011	0.697955	1.0202	-2.84854		66.3151	63.608	4	27.7773	0.100892	0.104119	9.60441	26	2.2105
GT_EA516_an_s_sp_1859	TAAAGCATTGACGGACGGCAGCAGCCAAAGGGAATACGAGCGAGGTGCAGAGGATCCTGG	454_c49347	454_c49347; UniRef90_C6ERE0|Cyclin-dependent kinase inhibitor 2D n=2 Tax=Nothobranchius RepID=C6ERE0_9SMEG	UniRef90_C6ERE0	463	73.97	73	Cyclin-dependent kinase inhibitor 2D n=2 Tax=Nothobranchius RepID=C6ERE0_9SMEG	165	44.24	NA	C6ERE0	C6ERE0_9SMEG	Cyclin-dependent kinase inhibitor 2D	Cdkn2d		1	Nothobranchius furzeri (turquoise killifish)	105023	NA	GO:0016301~kinase activity	NA	NA	NA	NA			7933	GT_EA516_an_s_sp_1859	7933	8218	9.82344	2.36818		0.147329	-0.0288162	0.889282	0.713213	-1.72101		29.2811	26.9129	4	27.7773	0.0886916	0.091084	10.9789	26	0.976037
GT_EA516_an_s_sp_449	AAAGGTTTAGACCTTGAGATGGCTGTTGCTTACTGGAATCTAGTTCTCACAGGTCGCTTC	454_c12744	454_c12744; UniRef90_E3TDQ9|Dcn1-like protein 2 n=4 Tax=Clupeocephala RepID=E3TDQ9_ICTPU	UniRef90_E3TDQ9	610	91.88	160	Dcn1-like protein 2 n=4 Tax=Clupeocephala RepID=E3TDQ9_ICTPU	259	61.78	100528086	E3TDQ9	E3TDQ9_ICTPU	Dcn1-like protein 2	DCNL2		1	Ictalurus punctatus (Channel catfish)	7998	NA	NA	NA	NA	NM_001200356.1	NP_001187285.1			9663	GT_EA516_an_s_sp_449	9663	9588	9.84831	3.46237		1.46683	0.248827	0.637381	0.867576	-3.22061		84.9384	81.476	4	27.7773	0.128083	0.133168	7.50931	26	2.83128
GT_EA516_an_as_xh_2256	CACGTTTAACAGCGTATTACTGATACTGTAATGCACGTTTGTGTAACAAACATTTTGATG	454_rep_c57060	454_rep_c57060; UniRef90_Q4S323|Chromosome 3 SCAF14756, whole genome shotgun sequence. (Fragment) n=2 Tax=Tetraodon nigroviridis RepID=Q4S323_TETNG; Next best Hit: 454_c13769(alignment length 60bp with 100.00%identity)	NA				NA			NA	NA	NA	NA	NA		1	NA		NA	NA	NA	NA	NA	NA	454_c13769, 454_rep_c28474, 454_rep_c57060	3	11523	GT_EA516_an_s_xh_4225	11523	11972	10.901	2.84311		0.319202	0.193797	0.888302	1.16448	-2.56578		57.9959	55.1528	4	27.7773	0.105789	0.109351	9.1449	26	1.9332
GT_EA516_an_as_xh_2739	CGGCAGCCGAGCAGCTCTTTGACATTTAATTTTTACTAACGTTACTTATTAAATTAACCA	454_rep_c41460	454_rep_c41460; UniRef90_B5XA37|Nucleoside diphosphate kinase homolog 5 n=2 Tax=Salmo salar RepID=B5XA37_SALSA; Next best Hit: 454_rep_c9756(alignment length 60bp with 98.33%identity)	NA				NA			NA	NA	NA	NA	NA		1	NA		NA	NA	NA	NA	NA	NA	454_rep_c41460, 454_rep_c9756	2	4796	GT_EA516_an_s_xh_3701	4796	11622	11.2976	3.27145		1.23291	0.384862	0.71607	0.987476	-3.32132		88.3552	85.0838	4	27.7773	0.12121	0.125825	7.94756	26	2.94517
GT_EA516_an_as_xh_833	GTGGTGATTGGCGAAGGTTTCGGCTTTGAGGTCACACACGAGGTGAAGAACCTGCTCTAC	454_rep_c71111	454_rep_c71111; UniRef90_Q6DEH4|Zgc:100999 n=8 Tax=Euteleostomi RepID=Q6DEH4_DANRE; Next best Hit: 454_rep_c2168(alignment length 60bp with 100.00%identity)	NA				NA			NA	NA	NA	NA	NA		1	NA		NA	NA	NA	NA	NA	NA	454_rep_c2168, 454_rep_c71111	2	15656	GT_EA516_an_s_xh_4700	15656	14540	14.398	3.08351		1.33746	0.55585	0.678723	0.701442	-3.27347		84.8437	81.7602	4	27.7773	0.114444	0.118597	8.43194	26	2.82812
GT_EA516_an_s_xh_3906	TAAACAGCAGGCTCTGGAAGTGATCCGGCAGCTGAAGGAGTCCATGGAGATCCAGAGAGC	454_rep_c20708	UniRef90_C3KJ05|Ribosome maturation protein SBDS n=3 Tax=Percomorpha RepID=C3KJ05_ANOFI	NA				NA			NA	NA	NA	NA	NA		1	NA		NA	NA	NA	NA	NA	NA	454_rep_c47291;454_rep_c3882;454_rep_c466;454_rep_c20708	4	3293	GT_EA516_an_as_xh_1333	3293	14090	13.3291	7.05763		1.29047	0.329921	0.269213	0.949072	-2.83867		71.198	64.1404	4	27.7773	0.257514	0.271447	3.68396	26	2.37327
GT_EA516_an_as_xh_1284	TAACGCTTAGAGCTCATGTCTAACGAAGTTTAGTTCAAGGGACGGAAAGTATCGTAACCT	454_rep_c9756	454_rep_c9756; UniRef90_B5XA37|Nucleoside diphosphate kinase homolog 5 n=2 Tax=Salmo salar RepID=B5XA37_SALSA; Next best Hit: 454_rep_c41460(alignment length 60bp with 96.67%identity)	NA				NA			NA	NA	NA	NA	NA		1	NA		NA	NA	NA	NA	NA	NA	454_rep_c41460, 454_rep_c9756	2	1243	GT_EA516_an_s_xh_4982	1243	13228	12.3748	3.61747		1.32864	0.490548	0.762367	0.982959	-3.56451		100.948	97.3308	4	27.7773	0.133667	0.139134	7.18734	26	3.36494
GT_EA516_an_as_xh_1307	TATTACCAGGAACTGCTGCAAGTCAACTACATCACAGACAGCCTTGTGGAAGACTGTGAA	454_rep_c36394	454_rep_c36394; UniRef90_Q4S022|Chromosome 18 SCAF14786, whole genome shotgun sequence n=2 Tax=Tetraodon nigroviridis RepID=Q4S022_TETNG; Next best Hit: 454_rep_c14618(alignment length 60bp with 100.00%identity)	NA				NA			NA	NA	NA	NA	NA		1	NA		NA	NA	NA	NA	NA	NA	454_rep_c14618, 454_rep_c36394	2	447	GT_EA516_an_s_xh_1882	447	14986	15.9791	2.97441		1.19037	0.315498	0.607692	0.87287	-2.98643		72.0849	69.1105	4	27.7773	0.110516	0.1144	8.74123	26	2.40283
GT_EA516_an_s_sp_668	TTAGTTTTACCCTACTGCATTGTGTTGTAGAGCAGGCCAGAACAGTACGAGAGGAAGTAC	454_c17936	454_c17936; UniRef90_UPI00016E8F73|UPI00016E8F73 related cluster n=1 Tax=Takifugu rubripes RepID=UPI00016E8F73; Next best Hit: 454_rep_c46038(alignment length 62bp with 77.42%identity)	UniRef90_UPI00016E8F73	1006	64.11	209	UPI00016E8F73 related cluster n=1 Tax=Takifugu rubripes RepID=UPI00016E8F73	493	42.39	NA	NA	NA	NA	NA		1	NA		NA	NA	NA	NA	NA	NA			9564	GT_EA516_an_s_sp_668	9564	3171	7.08326	35.8481		-0.343888	0.785021	0.899378	0.300519	-1.64103		62.5123	26.6642	4	27.7773	1.29399	1.37877	0.725283	26	2.08374
GT_EA516_an_s_sp_4387	CCCAGAAATGGACACTAATTTTTACCCTACCAACCAAATAAAAATACCTAACTAGTACCA	454_rep_c52744	454_rep_c52744; UniRef90_Q0P4E8|Zgc:152998 n=6 Tax=Clupeocephala RepID=Q0P4E8_DANRE; Next best Hit: 454_rep_c18660(alignment length 60bp with 78.33%identity)	UniRef90_Q0P4E8	554	90.91	55	Zgc:152998 n=6 Tax=Clupeocephala RepID=Q0P4E8_DANRE	55	100	751649	Q0P4E8	Q0P4E8_DANRE	Zgc:152998	tomm7		1	Danio rerio (Zebrafish) (Brachydanio rerio)	7955	NA	GO:0015450~P-P-bond-hydrolysis-driven protein transmembrane transporter activity	GO:0006886~intracellular protein transport	NA	NM_001161487.1	NP_001154959.1			2421	GT_EA516_an_s_sp_4387	2421	2935	6.16375	7.33591		-0.388893	0.916062	0.98196	0.909545	-2.41867		60.5999	53.264	4	27.7773	0.267533	0.28215	3.54421	26	2.02
GT_EA516_an_s_sp_2515	ATGGTCTCAACATGCTGAAGTCCTGGGGCATTGACCCACGGCACCGTGGCAACCCTCAGC	454_c7619	454_c7619; UniRef90_Q0P4F6|UPF0740 protein C1orf192 homolog n=2 Tax=Danio rerio RepID=CA192_DANRE	UniRef90_Q0P4F6	722	43.53	170	UPF0740 protein C1orf192 homolog n=2 Tax=Danio rerio RepID=CA192_DANRE	213	79.81	NA	Q0P4F6	CA192_DANRE	UPF0740 protein C1orf192 homolog	C1orf192		1	Danio rerio (Zebrafish) (Brachydanio rerio)	7955	NA	NA	NA	NA	NM_001045418.1	NP_001038883.1			569	GT_EA516_an_s_sp_2515	569	14478	13.9082	4.06641		1.39226	0.526476	0.576876	0.999663	-3.49528		98.047	93.9806	4	27.7773	0.149829	0.1564	6.39384	26	3.26823
GT_EA516_an_as_xh_1799	GATGTCCGCCGCTGCAGAGGAACCAGCCCAAAACTAACGAAGGCGGGGTTAAAGAAAAAA	454_rep_c32080	UniRef90_Q24JV2|Zgc:136901 n=5 Tax=Clupeocephala RepID=Q24JV2_DANRE	UniRef90_Q24JV2	503	89.66	116	Zgc:136901 n=5 Tax=Clupeocephala RepID=Q24JV2_DANRE	153	75.82	677753	Q24JV2	Q24JV2_DANRE	Zgc:136901	ormdl2		1	Danio rerio (Zebrafish) (Brachydanio rerio)	7955	NA	NA	NA	GO:0016021~integral to membrane	NM_001040048.1	NP_001035137.1	454_rep_c32080;454_rep_c56596	2	8767	GT_EA516_an_as_xh_1799	8767	8012	9.37434	3.42803		1.07225	0.0803823	0.979698	0.769582	-2.90191		70.5917	67.1637	4	27.7773	0.126847	0.131847	7.58454	26	2.35306
GT_EA516_an_s_sp_3992	AACTTACCTACCCCTACAAGACCTTTTTAGGAACCGAAGAGAGGGATGTATGTCTGGTCT	454_rep_c37686	454_rep_c37686; UniRef90_Q3B7F0|Zgc:123326 n=3 Tax=Otophysi RepID=Q3B7F0_DANRE	UniRef90_Q3B7F0	656	75.47	106	Zgc:123326 n=3 Tax=Otophysi RepID=Q3B7F0_DANRE	147	72.11	641324	Q3B7F0	Q3B7F0_DANRE	Zgc:123326	ube2v1		1	Danio rerio (Zebrafish) (Brachydanio rerio)	7955	NA	GO:0016881~acid-amino acid ligase activity	NA	NA	NM_001037402.1	NP_001032479.1			9914	GT_EA516_an_s_sp_3992	9914	1915	5.13419	7.88754		-0.608354	0.569236	0.969253	0.632753	-1.56289		35.5591	27.6716	4	27.7773	0.287392	0.303367	3.29634	26	1.1853
GT_EA516_an_as_sp_2741	TCAACATTCATTCAACTACCTAACAACACCCACCCAACCAAGGACGTTCAAGTCTAACAA	454_c54723	UniRef90_Q3JTV6|Putative uncharacterized protein n=1 Tax=Burkholderia pseudomallei 1710b RepID=Q3JTV6_BURP1	UniRef90_Q3JTV6	652	45.95	111	Putative uncharacterized protein n=1 Tax=Burkholderia pseudomallei 1710b RepID=Q3JTV6_BURP1	364	30.49	NA	Q3JTV6	Q3JTV6_BURP1	Putative uncharacterized protein	BURPS1710b_1593		1	Burkholderia pseudomallei (strain 1710b)	320372	NA	NA	NA	NA	NC_007434.1	YP_332997.1			15105	GT_EA516_an_as_sp_2741	15105	4269	7.33907	4.31912		-0.368078	0.831199	1.08937	0.624205	-2.1767		48.4647	44.1455	4	27.7773	0.158927	0.16612	6.01974	26	1.61549
GT_EA516_an_as_xh_1722	CAGCCCAAGGATTTGCTGCTCTGGTCTGCGGCATACTTCAGTGCGCTGTCTAAAGGAGAG	454_rep_c29635	UniRef90_Q3ZLB7|ASP n=1 Tax=Oreochromis mossambicus RepID=Q3ZLB7_OREMO	UniRef90_Q3ZLB7	551	89.04	73	ASP n=1 Tax=Oreochromis mossambicus RepID=Q3ZLB7_OREMO	210	34.76	NA	Q3ZLB7	Q3ZLB7_OREMO	ASP	NA		1	Oreochromis mossambicus (Mozambique tilapia) (Tilapia mossambica)	8127	NA	GO:0008603~cAMP-dependent protein kinase regulator activity	GO:0007165~signal transduction	NA	NA	NA	454_rep_c141;454_rep_c29635	2	14651	GT_EA516_an_as_xh_1722	14651	13942	12.95	3.20752		1.01478	0.0918593	0.993154	1.20128	-3.30107		90.7507	87.5432	4	27.7773	0.118908	0.123366	8.10595	26	3.02502
GT_EA516_an_s_sp_2876	TTTCCAACTTCTACATCAGCAGGAAGTGAGGGAAGGAGAGATGGAAAGCAATGGAAGACA	454_rep_c141	454_rep_c141; UniRef90_Q3ZLB7|ASP n=1 Tax=Oreochromis mossambicus RepID=Q3ZLB7_OREMO	UniRef90_Q3ZLB7	941	80.39	204	ASP n=1 Tax=Oreochromis mossambicus RepID=Q3ZLB7_OREMO	210	97.14	NA	Q3ZLB7	Q3ZLB7_OREMO	ASP	NA		1	Oreochromis mossambicus (Mozambique tilapia) (Tilapia mossambica)	8127	NA	GO:0008603~cAMP-dependent protein kinase regulator activity	GO:0007165~signal transduction	NA	NA	NA			14856	GT_EA516_an_s_sp_2876	14856	15069	15.8639	3.70754		0.999646	0.0993146	1.04132	1.29249	-3.43277		98.6933	94.9858	4	27.7773	0.136909	0.142598	7.01273	26	3.28978
GT_EA516_an_as_sp_4558	GCTGGAGACCGAGGAGCATCAAGAAGGACAGGCCCCTGAATCCGATTCCGAGGAATCTCC	454_rep_c22152	UniRef90_Q3ZLD9|F-box only protein 36 n=1 Tax=Oreochromis mossambicus RepID=Q3ZLD9_OREMO	UniRef90_Q3ZLD9	549	74.31	109	F-box only protein 36 n=1 Tax=Oreochromis mossambicus RepID=Q3ZLD9_OREMO	185	58.92	NA	Q3ZLD9	Q3ZLD9_OREMO	F-box only protein 36	NA		1	Oreochromis mossambicus (Mozambique tilapia) (Tilapia mossambica)	8127	NA	NA	NA	NA	NA	NA			10312	GT_EA516_an_as_sp_4558	10312	14121	13.8416	14.0365		1.27704	0.501389	0.570154	0.949863	-3.29845		97.567	83.5305	4	27.7773	0.508758	0.539865	1.85232	26	3.25223
GT_EA516_an_s_sp_3684	GGAACTGAGATGGACTTTGTGGAGTCTAAACTTTCCAGTGAATTTGTCTTCAACAATCCC	454_rep_c29424	454_rep_c29424; UniRef90_Q4QRC6|Iron-sulfur cluster assembly 1 homolog, mitochondrial n=1 Tax=Danio rerio RepID=ISCA1_DANRE	UniRef90_Q4QRC6	478	88.24	119	Iron-sulfur cluster assembly 1 homolog, mitochondrial n=1 Tax=Danio rerio RepID=ISCA1_DANRE	129	92.25	573999	Q4QRC6	ISCA1_DANRE	Iron-sulfur cluster assembly 1 homolog, mitochondrial (HESB-like domain-containing protein 2) (Iron-sulfur assembly protein IscA)	isca1		1	Danio rerio (Zebrafish) (Brachydanio rerio)	7955	NA	GO:0051536~iron-sulfur cluster binding ; GO:0046872~metal ion binding ; GO:0005198~structural molecule activity	GO:0006783~heme biosynthetic process ; GO:0016226~iron-sulfur cluster assembly	GO:0005739~mitochondrion	NM_001025178.1	NP_001020349.1			5081	GT_EA516_an_s_sp_3684	5081	11480	11.0421	4.09216		0.591211	0.320509	0.643938	0.939183	-2.49484		52.8469	48.7547	4	27.7773	0.150756	0.157391	6.35361	26	1.76156
GT_EA516_an_s_sp_151	AACCGAACCTTAAAAGTAAACCTAAACCGAACTGTCGATGGAGTATTTAAAAACGAGATG	454_c10805	454_c10805; UniRef90_Q4REY8|Chromosome 13 SCAF15122, whole genome shotgun sequence n=2 Tax=Tetraodontidae RepID=Q4REY8_TETNG	UniRef90_Q4REY8	645	85.38	171	Chromosome 13 SCAF15122, whole genome shotgun sequence n=2 Tax=Tetraodontidae RepID=Q4REY8_TETNG	315	54.29	NA	Q4REY8	Q4REY8_TETNG	Chromosome 13 SCAF15122, whole genome shotgun sequence	CALU	GSTENG00035558001	1	Tetraodon nigroviridis (Green puffer)	99883	NA	GO:0005509~calcium ion binding	NA	NA	NA	NA			7863	GT_EA516_an_s_sp_151	7863	3568	6.80146	4.82969		-0.410979	1.18543	1.47024	0.77726	-3.02195		88.0312	83.2015	4	27.7773	0.177307	0.185757	5.38337	26	2.93437
GT_EA516_an_s_sp_2996	AGACTAAGTTGTCATTCAAGAATGTGGCCCTTCTAGTTGGGAGGATTTCCCTGCTGACTT	454_rep_c15992	454_rep_c15992; UniRef90_Q4RF34|Chromosome 14 SCAF15120, whole genome shotgun sequence n=1 Tax=Tetraodon nigroviridis RepID=Q4RF34_TETNG	UniRef90_Q4RF34	657	53.42	161	Chromosome 14 SCAF15120, whole genome shotgun sequence n=1 Tax=Tetraodon nigroviridis RepID=Q4RF34_TETNG	171	94.15	NA	Q4RF34	Q4RF34_TETNG	Chromosome 14 SCAF15120, whole genome shotgun sequence	GSTENG00035504001		1	Tetraodon nigroviridis (Green puffer)	99883	NA	NA	NA	NA	NA	NA			2352	GT_EA516_an_s_sp_2996	2352	8360	9.70243	5.60233		0.0278933	0.130477	0.774824	0.632413	-1.56561		27.3558	21.7535	4	27.7773	0.205123	0.215474	4.64093	26	0.91186
GT_EA516_an_s_sp_1267	TCTGCCACACAAGCGTGTTTATATACTTCCTGAAAGCGGTCAATAAATATTGATAAATGT	454_c3241	454_c3241; UniRef90_Q4RQK4|Chromosome 2 SCAF15004, whole genome shotgun sequence. (Fragment) n=2 Tax=Tetraodon nigroviridis RepID=Q4RQK4_TETNG	UniRef90_Q4RQK4	1922	90.15	203	Chromosome 2 SCAF15004, whole genome shotgun sequence. (Fragment) n=2 Tax=Tetraodon nigroviridis RepID=Q4RQK4_TETNG	309	65.7	NA	Q4RQK4	Q4RQK4_TETNG	Chromosome 2 SCAF15004, whole genome shotgun sequence. (Fragment)	GSTENG00030565001		1	Tetraodon nigroviridis (Green puffer)	99883	NA	GO:0004850~uridine phosphorylase activity	GO:0009116~nucleoside metabolic process ; GO:0009166~nucleotide catabolic process	GO:0005737~cytoplasm	NA	NA			9900	GT_EA516_an_s_sp_1267	9900	10967	11.148	3.04054		-0.379914	0.496811	1.30135	0.880991	-2.29924		54.0379	50.9974	4	27.7773	0.112897	0.116944	8.55113	26	1.80126
GT_EA516_an_s_sp_4472	AGTTATCACAGGAGGGCCATACACTATCTCTAAGTATGGTGTGGAGGCTTTCAATGACAG	454_rep_c57060	454_rep_c57060; UniRef90_Q4S323|Chromosome 3 SCAF14756, whole genome shotgun sequence. (Fragment) n=2 Tax=Tetraodon nigroviridis RepID=Q4S323_TETNG	UniRef90_Q4S323	852	64.38	219	Chromosome 3 SCAF14756, whole genome shotgun sequence. (Fragment) n=2 Tax=Tetraodon nigroviridis RepID=Q4S323_TETNG	536	40.86	NA	Q4S323	Q4S323_TETNG	Chromosome 3 SCAF14756, whole genome shotgun sequence. (Fragment)	GSTENG00024823001		1	Tetraodon nigroviridis (Green puffer)	99883	NA	GO:0005488~binding ; GO:0016491~oxidoreductase activity	NA	NA	NA	NA			12800	GT_EA516_an_s_sp_4472	12800	11969	10.8406	2.53041		0.292544	0.104296	0.934431	1.15925	-2.49052		55.6542	53.1237	4	27.7773	0.0945317	0.0973234	10.275	26	1.85514
GT_EA516_an_as_sp_1778	TGTAGAGAGCCACTGACGGCTCATTAGCTAGCACGTACATGCTCTCCGTGAATTTGTCAG	454_c31605	UniRef90_Q4S3C2|Chromosome 1 SCAF14751, whole genome shotgun sequence n=1 Tax=Tetraodon nigroviridis RepID=Q4S3C2_TETNG	UniRef90_Q4S3C2	533	61.76	68	Chromosome 1 SCAF14751, whole genome shotgun sequence n=1 Tax=Tetraodon nigroviridis RepID=Q4S3C2_TETNG	208	32.69	NA	Q4S3C2	Q4S3C2_TETNG	Chromosome 1 SCAF14751, whole genome shotgun sequence	GSTENG00024710001		1	Tetraodon nigroviridis (Green puffer)	99883	NA	NA	NA	NA	NA	NA			11810	GT_EA516_an_as_sp_1778	11810	5963	8.15229	5.31773		0.985968	0.504833	0.920584	1.02724	-3.43862		95.9413	90.6236	4	27.7773	0.194877	0.204528	4.8893	26	3.19804
GT_EA516_an_s_sp_3948	GGCAGAATTCACTATAAGCCTCAGAAGGAGGATAATGACTTAAAATAAAGAAGTTTGTGT	454_rep_c363	454_rep_c363; UniRef90_Q4SJJ1|Chromosome 4 SCAF14575, whole genome shotgun sequence n=1 Tax=Tetraodon nigroviridis RepID=Q4SJJ1_TETNG; Next best Hit: 454_rep_c70579(alignment length 23bp with 100.00%identity)	UniRef90_Q4SJJ1	539	52.17	92	Chromosome 4 SCAF14575, whole genome shotgun sequence n=1 Tax=Tetraodon nigroviridis RepID=Q4SJJ1_TETNG	287	32.06	NA	Q4SJJ1	Q4SJJ1_TETNG	Chromosome 4 SCAF14575, whole genome shotgun sequence	GSTENG00017182001		1	Tetraodon nigroviridis (Green puffer)	99883	NA	GO:0004089~carbonate dehydratase activity ; GO:0008270~zinc ion binding	GO:0015976~carbon utilization	NA	NA	NA			3930	GT_EA516_an_s_sp_3948	3930	6169	8.30922	36.034		1.11416	1.54659	0.262729	0.745389	-3.66887		141.728	105.694	4	27.7773	1.30068	1.38592	0.721542	26	4.72427
GT_EA516_an_s_xh_3448	TATGAATATACTGATGGACAACCTGTGGCAATAGAGGAAAGAATATGGCCCCAGAGCCCA	454_rep_c70579	454_rep_c70579; UniRef90_Q4SJJ1|Chromosome 4 SCAF14575, whole genome shotgun sequence n=1 Tax=Tetraodon nigroviridis RepID=Q4SJJ1_TETNG; Next best Hit: 454_rep_c44182(alignment length 60bp with 100.00%identity)	UniRef90_Q4SJJ1	455	52.87	87	Chromosome 4 SCAF14575, whole genome shotgun sequence n=1 Tax=Tetraodon nigroviridis RepID=Q4SJJ1_TETNG	287	30.31	NA	Q4SJJ1	Q4SJJ1_TETNG	Chromosome 4 SCAF14575, whole genome shotgun sequence	GSTENG00017182001		1	Tetraodon nigroviridis (Green puffer)	99883	NA	GO:0004089~carbonate dehydratase activity ; GO:0008270~zinc ion binding	GO:0015976~carbon utilization	NA	NA	NA	454_rep_c363, 454_rep_c40981, 454_rep_c44182, 454_rep_c70579	4	8995	GT_EA516_an_s_xh_3448	8995	6046	8.0765	33.5216		1.05462	1.3615	0.301146	0.738046	-3.45531		126.288	92.7662	4	27.7773	1.21023	1.28929	0.775618	26	4.2096
GT_EA516_an_s_sp_2563	CATTTCCCCGGCTGAATTTGCGTGCATTTCCCCCAAAAAGTTAAAGAAGAGCAACTATAA	454_c8539	454_c8539; UniRef90_Q4SKN5|Chromosome undetermined SCAF14565, whole genome shotgun sequence. (Fragment) n=3 Tax=Tetraodon nigroviridis RepID=Q4SKN5_TETNG	UniRef90_Q4SKN5	1694	87.01	231	Chromosome undetermined SCAF14565, whole genome shotgun sequence. (Fragment) n=3 Tax=Tetraodon nigroviridis RepID=Q4SKN5_TETNG	524	44.08	NA	Q4SKN5	Q4SKN5_TETNG	Chromosome undetermined SCAF14565, whole genome shotgun sequence. (Fragment)	GSTENG00016640001		1	Tetraodon nigroviridis (Green puffer)	99883	NA	NA	NA	NA	NA	NA			2518	GT_EA516_an_s_sp_2563	2518	9521	10.2029	3.1591		0.813959	0.314158	0.632762	0.686328	-2.44721		49.0887	45.9296	4	27.7773	0.117165	0.121504	8.23018	26	1.63629
GT_EA516_an_s_xh_11	AGCTGCTCGACAACCTGGACTCCATCAAGTCCAGCACCATCACCGACTATGGAGGCATGA	454_c51428	454_c51428; UniRef90_Q4SXI0|Chromosome undetermined SCAF12405, whole genome shotgun sequence n=1 Tax=Tetraodon nigroviridis RepID=Q4SXI0_TETNG; Next best Hit: 454_c10305(alignment length 60bp with 100.00%identity)	UniRef90_Q4SXI0	713	62.39	117	Chromosome undetermined SCAF12405, whole genome shotgun sequence n=1 Tax=Tetraodon nigroviridis RepID=Q4SXI0_TETNG	306	38.24	NA	Q4SXI0	Q4SXI0_TETNG	Chromosome undetermined SCAF12405, whole genome shotgun sequence	GSTENG00010846001		1	Tetraodon nigroviridis (Green puffer)	99883	NA	GO:0005509~calcium ion binding	NA	NA	NA	NA	454_c10305, 454_c51428	2	9882	GT_EA516_an_s_xh_11	9882	3273	6.50901	29.1813		-0.712705	0.848983	1.24732	0.308161	-1.69176		64.6072	35.4259	4	27.7773	1.05398	1.12236	0.890982	26	2.15357
GT_EA516_an_s_sp_2413	TAAATCGATTCCTAACCATGCAAGACTTAGAAGGGCAGCCAAGCTTGGGAGGCTAAAACA	454_c67859	454_c67859; UniRef90_Q4SXS3|Chromosome undetermined SCAF12348, whole genome shotgun sequence. (Fragment) n=1 Tax=Tetraodon nigroviridis RepID=Q4SXS3_TETNG	UniRef90_Q4SXS3	941	86.72	128	Chromosome undetermined SCAF12348, whole genome shotgun sequence. (Fragment) n=1 Tax=Tetraodon nigroviridis RepID=Q4SXS3_TETNG	237	54.01	NA	Q4SXS3	Q4SXS3_TETNG	Chromosome undetermined SCAF12348, whole genome shotgun sequence. (Fragment)	GSTENG00010700001		1	Tetraodon nigroviridis (Green puffer)	99883	NA	NA	NA	GO:0016021~integral to membrane	NA	NA			8483	GT_EA516_an_s_sp_2413	8483	1991	5.39002	7.07152		-0.439797	0.452654	1.01716	0.760343	-1.79036		39.6307	32.5592	4	27.7773	0.258015	0.271982	3.67672	26	1.32102
GT_EA516_an_s_sp_1865	GGCTCCTTTCGACGCAAAGAAAAAAATCATCATGTAGTATGTCAAAAAAAGTAAAAAAAA	454_c49500	454_c49500; UniRef90_Q4SY42|Chromosome undetermined SCAF12203, whole genome shotgun sequence n=1 Tax=Tetraodon nigroviridis RepID=Q4SY42_TETNG; Next best Hit: 454_c57635(alignment length 45bp with 82.22%identity)	UniRef90_Q4SY42	667	44.9	98	Chromosome undetermined SCAF12203, whole genome shotgun sequence n=1 Tax=Tetraodon nigroviridis RepID=Q4SY42_TETNG	253	38.74	NA	Q4SY42	Q4SY42_TETNG	Chromosome undetermined SCAF12203, whole genome shotgun sequence	GSTENG00010515001		1	Tetraodon nigroviridis (Green puffer)	99883	NA	NA	NA	NA	NA	NA			950	GT_EA516_an_s_sp_1865	950	5116	8.20137	3.32291		0.546926	0.140694	0.491645	0.843283	-2.02255		36.1314	32.8084	4	27.7773	0.123062	0.127804	7.82446	26	1.20438
GT_EA516_an_as_xh_559	TATTATTACCCCAGCAGCGGCGTGAATAAACGGACAAAACTACTGACGTTGATACCACTG	454_c8950	UniRef90_Q4T6I5|Chromosome 8 SCAF8740, whole genome shotgun sequence. (Fragment) n=2 Tax=Tetraodon nigroviridis RepID=Q4T6I5_TETNG	UniRef90_Q4T6I5	664	69.8	149	Chromosome 8 SCAF8740, whole genome shotgun sequence. (Fragment) n=2 Tax=Tetraodon nigroviridis RepID=Q4T6I5_TETNG	366	40.71	NA	Q4T6I5	Q4T6I5_TETNG	Chromosome 8 SCAF8740, whole genome shotgun sequence. (Fragment)	GSTENG00006283001		1	Tetraodon nigroviridis (Green puffer)	99883	NA	GO:0004531~deoxyribonuclease II activity	GO:0006259~DNA metabolic process	NA	NA	NA	454_c58080;454_rep_c3189;454_rep_c31996;454_c55737;454_rep_c2150;454_c37408;454_rep_c30978;454_rep_c64695;454_rep_c26878;454_c64202;454_c12190;454_c57533;454_c30406;454_rep_c70387;454_rep_c10339;454_rep_c2746;454_c24507;454_rep_c18237;454_c52856;454_rep_c34141;454_rep_c1476;454_rep_c29531;454_rep_c34015;454_c17313;454_c39256;454_c46348;454_c69395;454_c47854;454_c44132;454_rep_c6884;454_c27291;454…	133	13758	GT_EA516_an_as_xh_559	13758	11566	10.911	14.6382		1.4441	0.941434	0.382395	0.849884	-3.61781		114.993	100.355	4	27.7773	0.53042	0.563009	1.77617	26	3.83309
GT_EA516_an_s_sp_833	TTCAGATCAATCAGCCTAATGTGTACGACTGCAACGTCCCAGAGTCCTTGGCGTCCCTGG	454_c21767	454_c21767; UniRef90_Q4T6I5|Chromosome 8 SCAF8740, whole genome shotgun sequence. (Fragment) n=2 Tax=Tetraodon nigroviridis RepID=Q4T6I5_TETNG	UniRef90_Q4T6I5	1020	69.86	146	Chromosome 8 SCAF8740, whole genome shotgun sequence. (Fragment) n=2 Tax=Tetraodon nigroviridis RepID=Q4T6I5_TETNG	366	39.89	NA	Q4T6I5	Q4T6I5_TETNG	Chromosome 8 SCAF8740, whole genome shotgun sequence. (Fragment)	GSTENG00006283001		1	Tetraodon nigroviridis (Green puffer)	99883	NA	GO:0004531~deoxyribonuclease II activity	GO:0006259~DNA metabolic process	NA	NA	NA			12443	GT_EA516_an_s_sp_833	12443	12903	11.9457	16.5163		1.43506	0.975842	0.330965	0.799803	-3.54167		113.029	96.5128	4	27.7773	0.598034	0.635244	1.5742	26	3.76764
GT_EA516_an_s_sp_3450	TGTTGCATTCAATGTGAAATTTAAGTAGCCAGTTAGATGTTCTTTCAGCCACGTACCTTC	454_rep_c24340	454_rep_c24340; UniRef90_Q566W5|Zgc:112426 n=1 Tax=Danio rerio RepID=Q566W5_DANRE	UniRef90_Q566W5	1135	79.89	189	Zgc:112426 n=1 Tax=Danio rerio RepID=Q566W5_DANRE	255	74.12	550491	Q566W5	Q566W5_DANRE	Zgc:112426	zgc:112426		1	Danio rerio (Zebrafish) (Brachydanio rerio)	7955	NA	NA	NA	NA	NM_001017793.1	NP_001017793.1			14991	GT_EA516_an_s_sp_3450	14991	9184	10.2835	1.1443		-0.0656549	0.559135	0.527203	0.68378	-1.70446		25.6387	24.4944	4	27.7773	0.044631	0.0440116	22.7213	26	0.854624
GT_EA516_an_as_xh_2184	AAAGGGAATGTGAAGAACGTGATCTCTACAAAGTCCGAGTTTATGCATATTAAGGTGTTC	454_rep_c511	UniRef90_Q5RGE4|Meiosis expressed gene 1 protein homolog n=1 Tax=Danio rerio RepID=MEIG1_DANRE	UniRef90_Q5RGE4	586	75.27	93	Meiosis expressed gene 1 protein homolog n=1 Tax=Danio rerio RepID=MEIG1_DANRE	92	101.09	541343	Q5RGE4	MEIG1_DANRE	Meiosis expressed gene 1 protein homolog	meig1		1	Danio rerio (Zebrafish) (Brachydanio rerio)	7955	NA	NA	NA	GO:0005634~nucleus	NM_001013470.1	NP_001013488.1	454_rep_c30894;454_rep_c6;454_rep_c3618;454_rep_c19813;454_rep_c511	5	12458	GT_EA516_an_as_xh_2184	12458	14747	14.926	3.5981		1.15208	0.176356	0.870192	0.915892	-3.11452		79.7821	76.184	4	27.7773	0.132969	0.138388	7.22604	26	2.6594
GT_EA516_an_s_xh_3179	CACAGATACTTCCCCTTTGAAGATGGCCTCTCTGTTTTTAATAAATGGATTTTAAAACCA	454_rep_c30894	454_rep_c30894; UniRef90_Q5RGE4|Meiosis expressed gene 1 protein homolog n=1 Tax=Danio rerio RepID=MEIG1_DANRE; Next best Hit: 454_rep_c6(alignment length 58bp with 100.00%identity)	UniRef90_Q5RGE4	593	72.22	54	Meiosis expressed gene 1 protein homolog n=1 Tax=Danio rerio RepID=MEIG1_DANRE	92	58.7	541343	Q5RGE4	MEIG1_DANRE	Meiosis expressed gene 1 protein homolog	meig1		1	Danio rerio (Zebrafish) (Brachydanio rerio)	7955	NA	NA	NA	GO:0005634~nucleus	NM_001013470.1	NP_001013488.1	454_rep_c19813, 454_rep_c30894, 454_rep_c3618, 454_rep_c6	4	14880	GT_EA516_an_s_xh_3179	14880	14887	15.2393	3.51174		1.08655	0.106778	0.923248	0.940631	-3.0572		77.7028	74.191	4	27.7773	0.12986	0.135067	7.40375	26	2.59009
GT_EA516_an_s_xh_2413	GCACAGATACTTCCCCTTTGAAGATGGCCTCTCTGTTTTTAATAAATGGATTTTAAAAAC	454_rep_c19813	454_rep_c19813; UniRef90_Q5RGE4|Meiosis expressed gene 1 protein homolog n=1 Tax=Danio rerio RepID=MEIG1_DANRE; Next best Hit: 454_rep_c30894(alignment length 58bp with 100.00%identity)	UniRef90_Q5RGE4	561	75.27	93	Meiosis expressed gene 1 protein homolog n=1 Tax=Danio rerio RepID=MEIG1_DANRE	92	101.09	541343	Q5RGE4	MEIG1_DANRE	Meiosis expressed gene 1 protein homolog	meig1		1	Danio rerio (Zebrafish) (Brachydanio rerio)	7955	NA	NA	NA	GO:0005634~nucleus	NM_001013470.1	NP_001013488.1	454_rep_c19813, 454_rep_c30894, 454_rep_c3618, 454_rep_c6	4	15471	GT_EA516_an_s_xh_2413	15471	14930	15.3958	3.42559		1.05229	0.0909626	0.948135	0.929974	-3.02136		76.1083	72.6827	4	27.7773	0.126759	0.131754	7.58992	26	2.53694
GT_EA516_an_s_xh_4296	GGGAATGTGAAGAACGTGATCTCTACAAAGTCCGAGTTTATGCATATTAAGGTGTTCTCG	454_rep_c30894	454_rep_c30894; UniRef90_Q5RGE4|Meiosis expressed gene 1 protein homolog n=1 Tax=Danio rerio RepID=MEIG1_DANRE; Next best Hit: 454_rep_c19813(alignment length 60bp with 100.00%identity)	UniRef90_Q5RGE4	593	72.22	54	Meiosis expressed gene 1 protein homolog n=1 Tax=Danio rerio RepID=MEIG1_DANRE	92	58.7	541343	Q5RGE4	MEIG1_DANRE	Meiosis expressed gene 1 protein homolog	meig1		1	Danio rerio (Zebrafish) (Brachydanio rerio)	7955	NA	NA	NA	GO:0005634~nucleus	NM_001013470.1	NP_001013488.1	454_rep_c19813, 454_rep_c30894, 454_rep_c3618, 454_rep_c6	4	9296	GT_EA516_an_s_xh_4296	9296	14797	15.0196	3.7244		1.06048	0.163768	0.91524	0.935811	-3.07529		78.2267	74.5023	4	27.7773	0.137516	0.143246	6.981	26	2.60756
GT_EA516_an_as_sp_637	AACTAAAGCAAAGGTCCAGAGCTCCCTCCAGACTCTGCACCCTCGACACAAGAGGCTGCA	454_c16492	UniRef90_Q6P3H4|Nicotinate phosphoribosyltransferase n=3 Tax=Danio rerio RepID=PNCB_DANRE	UniRef90_Q6P3H4	667	64.44	180	Nicotinate phosphoribosyltransferase n=3 Tax=Danio rerio RepID=PNCB_DANRE	546	32.97	NA	Q6P3H4	PNCB_DANRE	Nicotinate phosphoribosyltransferase (NAPRTase) (EC 2.4.2.11) (Nicotinate phosphoribosyltransferase domain-containing protein 1)	naprt1		1	Danio rerio (Zebrafish) (Brachydanio rerio)	7955	Cofactor biosynthesis; NAD(+) biosynthesis; nicotinate D-ribonucleotide from nicotinate: step 1/1.	GO:0004516~nicotinate phosphoribosyltransferase activity ; GO:0004514~nicotinate-nucleotide diphosphorylase (carboxylating) activity	GO:0009435~NAD biosynthetic process ; GO:0019358~nicotinate nucleotide salvage ; GO:0006979~response to oxidative stress	GO:0005829~cytosol	NM_200890.1	NP_957184.1			9920	GT_EA516_an_as_sp_637	9920	13293	12.1929	14.5273		0.66821	0.305694	0.363604	0.899527	-2.23704		53.9246	39.3973	4	27.7773	0.526429	0.558744	1.78973	26	1.79749
GT_EA516_an_s_sp_2620	ACCTGGAAGCAGCGTTTGCTGATCTGCTAGAGGACGATGGGGAAGAGACGGTTACACGCT	454_c9545	454_c9545; UniRef90_Q7SZF1|UPF0489 protein C5orf22 homolog n=3 Tax=Danio rerio RepID=CE022_DANRE	UniRef90_Q7SZF1	1408	59.46	222	UPF0489 protein C5orf22 homolog n=3 Tax=Danio rerio RepID=CE022_DANRE	439	50.57	NA	Q7SZF1	CE022_DANRE	UPF0489 protein C5orf22 homolog	C5orf22		1	Danio rerio (Zebrafish) (Brachydanio rerio)	7955	NA	NA	NA	NA	NM_200331.1	NP_956625.1			13588	GT_EA516_an_s_sp_2620	13588	9954	10.2606	2.59288		1.05173	0.222073	0.867711	0.881347	-3.02286		73.9379	71.345	4	27.7773	0.0967807	0.0997261	10.0275	26	2.4646
GT_EA516_an_s_sp_2802	CAGACGCTCACTGGTACTGTGTCTTGCTTAAATCCATAAAAAGCTGATATCAGGAAAAAA	454_rep_c13029	454_rep_c13029; UniRef90_Q7ZVL1|Oxysterol-binding protein n=4 Tax=Danio rerio RepID=Q7ZVL1_DANRE	UniRef90_Q7ZVL1	1054	70.41	169	Oxysterol-binding protein n=4 Tax=Danio rerio RepID=Q7ZVL1_DANRE	472	35.81	334206	Q7ZVL1	Q7ZVL1_DANRE	Oxysterol-binding protein	osbpl2		1	Danio rerio (Zebrafish) (Brachydanio rerio)	7955	NA	NA	GO:0006869~lipid transport	NA	NM_199872.1	NP_956166.1			481	GT_EA516_an_s_sp_2802	481	14299	13.7887	1.09189		0.646773	0.247976	0.813065	0.840901	-2.54872		52.0727	50.9808	4	27.7773	0.0427441	0.0419957	23.812	26	1.73576
GT_EA516_an_s_sp_3884	CGTTGCACACGCCTAACACTAGTCCAACCACATTATTAGCTACATTTGCATGATCAGATT	454_rep_c34249	454_rep_c34249; UniRef90_Q9ULC4|Malignant T cell-amplified sequence 1 n=47 Tax=Euteleostomi RepID=MCTS1_HUMAN	UniRef90_Q9ULC4	735	92.16	102	Malignant T cell-amplified sequence 1 n=47 Tax=Euteleostomi RepID=MCTS1_HUMAN	181	56.35	28985	Q9ULC4	MCTS1_HUMAN	Malignant T cell-amplified sequence 1 (MCT-1) (Multiple copies T-cell malignancies)	MCTS1		1	Homo sapiens (Human)	9606	NA	GO:0003723~RNA binding	GO:0007049~cell cycle ; GO:0008284~positive regulation of cell proliferation ; GO:0040008~regulation of growth ; GO:0006355~regulation of transcription, DNA-dependent ; GO:0006974~response to DNA damage stimulus ; GO:0006351~transcription, DNA-dependent	GO:0005737~cytoplasm	NM_014060.2	NP_054779.1			2684	GT_EA516_an_s_sp_3884	2684	3449	6.63487	10.6399		-0.440299	0.837701	1.16826	0.676655	-2.24231		58.5779	47.938	4	27.7773	0.386479	0.409227	2.44363	26	1.9526
GT_EA516_an_s_xh_2715	AGATCTGTTCTGCCCTTATTGTGATTGAGCCGGTGTGCACTGCTTTTGAATTAATTGCAG	454_rep_c6858	454_rep_c6858; UniRef90_A3FM99|Metallothionein n=8 Tax=Percomorpha RepID=A3FM99_PAROL; Next best Hit: 454_rep_c240(alignment length 60bp with 100.00%identity)	UniRef90_A3FM99	520	91.67	60	Metallothionein n=8 Tax=Percomorpha RepID=A3FM99_PAROL	60	100	NA	A3FM99	A3FM99_PAROL	Metallothionein	NA		2	Paralichthys olivaceus (Japanese flounder) (Hippoglossus olivaceus)	8255	NA	GO:0046872~metal ion binding	NA	NA
GT_EA516_an_s_sp_3915	TGTTTATTAGCACGTGTGGCTTTCATTTGCATGCTAAACCTTTTCTAAGACTACAGTTGT	454_rep_c35297	454_rep_c35297; UniRef90_A7XBY3|NANOS3 n=1 Tax=Oryzias latipes RepID=A7XBY3_ORYLA	UniRef90_A7XBY3	670	71.58	95	NANOS3 n=1 Tax=Oryzias latipes RepID=A7XBY3_ORYLA	201	47.26	100144282	A7XBY3	A7XBY3_ORYLA	NANOS3 (Nanos2)	nanos3		2	Oryzias latipes (Medaka fish) (Japanese ricefish)	8090	NA	GO:0003723~RNA binding ; GO:0008270~zinc ion binding	NA	GO:0043186~P granule
GT_EA516_an_s_sp_3915	TGTTTATTAGCACGTGTGGCTTTCATTTGCATGCTAAACCTTTTCTAAGACTACAGTTGT	454_rep_c35297	454_rep_c35297; UniRef90_A7XBY3|NANOS3 n=1 Tax=Oryzias latipes RepID=A7XBY3_ORYLA	UniRef90_A7XBY3	670	71.58	95	NANOS3 n=1 Tax=Oryzias latipes RepID=A7XBY3_ORYLA	201	47.26	100144282	A7XBY3	A7XBY3_ORYLA	NANOS3 (Nanos2)	nanos3		2	Oryzias latipes (Medaka fish) (Japanese ricefish)	8090	NA	GO:0003723~RNA binding ; GO:0008270~zinc ion binding	NA	GO:0043186~P granule
GT_EA516_an_s_xh_4544	TTCTGCAGTTTCTGCAAGCACAACGGAGAGTCCGAGTTGGTTTGCGGATCCCACTGGCTG	454_rep_c69624	454_rep_c69624; UniRef90_A7XBY3|NANOS3 n=1 Tax=Oryzias latipes RepID=A7XBY3_ORYLA; Next best Hit: 454_rep_c35297(alignment length 60bp with 98.33%identity)	UniRef90_A7XBY3	664	43.43	198	NANOS3 n=1 Tax=Oryzias latipes RepID=A7XBY3_ORYLA	201	98.51	100144282	A7XBY3	A7XBY3_ORYLA	NANOS3 (Nanos2)	nanos3		2	Oryzias latipes (Medaka fish) (Japanese ricefish)	8090	NA	GO:0003723~RNA binding ; GO:0008270~zinc ion binding	NA	GO:0043186~P granule
GT_EA516_an_s_xh_4544	TTCTGCAGTTTCTGCAAGCACAACGGAGAGTCCGAGTTGGTTTGCGGATCCCACTGGCTG	454_rep_c69624	454_rep_c69624; UniRef90_A7XBY3|NANOS3 n=1 Tax=Oryzias latipes RepID=A7XBY3_ORYLA; Next best Hit: 454_rep_c35297(alignment length 60bp with 98.33%identity)	UniRef90_A7XBY3	664	43.43	198	NANOS3 n=1 Tax=Oryzias latipes RepID=A7XBY3_ORYLA	201	98.51	100144282	A7XBY3	A7XBY3_ORYLA	NANOS3 (Nanos2)	nanos3		2	Oryzias latipes (Medaka fish) (Japanese ricefish)	8090	NA	GO:0003723~RNA binding ; GO:0008270~zinc ion binding	NA	GO:0043186~P granule
GT_EA516_an_s_xh_4120	AAAGGAGAGGCTAAAGGTCTTCCTTAGAAAGGTTTGTCATAAGAAGATGGCATGTTTGCG	454_rep_c39413	454_rep_c39413; UniRef90_B1PWD1|Survivin n=1 Tax=Cynoglossus semilaevis RepID=B1PWD1_9PERC; Next best Hit: 454_rep_c5348(alignment length 60bp with 100.00%identity)	UniRef90_B1PWD1	501	79.17	96	Survivin n=1 Tax=Cynoglossus semilaevis RepID=B1PWD1_9PERC	147	65.31	NA	B1PWD1	B1PWD1_9PERC	Survivin	BIRC5		2	Cynoglossus semilaevis (tongue sole)	244447	NA	NA	NA	GO:0005622~intracellular
GT_EA516_an_s_xh_4120	AAAGGAGAGGCTAAAGGTCTTCCTTAGAAAGGTTTGTCATAAGAAGATGGCATGTTTGCG	454_rep_c39413	454_rep_c39413; UniRef90_B1PWD1|Survivin n=1 Tax=Cynoglossus semilaevis RepID=B1PWD1_9PERC; Next best Hit: 454_rep_c5348(alignment length 60bp with 100.00%identity)	UniRef90_B1PWD1	501	79.17	96	Survivin n=1 Tax=Cynoglossus semilaevis RepID=B1PWD1_9PERC	147	65.31	NA	B1PWD1	B1PWD1_9PERC	Survivin	BIRC5		2	Cynoglossus semilaevis (tongue sole)	244447	NA	NA	NA	GO:0005622~intracellular
GT_EA516_an_as_xh_2731	GGATCTCATAGACCATTCACTTGACAGCTTTAAAGCTCAGGTTCTTTATGTTTGAAATTA	454_rep_c92	UniRef90_B1PWD1|Survivin n=1 Tax=Cynoglossus semilaevis RepID=B1PWD1_9PERC	UniRef90_B1PWD1	653	74.65	142	Survivin n=1 Tax=Cynoglossus semilaevis RepID=B1PWD1_9PERC	147	96.6	NA	B1PWD1	B1PWD1_9PERC	Survivin	BIRC5		2	Cynoglossus semilaevis (tongue sole)	244447	NA	NA	NA	GO:0005622~intracellular
GT_EA516_an_as_xh_2731	GGATCTCATAGACCATTCACTTGACAGCTTTAAAGCTCAGGTTCTTTATGTTTGAAATTA	454_rep_c92	UniRef90_B1PWD1|Survivin n=1 Tax=Cynoglossus semilaevis RepID=B1PWD1_9PERC	UniRef90_B1PWD1	653	74.65	142	Survivin n=1 Tax=Cynoglossus semilaevis RepID=B1PWD1_9PERC	147	96.6	NA	B1PWD1	B1PWD1_9PERC	Survivin	BIRC5		2	Cynoglossus semilaevis (tongue sole)	244447	NA	NA	NA	GO:0005622~intracellular
GT_EA516_an_s_xh_2253	AGAGGCTAAAGGTCTTCCTTAGAAAGGTTTGTCATAAGGAGATGGCATGTTTGCGGGATC	454_rep_c18193	454_rep_c18193; UniRef90_B1PWD1|Survivin n=1 Tax=Cynoglossus semilaevis RepID=B1PWD1_9PERC; Next best Hit: 454_rep_c39413(alignment length 60bp with 98.33%identity)	UniRef90_B1PWD1	480	79.61	103	Survivin n=1 Tax=Cynoglossus semilaevis RepID=B1PWD1_9PERC	147	70.07	NA	B1PWD1	B1PWD1_9PERC	Survivin	BIRC5		2	Cynoglossus semilaevis (tongue sole)	244447	NA	NA	NA	GO:0005622~intracellular
GT_EA516_an_s_xh_4120	AAAGGAGAGGCTAAAGGTCTTCCTTAGAAAGGTTTGTCATAAGAAGATGGCATGTTTGCG	454_rep_c39413	454_rep_c39413; UniRef90_B1PWD1|Survivin n=1 Tax=Cynoglossus semilaevis RepID=B1PWD1_9PERC; Next best Hit: 454_rep_c5348(alignment length 60bp with 100.00%identity)	UniRef90_B1PWD1	501	79.17	96	Survivin n=1 Tax=Cynoglossus semilaevis RepID=B1PWD1_9PERC	147	65.31	NA	B1PWD1	B1PWD1_9PERC	Survivin	BIRC5		2	Cynoglossus semilaevis (tongue sole)	244447	NA	NA	NA	GO:0005622~intracellular
GT_EA516_an_s_xh_4120	AAAGGAGAGGCTAAAGGTCTTCCTTAGAAAGGTTTGTCATAAGAAGATGGCATGTTTGCG	454_rep_c39413	454_rep_c39413; UniRef90_B1PWD1|Survivin n=1 Tax=Cynoglossus semilaevis RepID=B1PWD1_9PERC; Next best Hit: 454_rep_c5348(alignment length 60bp with 100.00%identity)	UniRef90_B1PWD1	501	79.17	96	Survivin n=1 Tax=Cynoglossus semilaevis RepID=B1PWD1_9PERC	147	65.31	NA	B1PWD1	B1PWD1_9PERC	Survivin	BIRC5		2	Cynoglossus semilaevis (tongue sole)	244447	NA	NA	NA	GO:0005622~intracellular
GT_EA516_an_s_sp_4400	GAGCCTATACTCTTGACTCAGTTAGTTTTGACGGAATGGCAGTTTAATATATCAATAAAG	454_rep_c5348	454_rep_c5348; UniRef90_B1PWD1|Survivin n=1 Tax=Cynoglossus semilaevis RepID=B1PWD1_9PERC	UniRef90_B1PWD1	712	74.65	142	Survivin n=1 Tax=Cynoglossus semilaevis RepID=B1PWD1_9PERC	147	96.6	NA	B1PWD1	B1PWD1_9PERC	Survivin	BIRC5		2	Cynoglossus semilaevis (tongue sole)	244447	NA	NA	NA	GO:0005622~intracellular
GT_EA516_an_s_sp_4400	GAGCCTATACTCTTGACTCAGTTAGTTTTGACGGAATGGCAGTTTAATATATCAATAAAG	454_rep_c5348	454_rep_c5348; UniRef90_B1PWD1|Survivin n=1 Tax=Cynoglossus semilaevis RepID=B1PWD1_9PERC	UniRef90_B1PWD1	712	74.65	142	Survivin n=1 Tax=Cynoglossus semilaevis RepID=B1PWD1_9PERC	147	96.6	NA	B1PWD1	B1PWD1_9PERC	Survivin	BIRC5		2	Cynoglossus semilaevis (tongue sole)	244447	NA	NA	NA	GO:0005622~intracellular
GT_EA516_an_as_xh_2731	GGATCTCATAGACCATTCACTTGACAGCTTTAAAGCTCAGGTTCTTTATGTTTGAAATTA	454_rep_c92	UniRef90_B1PWD1|Survivin n=1 Tax=Cynoglossus semilaevis RepID=B1PWD1_9PERC	UniRef90_B1PWD1	653	74.65	142	Survivin n=1 Tax=Cynoglossus semilaevis RepID=B1PWD1_9PERC	147	96.6	NA	B1PWD1	B1PWD1_9PERC	Survivin	BIRC5		2	Cynoglossus semilaevis (tongue sole)	244447	NA	NA	NA	GO:0005622~intracellular
GT_EA516_an_s_sp_318	TATGAACATCAACAAGTCTTTCCCAAATCTACCAAACAGACCTAAGAGTGTATTGATGAT	454_c11820	454_c11820; UniRef90_B3DLJ8|Si:ch211-239j19.3 protein n=1 Tax=Danio rerio RepID=B3DLJ8_DANRE	UniRef90_B3DLJ8	912	43.53	85	Si:ch211-239j19.3 protein n=1 Tax=Danio rerio RepID=B3DLJ8_DANRE	213	39.91	100537693	B3DLJ8	B3DLJ8_DANRE	Si:ch211-239j19.3 protein	il34		2	Danio rerio (Zebrafish) (Brachydanio rerio)	7955	NA	NA	NA	NA
GT_EA516_an_s_sp_3211	AAACGCTAGAAGACCTCATGAACAAGGTCAGTGACTCGTTGAGTGTACCATGTATCATGG	454_rep_c196	454_rep_c196; UniRef90_B5XCA2|Cell death activator CIDE-3 n=1 Tax=Salmo salar RepID=B5XCA2_SALSA; Next best Hit: 454_rep_c24483(alignment length 54bp with 81.48%identity)	UniRef90_B5XCA2	1061	74.48	239	Cell death activator CIDE-3 n=1 Tax=Salmo salar RepID=B5XCA2_SALSA	271	88.19	100196180	B5XCA2	B5XCA2_SALSA	Cell death activator CIDE-3	CIDEC		2	Salmo salar (Atlantic salmon)	8030	NA	NA	GO:0006915~apoptosis	GO:0005622~intracellular
GT_EA516_an_s_sp_3211	AAACGCTAGAAGACCTCATGAACAAGGTCAGTGACTCGTTGAGTGTACCATGTATCATGG	454_rep_c196	454_rep_c196; UniRef90_B5XCA2|Cell death activator CIDE-3 n=1 Tax=Salmo salar RepID=B5XCA2_SALSA; Next best Hit: 454_rep_c24483(alignment length 54bp with 81.48%identity)	UniRef90_B5XCA2	1061	74.48	239	Cell death activator CIDE-3 n=1 Tax=Salmo salar RepID=B5XCA2_SALSA	271	88.19	100196180	B5XCA2	B5XCA2_SALSA	Cell death activator CIDE-3	CIDEC		2	Salmo salar (Atlantic salmon)	8030	NA	NA	GO:0006915~apoptosis	GO:0005622~intracellular
GT_EA516_an_as_sp_5564	GCGTACGATTTCAGAGAGGTTAAGTGAAGTAAGGAGCAGCTCTACAGGATCACGACGACC	454_rep_c53198	UniRef90_B5XCA2|Cell death activator CIDE-3 n=1 Tax=Salmo salar RepID=B5XCA2_SALSA	UniRef90_B5XCA2	527	77.08	96	Cell death activator CIDE-3 n=1 Tax=Salmo salar RepID=B5XCA2_SALSA	271	35.42	100196180	B5XCA2	B5XCA2_SALSA	Cell death activator CIDE-3	CIDEC		2	Salmo salar (Atlantic salmon)	8030	NA	NA	GO:0006915~apoptosis	GO:0005622~intracellular
GT_EA516_an_as_sp_5564	GCGTACGATTTCAGAGAGGTTAAGTGAAGTAAGGAGCAGCTCTACAGGATCACGACGACC	454_rep_c53198	UniRef90_B5XCA2|Cell death activator CIDE-3 n=1 Tax=Salmo salar RepID=B5XCA2_SALSA	UniRef90_B5XCA2	527	77.08	96	Cell death activator CIDE-3 n=1 Tax=Salmo salar RepID=B5XCA2_SALSA	271	35.42	100196180	B5XCA2	B5XCA2_SALSA	Cell death activator CIDE-3	CIDEC		2	Salmo salar (Atlantic salmon)	8030	NA	NA	GO:0006915~apoptosis	GO:0005622~intracellular
GT_EA516_an_as_sp_1355	TCTTGTCCAATGGGAAGGATGGGAGTTATCTCCTGAGGAACAGTAACGAGGGGCCGGGCT	454_c25100	UniRef90_B5XGK9|Dual adapter for phosphotyrosine and 3-phosphotyrosine and 3-phosphoinositide n=1 Tax=Salmo salar RepID=B5XGK9_SALSA	UniRef90_B5XGK9	648	84.39	205	Dual adapter for phosphotyrosine and 3-phosphotyrosine and 3-phosphoinositide n=1 Tax=Salmo salar RepID=B5XGK9_SALSA	249	82.33	NA	B5XGK9	B5XGK9_SALSA	Dual adapter for phosphotyrosine and 3-phosphotyrosine and 3-phosphoinositide	DAPP1		2	Salmo salar (Atlantic salmon)	8030	NA	NA	NA	NA
GT_EA516_an_s_xh_4888	GTCTGATTCAGGGAACACTCGGAGCACTGAGTGCTAGTGTCGAAGCAATTGTCATTAACT	454_rep_c8626	454_rep_c8626; UniRef90_B6UQA9|Proteinase-activated receptor-2a n=1 Tax=Salmo salar RepID=B6UQA9_SALSA; Next best Hit: 454_rep_c39898(alignment length 60bp with 91.67%identity)	UniRef90_B6UQA9	1527	72.87	188	Proteinase-activated receptor-2a n=1 Tax=Salmo salar RepID=B6UQA9_SALSA	384	48.96	100217354	B6UQA9	B6UQA9_SALSA	Proteinase-activated receptor-2a	PAR-2		2	Salmo salar (Atlantic salmon)	8030	NA	GO:0015057~thrombin receptor activity	GO:0007596~blood coagulation	GO:0016021~integral to membrane
GT_EA516_an_s_xh_4888	GTCTGATTCAGGGAACACTCGGAGCACTGAGTGCTAGTGTCGAAGCAATTGTCATTAACT	454_rep_c8626	454_rep_c8626; UniRef90_B6UQA9|Proteinase-activated receptor-2a n=1 Tax=Salmo salar RepID=B6UQA9_SALSA; Next best Hit: 454_rep_c39898(alignment length 60bp with 91.67%identity)	UniRef90_B6UQA9	1527	72.87	188	Proteinase-activated receptor-2a n=1 Tax=Salmo salar RepID=B6UQA9_SALSA	384	48.96	100217354	B6UQA9	B6UQA9_SALSA	Proteinase-activated receptor-2a	PAR-2		2	Salmo salar (Atlantic salmon)	8030	NA	GO:0015057~thrombin receptor activity	GO:0007596~blood coagulation	GO:0016021~integral to membrane
GT_EA516_an_as_sp_1779	ACCTTCCTGACCAACCTGCAGAGCATGAAGCAGCATGTGAATGAGAGCGAGTGGAAGAGC	454_c31669	UniRef90_B6VAR1|Invariant chain-like protein n=1 Tax=Epinephelus akaara RepID=B6VAR1_EPIAK	UniRef90_B6VAR1	919	81.73	104	Invariant chain-like protein n=1 Tax=Epinephelus akaara RepID=B6VAR1_EPIAK	286	36.36	NA	B6VAR1	B6VAR1_EPIAK	Invariant chain-like protein	ICLP		2	Epinephelus akaara (Red-spotted grouper) (Serranus akaara)	215347	NA	GO:0042289~MHC class II protein binding	GO:0019882~antigen processing and presentation ; GO:0006955~immune response ; GO:0006886~intracellular protein transport	GO:0016020~membrane
GT_EA516_an_as_sp_1779	ACCTTCCTGACCAACCTGCAGAGCATGAAGCAGCATGTGAATGAGAGCGAGTGGAAGAGC	454_c31669	UniRef90_B6VAR1|Invariant chain-like protein n=1 Tax=Epinephelus akaara RepID=B6VAR1_EPIAK	UniRef90_B6VAR1	919	81.73	104	Invariant chain-like protein n=1 Tax=Epinephelus akaara RepID=B6VAR1_EPIAK	286	36.36	NA	B6VAR1	B6VAR1_EPIAK	Invariant chain-like protein	ICLP		2	Epinephelus akaara (Red-spotted grouper) (Serranus akaara)	215347	NA	GO:0042289~MHC class II protein binding	GO:0019882~antigen processing and presentation ; GO:0006955~immune response ; GO:0006886~intracellular protein transport	GO:0016020~membrane
GT_EA516_an_s_sp_2705	GCGACGCTCCTGCTGCTAAAGCAACGGGGAAACGAGGAAAGAAGACTGCAGAGTAAATTG	454_rep_c1117	454_rep_c1117; UniRef90_B7X8Y7|Linker histone H1M n=1 Tax=Pagrus major RepID=B7X8Y7_PAGMA	UniRef90_B7X8Y7	679	67.02	188	Linker histone H1M n=1 Tax=Pagrus major RepID=B7X8Y7_PAGMA	246	76.42	NA	B7X8Y7	B7X8Y7_PAGMA	Linker histone H1M	h1m		2	Pagrus major (Red sea bream) (Chrysophrys major)	143350	NA	GO:0003677~DNA binding	GO:0006334~nucleosome assembly	GO:0000786~nucleosome ; GO:0005634~nucleus
GT_EA516_an_s_sp_2705	GCGACGCTCCTGCTGCTAAAGCAACGGGGAAACGAGGAAAGAAGACTGCAGAGTAAATTG	454_rep_c1117	454_rep_c1117; UniRef90_B7X8Y7|Linker histone H1M n=1 Tax=Pagrus major RepID=B7X8Y7_PAGMA	UniRef90_B7X8Y7	679	67.02	188	Linker histone H1M n=1 Tax=Pagrus major RepID=B7X8Y7_PAGMA	246	76.42	NA	B7X8Y7	B7X8Y7_PAGMA	Linker histone H1M	h1m		2	Pagrus major (Red sea bream) (Chrysophrys major)	143350	NA	GO:0003677~DNA binding	GO:0006334~nucleosome assembly	GO:0000786~nucleosome ; GO:0005634~nucleus
GT_EA516_an_s_sp_3973	GGATGGGCTACTTTGCCTACTGGTATTTAAAAAAGAATACATGTAGTGAATGCCAAAAAA	454_rep_c37199	454_rep_c37199; UniRef90_B8A514|Novel protein similar to H.sapiens GDAP1L1, ganglioside-induced differentiation-associated protein 1-like 1 (GDAP1L1) n=1 Tax=Danio rerio RepID=B8A514_DANRE	UniRef90_B8A514	554	90.45	157	Novel protein similar to H.sapiens GDAP1L1, ganglioside-induced differentiation-associated protein 1-like 1 (GDAP1L1) n=1 Tax=Danio rerio RepID=B8A514_DANRE	367	42.78	NA	B8A514	B8A514_DANRE	Novel protein similar to H.sapiens GDAP1L1, ganglioside-induced differentiation-associated protein 1-like 1 (GDAP1L1)	gdap1l1		2	Danio rerio (Zebrafish) (Brachydanio rerio)	7955	NA	NA	NA	NA
GT_EA516_an_s_xh_1472	CTCCAAAGGGGTTTCTTTTTATTGTTTGTGCTTTGTTCATTGAGCTGATTGATATTTGGT	454_rep_c7148	454_rep_c7148; UniRef90_B9ELA8|Vesicle transport protein SFT2B n=1 Tax=Salmo salar RepID=B9ELA8_SALSA; Next best Hit: 454_rep_c1108(alignment length 60bp with 100.00%identity)	UniRef90_B9ELA8	717	77.68	112	Vesicle transport protein SFT2B n=1 Tax=Salmo salar RepID=B9ELA8_SALSA	162	69.14	100286434	B9ELA8	B9ELA8_SALSA	Vesicle transport protein SFT2B	SFT2B		2	Salmo salar (Atlantic salmon)	8030	NA	NA	GO:0016192~vesicle-mediated transport	GO:0016021~integral to membrane
GT_EA516_an_s_xh_1472	CTCCAAAGGGGTTTCTTTTTATTGTTTGTGCTTTGTTCATTGAGCTGATTGATATTTGGT	454_rep_c7148	454_rep_c7148; UniRef90_B9ELA8|Vesicle transport protein SFT2B n=1 Tax=Salmo salar RepID=B9ELA8_SALSA; Next best Hit: 454_rep_c1108(alignment length 60bp with 100.00%identity)	UniRef90_B9ELA8	717	77.68	112	Vesicle transport protein SFT2B n=1 Tax=Salmo salar RepID=B9ELA8_SALSA	162	69.14	100286434	B9ELA8	B9ELA8_SALSA	Vesicle transport protein SFT2B	SFT2B		2	Salmo salar (Atlantic salmon)	8030	NA	NA	GO:0016192~vesicle-mediated transport	GO:0016021~integral to membrane
GT_EA516_an_as_xh_479	ATACACGTCTATCTCGAAGAGTGCTGCGTGATATAAGTGAACGTGGACGGGATTTGGAAA	454_rep_c7984	UniRef90_C1BZU4|Uridine kinase n=2 Tax=Euteleostei RepID=C1BZU4_ESOLU	UniRef90_C1BZU4	684	84.11	214	Uridine kinase n=2 Tax=Euteleostei RepID=C1BZU4_ESOLU	268	79.85	NA	C1BZU4	C1BZU4_ESOLU	Uridine kinase (EC 2.7.1.48)	UCK2		2	Esox lucius (Northern pike)	8010	Pyrimidine metabolism; CTP biosynthesis via salvage pathway; CTP from cytidine: step 1/3. Pyrimidine metabolism; UMP biosynthesis via salvage pathway; UMP from uridine: step 1/1.	GO:0005524~ATP binding ; GO:0016773~phosphotransferase activity, alcohol group as acceptor ; GO:0004849~uridine kinase activity	NA	NA
GT_EA516_an_s_sp_2855	GACGGGTACACTGTCAAAATGAACAGCACTTTACGGAGAGACTCAAAGAAAGACTGTTGC	454_rep_c13834	454_rep_c13834; UniRef90_C3KIC9|Src kinase-associated phosphoprotein 2 n=1 Tax=Anoplopoma fimbria RepID=C3KIC9_ANOFI	UniRef90_C3KIC9	1003	82.55	235	Src kinase-associated phosphoprotein 2 n=1 Tax=Anoplopoma fimbria RepID=C3KIC9_ANOFI	342	68.71	NA	C3KIC9	C3KIC9_ANOFI	Src kinase-associated phosphoprotein 2	SKAP2		2	Anoplopoma fimbria (Sablefish)	229290	NA	GO:0016301~kinase activity	NA	NA
GT_EA516_an_s_sp_2855	GACGGGTACACTGTCAAAATGAACAGCACTTTACGGAGAGACTCAAAGAAAGACTGTTGC	454_rep_c13834	454_rep_c13834; UniRef90_C3KIC9|Src kinase-associated phosphoprotein 2 n=1 Tax=Anoplopoma fimbria RepID=C3KIC9_ANOFI	UniRef90_C3KIC9	1003	82.55	235	Src kinase-associated phosphoprotein 2 n=1 Tax=Anoplopoma fimbria RepID=C3KIC9_ANOFI	342	68.71	NA	C3KIC9	C3KIC9_ANOFI	Src kinase-associated phosphoprotein 2	SKAP2		2	Anoplopoma fimbria (Sablefish)	229290	NA	GO:0016301~kinase activity	NA	NA
GT_EA516_an_as_sp_2765	CTGTGTTGATTTCATGACCATGGTCAGCTTGTTGGAGAATAATCTAATTAAAAAGCTAAC	454_c55434	UniRef90_C3KIQ3|Arylamine N-acetyltransferase, pineal gland isozyme NAT-10 n=2 Tax=Anoplopoma fimbria RepID=C3KIQ3_ANOFI	UniRef90_C3KIQ3	563	69.83	116	Arylamine N-acetyltransferase, pineal gland isozyme NAT-10 n=2 Tax=Anoplopoma fimbria RepID=C3KIQ3_ANOFI	289	40.14	NA	C3KIQ3	C3KIQ3_ANOFI	Arylamine N-acetyltransferase, pineal gland isozyme NAT-10	ARY1		2	Anoplopoma fimbria (Sablefish)	229290	NA	GO:0016407~acetyltransferase activity	NA	NA
GT_EA516_an_as_xh_2732	AAAGGAGAGGCTAAAGGTCTTCCTTAGAAAGGTTTGTCATAAGAAGATGGCATGTTTGCG	454_rep_c39413	454_rep_c39413; UniRef90_B1PWD1|Survivin n=1 Tax=Cynoglossus semilaevis RepID=B1PWD1_9PERC; Next best Hit: 454_rep_c5348(alignment length 60bp with 100.00%identity)	NA				NA			NA	NA	NA	NA	NA		2	NA		NA	NA	NA	NA
GT_EA516_an_as_xh_2732	AAAGGAGAGGCTAAAGGTCTTCCTTAGAAAGGTTTGTCATAAGAAGATGGCATGTTTGCG	454_rep_c39413	454_rep_c39413; UniRef90_B1PWD1|Survivin n=1 Tax=Cynoglossus semilaevis RepID=B1PWD1_9PERC; Next best Hit: 454_rep_c5348(alignment length 60bp with 100.00%identity)	NA				NA			NA	NA	NA	NA	NA		2	NA		NA	NA	NA	NA
GT_EA516_an_s_xh_4367	TCAGAGATGGGAACCAAACCGGGGGCTTAAACGGCCTAAGTTGGTGATGCCTGCCATCAC	454_s71340	454_s71340; Unannotated; Next best Hit: 454_rep_c62923(alignment length 60bp with 100.00%identity)	NA				NA			NA	NA	NA	NA	NA		2	NA		NA	NA	NA	NA
GT_EA516_an_s_xh_4233	ATCGACAGCTGTGTTGCTACTCTGTCACCTGACGCAACATCCATCCCTAGATATTATTTA	454_rep_c70837	454_rep_c70837; Unannotated; Next best Hit: 454_rep_c34162(alignment length 60bp with 100.00%identity)	NA				NA			NA	NA	NA	NA	NA		2	NA		NA	NA	NA	NA
GT_EA516_an_as_xh_1048	ATCGACAGCTGTGTTGCTACTCTGTCACCTGACGCAACATCCATCCCTAGATATTATTTA	454_rep_c70837	454_rep_c70837; Unannotated; Next best Hit: 454_rep_c34162(alignment length 60bp with 100.00%identity)	NA				NA			NA	NA	NA	NA	NA		2	NA		NA	NA	NA	NA
GT_EA516_an_s_xh_4898	GCTGACTTGAAGGGGAGGGGGTGGTTGTAGAGTAGATTACCCTATAGTTGTGCCTACACA	454_rep_c8742	454_rep_c8742; UniRef90_UPI00017B58BD|UPI00017B58BD related cluster n=1 Tax=Tetraodon nigroviridis RepID=UPI00017B58BD; Next best Hit: 454_rep_c2411(alignment length 60bp with 100.00%identity)	UniRef90_UPI00017B58BD	696	72.65	117	UPI00017B58BD related cluster n=1 Tax=Tetraodon nigroviridis RepID=UPI00017B58BD	223	52.47	NA	NA	NA	NA	NA		2	NA		NA	NA	NA	NA
GT_EA516_an_as_xh_64	AAACTTCGCTATGCAACGAGGAAAAACCTTTGAACTGGGTTACGACGTTGGCTCCATCAT	454_s70559	454_s70559; UniRef90_Q9W7M0|Choriolysin L-related protein (Fragment) n=1 Tax=Oryzias latipes RepID=Q9W7M0_ORYLA; Next best Hit: 454_rep_c6255(alignment length 60bp with 100.00%identity)	NA				NA			NA	NA	NA	NA	NA		2	NA		NA	NA	NA	NA
GT_EA516_an_as_xh_64	AAACTTCGCTATGCAACGAGGAAAAACCTTTGAACTGGGTTACGACGTTGGCTCCATCAT	454_s70559	454_s70559; UniRef90_Q9W7M0|Choriolysin L-related protein (Fragment) n=1 Tax=Oryzias latipes RepID=Q9W7M0_ORYLA; Next best Hit: 454_rep_c6255(alignment length 60bp with 100.00%identity)	NA				NA			NA	NA	NA	NA	NA		2	NA		NA	NA	NA	NA
GT_EA516_an_as_sp_5563	AAACGCTAGAAGACCTCATGAACAAGGTCAGTGACTCGTTGAGTGTACCATGTATCATGG	454_rep_c196	454_rep_c196; UniRef90_B5XCA2|Cell death activator CIDE-3 n=1 Tax=Salmo salar RepID=B5XCA2_SALSA; Next best Hit: 454_rep_c24483(alignment length 54bp with 81.48%identity)	NA				NA			NA	NA	NA	NA	NA		2	NA		NA	NA	NA	NA
GT_EA516_an_as_sp_5563	AAACGCTAGAAGACCTCATGAACAAGGTCAGTGACTCGTTGAGTGTACCATGTATCATGG	454_rep_c196	454_rep_c196; UniRef90_B5XCA2|Cell death activator CIDE-3 n=1 Tax=Salmo salar RepID=B5XCA2_SALSA; Next best Hit: 454_rep_c24483(alignment length 54bp with 81.48%identity)	NA				NA			NA	NA	NA	NA	NA		2	NA		NA	NA	NA	NA
GT_EA516_an_s_sp_4477	TTTCTGAAAAGCATTCAACATCCGCCTTCTCTCTAAAGCTGATGACCGATCACTGGACGA	454_rep_c5726	454_rep_c5726; UniRef90_UPI00016E3EDE|UPI00016E3EDE related cluster n=1 Tax=Takifugu rubripes RepID=UPI00016E3EDE	UniRef90_UPI00016E3EDE	916	57.77	206	UPI00016E3EDE related cluster n=1 Tax=Takifugu rubripes RepID=UPI00016E3EDE	357	57.7	NA	NA	NA	NA	NA		2	NA		NA	NA	NA	NA
GT_EA516_an_as_sp_4108	TTTCTGAAAAGCATTCAACATCCGCCTTCTCTCTAAAGCTGATGACCGATCACTGGACGA	454_rep_c5726	454_rep_c5726; UniRef90_UPI00016E3EDE|UPI00016E3EDE related cluster n=1 Tax=Takifugu rubripes RepID=UPI00016E3EDE	NA				NA			NA	NA	NA	NA	NA		2	NA		NA	NA	NA	NA
GT_EA516_an_as_sp_3088	CTTCATCCAGCAGTTTGAGAAAGAAGCACAGGAGCGCATGAACGAGTTGGAAGCCAGACT	454_rep_c18279	454_rep_c18279; UniRef90_P86347|Borealin-2 n=4 Tax=Danio rerio RepID=BORE2_DANRE	NA				NA			NA	NA	NA	NA	NA		2	NA		NA	NA	NA	NA
GT_EA516_an_as_sp_3088	CTTCATCCAGCAGTTTGAGAAAGAAGCACAGGAGCGCATGAACGAGTTGGAAGCCAGACT	454_rep_c18279	454_rep_c18279; UniRef90_P86347|Borealin-2 n=4 Tax=Danio rerio RepID=BORE2_DANRE	NA				NA			NA	NA	NA	NA	NA		2	NA		NA	NA	NA	NA
GT_EA516_an_as_xh_2630	AGCGGACAGCACTACCCTCAACAGCGCTAGCACTACCCACAGCAGCATAAATGCTAAAGT	454_rep_c35405	454_rep_c35405; UniRef90_UPI00017B34F1|UPI00017B34F1 related cluster n=1 Tax=Tetraodon nigroviridis RepID=UPI00017B34F1; Next best Hit: 454_rep_c253(alignment length 60bp with 100.00%identity)	NA				NA			NA	NA	NA	NA	NA		2	NA		NA	NA	NA	NA
GT_EA516_an_s_xh_4366	AAAGAACCCTAGATCTGTTATTAAAACTCCTGATATACGGTTCATCCCCCGTTTGGCTTC	454_rep_c62923	454_rep_c62923; Unannotated; Next best Hit: 454_rep_c6255(alignment length 60bp with 100.00%identity)	NA				NA			NA	NA	NA	NA	NA		2	NA		NA	NA	NA	NA
GT_EA516_an_as_xh_2631	TAGGAAATGTAGACTACGGAGCTACAGCAGATGAGTTGGAGATCCATTTTAACGGCTGTG	454_rep_c70813	454_rep_c70813; UniRef90_UPI00016EA83A|UPI00016EA83A related cluster n=1 Tax=Takifugu rubripes RepID=UPI00016EA83A; Next best Hit: 454_rep_c12806(alignment length 60bp with 100.00%identity)	NA				NA			NA	NA	NA	NA	NA		2	NA		NA	NA	NA	NA
GT_EA516_an_as_xh_1048	ATCGACAGCTGTGTTGCTACTCTGTCACCTGACGCAACATCCATCCCTAGATATTATTTA	454_rep_c70837	454_rep_c70837; Unannotated; Next best Hit: 454_rep_c34162(alignment length 60bp with 100.00%identity)	NA				NA			NA	NA	NA	NA	NA		2	NA		NA	NA	NA	NA
GT_EA516_an_s_xh_4233	ATCGACAGCTGTGTTGCTACTCTGTCACCTGACGCAACATCCATCCCTAGATATTATTTA	454_rep_c70837	454_rep_c70837; Unannotated; Next best Hit: 454_rep_c34162(alignment length 60bp with 100.00%identity)	NA				NA			NA	NA	NA	NA	NA		2	NA		NA	NA	NA	NA
GT_EA516_an_s_xh_4119	GGATCTCATAGACCATTCACTTGACAGCTTTAAAGCTCAGGTTCTTTATGTTTGAAATTA	454_rep_c92	UniRef90_B1PWD1|Survivin n=1 Tax=Cynoglossus semilaevis RepID=B1PWD1_9PERC	NA				NA			NA	NA	NA	NA	NA		2	NA		NA	NA	NA	NA
GT_EA516_an_s_xh_4119	GGATCTCATAGACCATTCACTTGACAGCTTTAAAGCTCAGGTTCTTTATGTTTGAAATTA	454_rep_c92	UniRef90_B1PWD1|Survivin n=1 Tax=Cynoglossus semilaevis RepID=B1PWD1_9PERC	NA				NA			NA	NA	NA	NA	NA		2	NA		NA	NA	NA	NA
GT_EA516_an_as_xh_64	AAACTTCGCTATGCAACGAGGAAAAACCTTTGAACTGGGTTACGACGTTGGCTCCATCAT	454_s70559	454_s70559; UniRef90_Q9W7M0|Choriolysin L-related protein (Fragment) n=1 Tax=Oryzias latipes RepID=Q9W7M0_ORYLA; Next best Hit: 454_rep_c6255(alignment length 60bp with 100.00%identity)	NA				NA			NA	NA	NA	NA	NA		2	NA		NA	NA	NA	NA
GT_EA516_an_as_xh_64	AAACTTCGCTATGCAACGAGGAAAAACCTTTGAACTGGGTTACGACGTTGGCTCCATCAT	454_s70559	454_s70559; UniRef90_Q9W7M0|Choriolysin L-related protein (Fragment) n=1 Tax=Oryzias latipes RepID=Q9W7M0_ORYLA; Next best Hit: 454_rep_c6255(alignment length 60bp with 100.00%identity)	NA				NA			NA	NA	NA	NA	NA		2	NA		NA	NA	NA	NA
GT_EA516_an_as_xh_670	AACCAAACCGGGGGCTTAAACGGCCTAAGTTGGTGATGCCTGCCATCACGGCTTACAACG	454_s71340	454_s71340; Unannotated; Next best Hit: 454_rep_c6255(alignment length 60bp with 100.00%identity)	NA				NA			NA	NA	NA	NA	NA		2	NA		NA	NA	NA	NA
GT_EA516_an_s_xh_4117	CTATTGTTCGTATTGTCACAAAGTCTTTATCAACATGGCCTGTGGAGCTATAGATAATAA	454_c51534	454_c51534; Unannotated; Next best Hit: 454_rep_c5343(alignment length 60bp with 100.00%identity)	NA				NA			NA	NA	NA	NA	NA		2	NA		NA	NA	NA	NA
GT_EA516_an_s_xh_4293	ACGCTTCTCTATGAAGATGTTCACCTTCACTAAAGATGAAGAGGTTGTGGATGATGAGAT	454_c31862	454_c31862; Unannotated; Next best Hit: 454_rep_c599(alignment length 60bp with 100.00%identity)	NA				NA			NA	NA	NA	NA	NA		2	NA		NA	NA	NA	NA
GT_EA516_an_s_xh_4887	GGAGAGGATGAGGGTCTCCTTCAGCGCTCTCAAGTTCTCCAAGAAGAGCAACACGTATAC	454_rep_c39898	454_rep_c39898; Unannotated; Next best Hit: 454_rep_c8626(alignment length 60bp with 100.00%identity)	NA				NA			NA	NA	NA	NA	NA		2	NA		NA	NA	NA	NA
GT_EA516_an_s_xh_1484	AAGGGAAAATTTAGGCTTGCACCAAATGTTAAGGAGGCAAAGCCCAAAGCTGAGAACGTG	454_rep_c31653	454_rep_c31653; Unannotated; Next best Hit: 454_rep_c1117(alignment length 60bp with 100.00%identity)	NA				NA			NA	NA	NA	NA	NA		2	NA		NA	NA	NA	NA
GT_EA516_an_as_xh_431	AACCCTAGATCTGTTATTAAAACTCCTGATATACGGTTCATCCCCCGTTTGGCTTCACAT	454_rep_c62923	454_rep_c62923; Unannotated; Next best Hit: 454_rep_c6255(alignment length 60bp with 100.00%identity)	NA				NA			NA	NA	NA	NA	NA		2	NA		NA	NA	NA	NA
GT_EA516_an_as_sp_6115	GCCTATACTCTTGACTCAGTAGTTTTGACGGAATGGCAGTTTAATATATCAATAAAGTTG	454_rep_c5348	454_rep_c5348; UniRef90_B1PWD1|Survivin n=1 Tax=Cynoglossus semilaevis RepID=B1PWD1_9PERC	NA				NA			NA	NA	NA	NA	NA		2	NA		NA	NA	NA	NA
GT_EA516_an_as_xh_2732	AAAGGAGAGGCTAAAGGTCTTCCTTAGAAAGGTTTGTCATAAGAAGATGGCATGTTTGCG	454_rep_c39413	454_rep_c39413; UniRef90_B1PWD1|Survivin n=1 Tax=Cynoglossus semilaevis RepID=B1PWD1_9PERC; Next best Hit: 454_rep_c5348(alignment length 60bp with 100.00%identity)	NA				NA			NA	NA	NA	NA	NA		2	NA		NA	NA	NA	NA
GT_EA516_an_as_xh_64	AAACTTCGCTATGCAACGAGGAAAAACCTTTGAACTGGGTTACGACGTTGGCTCCATCAT	454_s70559	454_s70559; UniRef90_Q9W7M0|Choriolysin L-related protein (Fragment) n=1 Tax=Oryzias latipes RepID=Q9W7M0_ORYLA; Next best Hit: 454_rep_c6255(alignment length 60bp with 100.00%identity)	NA				NA			NA	NA	NA	NA	NA		2	NA		NA	NA	NA	NA
GT_EA516_an_as_sp_4362	TAAAGCGTTGGACACGCGCAAAGGGGTTTCATCCCCAGCGATACAGAATTACATTAAACA	454_rep_c31653	454_rep_c31653; Unannotated	NA				NA			NA	NA	NA	NA	NA		2	NA		NA	NA	NA	NA
GT_EA516_an_as_xh_1047	TGTGTGTCGATGTTGTGACAGTACCTGTTCTCCCAACAAATCTAAAAATCTGAGACAACC	454_rep_c34162	454_rep_c34162; Unannotated; Next best Hit: 454_rep_c5726(alignment length 61bp with 98.36%identity)	NA				NA			NA	NA	NA	NA	NA		2	NA		NA	NA	NA	NA
GT_EA516_an_as_sp_4361	TAAGAAGCCCCAAAAAACAGGTACCACAAAGAAGAAGGACACTGCCAATGAAGAGGCCAA	454_rep_c1117	454_rep_c1117; UniRef90_B7X8Y7|Linker histone H1M n=1 Tax=Pagrus major RepID=B7X8Y7_PAGMA	NA				NA			NA	NA	NA	NA	NA		2	NA		NA	NA	NA	NA
GT_EA516_an_s_sp_3504	AAGACTGGGCCCAGAGGGGTTGAATTATAAGCTTATGTTGCTGTGAATGCATGGGACAAA	454_rep_c253	454_rep_c253; UniRef90_UPI00017B34F1|UPI00017B34F1 related cluster n=1 Tax=Tetraodon nigroviridis RepID=UPI00017B34F1	UniRef90_UPI00017B34F1	1381	93.23	192	UPI00017B34F1 related cluster n=1 Tax=Tetraodon nigroviridis RepID=UPI00017B34F1	192	100	NA	NA	NA	NA	NA		2	NA		NA	NA	NA	NA
GT_EA516_an_s_xh_4232	ATTGAAAACCATGGGTGCCTCATTGATGCGACAGAGGAAAAATCAAACGCGCTGTTCCAA	454_rep_c34162	454_rep_c34162; Unannotated; Next best Hit: 454_rep_c5726(alignment length 60bp with 100.00%identity)	NA				NA			NA	NA	NA	NA	NA		2	NA		NA	NA	NA	NA
GT_EA516_an_as_xh_804	GTGCTAAATACCTCTGAAAAGCTTTAAGCTGTCTAAGTTACTGCTTTCTTCAAAGACATT	454_rep_c43055	454_rep_c43055; Unannotated; Next best Hit: 454_rep_c39898(alignment length 60bp with 100.00%identity)	NA				NA			NA	NA	NA	NA	NA		2	NA		NA	NA	NA	NA
GT_EA516_an_as_xh_2732	AAAGGAGAGGCTAAAGGTCTTCCTTAGAAAGGTTTGTCATAAGAAGATGGCATGTTTGCG	454_rep_c39413	454_rep_c39413; UniRef90_B1PWD1|Survivin n=1 Tax=Cynoglossus semilaevis RepID=B1PWD1_9PERC; Next best Hit: 454_rep_c5348(alignment length 60bp with 100.00%identity)	NA				NA			NA	NA	NA	NA	NA		2	NA		NA	NA	NA	NA
GT_EA516_an_s_xh_4119	GGATCTCATAGACCATTCACTTGACAGCTTTAAAGCTCAGGTTCTTTATGTTTGAAATTA	454_rep_c92	UniRef90_B1PWD1|Survivin n=1 Tax=Cynoglossus semilaevis RepID=B1PWD1_9PERC	NA				NA			NA	NA	NA	NA	NA		2	NA		NA	NA	NA	NA
GT_EA516_an_as_xh_2733	AGGGCTGGGAGCCAGATGATGATCCCTGGTCTGAACACGTAAAACGCTCCCCTAACTGTG	454_rep_c39413	454_rep_c39413; UniRef90_B1PWD1|Survivin n=1 Tax=Cynoglossus semilaevis RepID=B1PWD1_9PERC; Next best Hit: 454_rep_c26029(alignment length 60bp with 100.00%identity)	NA				NA			NA	NA	NA	NA	NA		2	NA		NA	NA	NA	NA
GT_EA516_an_as_sp_3663	CCTGTTCTTGAGGCATGTTTTATTTTGAATATTGTATGTGAGGCTCTTCTAAAATGGCAT	454_rep_c35297	454_rep_c35297; UniRef90_A7XBY3|NANOS3 n=1 Tax=Oryzias latipes RepID=A7XBY3_ORYLA	NA				NA			NA	NA	NA	NA	NA		2	NA		NA	NA	NA	NA
GT_EA516_an_s_xh_4736	TGCAGCCTTCTGGTGGAAGAACTTTGGCCTGGCTTTGTTATTTTGCATCTTGCAAGTCTT	454_rep_c39466	UniRef90_Q4SRL6|Chromosome undetermined SCAF14519, whole genome shotgun sequence. (Fragment) n=2 Tax=Tetraodon nigroviridis RepID=Q4SRL6_TETNG	NA				NA			NA	NA	NA	NA	NA		2	NA		NA	NA	NA	NA
GT_EA516_an_as_sp_4704	AAACTCAAAAGACTGACAAAAACCATTGTCTCGGCACATTCGAGCAAACCCAAAGGTCGG	454_rep_c51457	454_rep_c51457; Unannotated	NA				NA			NA	NA	NA	NA	NA		2	NA		NA	NA	NA	NA
GT_EA516_an_s_sp_1107	TTGATGGATCATTTAGATTAGTATAATTTGATGGATCAGTTAGATTAGTAAAGAAACCAT	454_c28395	454_c28395; UniRef90_UPI00016E4C17|UPI00016E4C17 related cluster n=4 Tax=Tetraodontidae RepID=UPI00016E4C17	UniRef90_UPI00016E4C17	1310	84.76	315	UPI00016E4C17 related cluster n=4 Tax=Tetraodontidae RepID=UPI00016E4C17	795	39.62	NA	NA	NA	NA	NA		2	NA		NA	NA	NA	NA
GT_EA516_an_as_sp_3088	CTTCATCCAGCAGTTTGAGAAAGAAGCACAGGAGCGCATGAACGAGTTGGAAGCCAGACT	454_rep_c18279	454_rep_c18279; UniRef90_P86347|Borealin-2 n=4 Tax=Danio rerio RepID=BORE2_DANRE	NA				NA			NA	NA	NA	NA	NA		2	NA		NA	NA	NA	NA
GT_EA516_an_as_xh_804	GTGCTAAATACCTCTGAAAAGCTTTAAGCTGTCTAAGTTACTGCTTTCTTCAAAGACATT	454_rep_c43055	454_rep_c43055; Unannotated; Next best Hit: 454_rep_c39898(alignment length 60bp with 100.00%identity)	NA				NA			NA	NA	NA	NA	NA		2	NA		NA	NA	NA	NA
GT_EA516_an_as_sp_3833	TTTACTACTTCATTTCCGAGGACTTCAGGAATCACGTGAAGAACACGTTCCTGTGCAGGA	454_rep_c8626	454_rep_c8626; UniRef90_B6UQA9|Proteinase-activated receptor-2a n=1 Tax=Salmo salar RepID=B6UQA9_SALSA	NA				NA			NA	NA	NA	NA	NA		2	NA		NA	NA	NA	NA
GT_EA516_an_as_xh_659	TTCTGCAGTTTCTGCAAGCACAACGGAGAGTCCGAGTTGGTTTGCGGATCCCACTGGCTG	454_rep_c69624	454_rep_c69624; UniRef90_A7XBY3|NANOS3 n=1 Tax=Oryzias latipes RepID=A7XBY3_ORYLA; Next best Hit: 454_rep_c35297(alignment length 60bp with 98.33%identity)	NA				NA			NA	NA	NA	NA	NA		2	NA		NA	NA	NA	NA
GT_EA516_an_as_xh_659	TTCTGCAGTTTCTGCAAGCACAACGGAGAGTCCGAGTTGGTTTGCGGATCCCACTGGCTG	454_rep_c69624	454_rep_c69624; UniRef90_A7XBY3|NANOS3 n=1 Tax=Oryzias latipes RepID=A7XBY3_ORYLA; Next best Hit: 454_rep_c35297(alignment length 60bp with 98.33%identity)	NA				NA			NA	NA	NA	NA	NA		2	NA		NA	NA	NA	NA
GT_EA516_an_as_sp_227	TGTCCTCCATCAAGCAGAAGAGCTACAGCAACTTCCAGGAGGCGCCCAAGTCCAGGAGGC	454_c12003	UniRef90_UPI00016E61D4|UPI00016E61D4 related cluster n=1 Tax=Takifugu rubripes RepID=UPI00016E61D4	UniRef90_UPI00016E61D4	1023	51.68	238	UPI00016E61D4 related cluster n=1 Tax=Takifugu rubripes RepID=UPI00016E61D4	364	65.38	NA	NA	NA	NA	NA		2	NA		NA	NA	NA	NA
GT_EA516_an_s_sp_3504	AAGACTGGGCCCAGAGGGGTTGAATTATAAGCTTATGTTGCTGTGAATGCATGGGACAAA	454_rep_c253	454_rep_c253; UniRef90_UPI00017B34F1|UPI00017B34F1 related cluster n=1 Tax=Tetraodon nigroviridis RepID=UPI00017B34F1	UniRef90_UPI00017B34F1	1381	93.23	192	UPI00017B34F1 related cluster n=1 Tax=Tetraodon nigroviridis RepID=UPI00017B34F1	192	100	NA	NA	NA	NA	NA		2	NA		NA	NA	NA	NA
GT_EA516_an_as_xh_30	CCAGAGGGTCATCCAACGCTAAAGTGATTTCTTCATTTGAGATATAGGTTTTAAAAGTAT	454_rep_c36889	454_rep_c36889; Unannotated; Next best Hit: 454_rep_c31896(alignment length 60bp with 100.00%identity)	NA				NA			NA	NA	NA	NA	NA		2	NA		NA	NA	NA	NA
GT_EA516_an_as_sp_200	AACGTATCTAGCTTTCCAGGGAACAAATCGAGCGTTCAAGGGAACGTATCTAGCTTTCCA	454_rep_c24241	454_rep_c24241; Unannotated; Next best Hit: 454_rep_c16863(alignment length 54bp with 81.48%identity)	NA				NA			NA	NA	NA	NA	NA		2	NA		NA	NA	NA	NA
GT_EA516_an_as_xh_804	GTGCTAAATACCTCTGAAAAGCTTTAAGCTGTCTAAGTTACTGCTTTCTTCAAAGACATT	454_rep_c43055	454_rep_c43055; Unannotated; Next best Hit: 454_rep_c39898(alignment length 60bp with 100.00%identity)	NA				NA			NA	NA	NA	NA	NA		2	NA		NA	NA	NA	NA
GT_EA516_an_s_sp_4477	TTTCTGAAAAGCATTCAACATCCGCCTTCTCTCTAAAGCTGATGACCGATCACTGGACGA	454_rep_c5726	454_rep_c5726; UniRef90_UPI00016E3EDE|UPI00016E3EDE related cluster n=1 Tax=Takifugu rubripes RepID=UPI00016E3EDE	UniRef90_UPI00016E3EDE	916	57.77	206	UPI00016E3EDE related cluster n=1 Tax=Takifugu rubripes RepID=UPI00016E3EDE	357	57.7	NA	NA	NA	NA	NA		2	NA		NA	NA	NA	NA
GT_EA516_an_as_sp_4108	TTTCTGAAAAGCATTCAACATCCGCCTTCTCTCTAAAGCTGATGACCGATCACTGGACGA	454_rep_c5726	454_rep_c5726; UniRef90_UPI00016E3EDE|UPI00016E3EDE related cluster n=1 Tax=Takifugu rubripes RepID=UPI00016E3EDE	NA				NA			NA	NA	NA	NA	NA		2	NA		NA	NA	NA	NA
GT_EA516_an_s_sp_4855	ATTTGTCCTCCATCGGATGGTGAAGGGGGCCAACGCCACCATCCTACTGACCTGCACTAT	454_rep_c8742	454_rep_c8742; UniRef90_UPI00017B58BD|UPI00017B58BD related cluster n=1 Tax=Tetraodon nigroviridis RepID=UPI00017B58BD; Next best Hit: 454_rep_c2411(alignment length 26bp with 100.00%identity)	UniRef90_UPI00017B58BD	696	72.65	117	UPI00017B58BD related cluster n=1 Tax=Tetraodon nigroviridis RepID=UPI00017B58BD	223	52.47	NA	NA	NA	NA	NA		2	NA		NA	NA	NA	NA
GT_EA516_an_as_sp_5265	ATTTGTCCTCCATCGGATGGTGAAGGGGGCCAACGCCACCATCCTACTGACCTGCACTAT	454_rep_c8742	454_rep_c8742; UniRef90_UPI00017B58BD|UPI00017B58BD related cluster n=1 Tax=Tetraodon nigroviridis RepID=UPI00017B58BD; Next best Hit: 454_rep_c2411(alignment length 26bp with 100.00%identity)	NA				NA			NA	NA	NA	NA	NA		2	NA		NA	NA	NA	NA
GT_EA516_an_as_xh_30	CCAGAGGGTCATCCAACGCTAAAGTGATTTCTTCATTTGAGATATAGGTTTTAAAAGTAT	454_rep_c36889	454_rep_c36889; Unannotated; Next best Hit: 454_rep_c31896(alignment length 60bp with 100.00%identity)	NA				NA			NA	NA	NA	NA	NA		2	NA		NA	NA	NA	NA
GT_EA516_an_as_sp_3576	ATTGAATCTGGAGACCCGTATCAATGGCATCCATGAGATTTTCCTGGATATTGCCCTGCT	454_rep_c5343	454_rep_c5343; UniRef90_Q4S6Z0|Chromosome 14 SCAF14723, whole genome shotgun sequence. (Fragment) n=2 Tax=Tetraodon nigroviridis RepID=Q4S6Z0_TETNG; Next best Hit: 454_c51534(alignment length 26bp with 100.00%identity)	NA				NA			NA	NA	NA	NA	NA		2	NA		NA	NA	NA	NA
GT_EA516_an_s_xh_4117	CTATTGTTCGTATTGTCACAAAGTCTTTATCAACATGGCCTGTGGAGCTATAGATAATAA	454_c51534	454_c51534; Unannotated; Next best Hit: 454_rep_c5343(alignment length 60bp with 100.00%identity)	NA				NA			NA	NA	NA	NA	NA		2	NA		NA	NA	NA	NA
GT_EA516_an_s_sp_3135	CTTCATCCAGCAGTTTGAGAAAGAAGCACAGGAGCGCATGAACGAGTTGGAAGCCAGACT	454_rep_c18279	454_rep_c18279; UniRef90_P86347|Borealin-2 n=4 Tax=Danio rerio RepID=BORE2_DANRE	UniRef90_P86347	549	45.07	142	Borealin-2 n=4 Tax=Danio rerio RepID=BORE2_DANRE	255	55.69	NA	P86347	BORE2_DANRE	Borealin-2 (Cell division cycle-associated protein 8.2) (Cell division cycle-associated protein 9) (Dasra-A) (DrDasraA)	cdca9		2	Danio rerio (Zebrafish) (Brachydanio rerio)	7955	NA	NA	GO:0051301~cell division ; GO:0007067~mitosis	GO:0000775~chromosome, centromeric region ; GO:0005634~nucleus
GT_EA516_an_s_sp_3135	CTTCATCCAGCAGTTTGAGAAAGAAGCACAGGAGCGCATGAACGAGTTGGAAGCCAGACT	454_rep_c18279	454_rep_c18279; UniRef90_P86347|Borealin-2 n=4 Tax=Danio rerio RepID=BORE2_DANRE	UniRef90_P86347	549	45.07	142	Borealin-2 n=4 Tax=Danio rerio RepID=BORE2_DANRE	255	55.69	NA	P86347	BORE2_DANRE	Borealin-2 (Cell division cycle-associated protein 8.2) (Cell division cycle-associated protein 9) (Dasra-A) (DrDasraA)	cdca9		2	Danio rerio (Zebrafish) (Brachydanio rerio)	7955	NA	NA	GO:0051301~cell division ; GO:0007067~mitosis	GO:0000775~chromosome, centromeric region ; GO:0005634~nucleus
GT_EA516_an_s_sp_3135	CTTCATCCAGCAGTTTGAGAAAGAAGCACAGGAGCGCATGAACGAGTTGGAAGCCAGACT	454_rep_c18279	454_rep_c18279; UniRef90_P86347|Borealin-2 n=4 Tax=Danio rerio RepID=BORE2_DANRE	UniRef90_P86347	549	45.07	142	Borealin-2 n=4 Tax=Danio rerio RepID=BORE2_DANRE	255	55.69	NA	P86347	BORE2_DANRE	Borealin-2 (Cell division cycle-associated protein 8.2) (Cell division cycle-associated protein 9) (Dasra-A) (DrDasraA)	cdca9		2	Danio rerio (Zebrafish) (Brachydanio rerio)	7955	NA	NA	GO:0051301~cell division ; GO:0007067~mitosis	GO:0000775~chromosome, centromeric region ; GO:0005634~nucleus
GT_EA516_an_as_sp_1735	TGACATGTTAATTACTGTGTACTGCCTCATTAAACACATACAGCCACCAACCTTAAAAAA	454_c31041	UniRef90_Q28GZ2|Novel protein similar to proteins found in invertebrates only thus far n=1 Tax=Xenopus (Silurana) tropicalis RepID=Q28GZ2_XENTR	UniRef90_Q28GZ2	995	61.89	244	Novel protein similar to proteins found in invertebrates only thus far n=1 Tax=Xenopus (Silurana) tropicalis RepID=Q28GZ2_XENTR	268	91.04	NA	Q28GZ2	Q28GZ2_XENTR	Novel protein similar to proteins found in invertebrates only thus far (Putative uncharacterized protein LOC549154)	LOC549154 TEgg005n14.1-001		2	Xenopus tropicalis (Western clawed frog) (Silurana tropicalis)	8364	NA	GO:0003824~catalytic activity	NA	NA
GT_EA516_an_as_sp_3136	AGGAGGCCAAACAAAGCAGATTGTTCAGGCCAACGGCAGCACTCCCACTGAGGATGTGAC	454_c66674	UniRef90_Q4RML5|Chromosome 10 SCAF15019, whole genome shotgun sequence. (Fragment) n=2 Tax=Tetraodon nigroviridis RepID=Q4RML5_TETNG	UniRef90_Q4RML5	455	68.57	70	Chromosome 10 SCAF15019, whole genome shotgun sequence. (Fragment) n=2 Tax=Tetraodon nigroviridis RepID=Q4RML5_TETNG	217	32.26	NA	Q4RML5	Q4RML5_TETNG	Chromosome 10 SCAF15019, whole genome shotgun sequence. (Fragment)	GSTENG00031975001		2	Tetraodon nigroviridis (Green puffer)	99883	NA	GO:0005516~calmodulin binding	NA	NA
GT_EA516_an_s_sp_168	TGCAGTGTAATGCACTATTCTTGAATCATGTTGTGTCATTGCTGTTACAATGTTTGGTAG	454_c10885	454_c10885; UniRef90_Q4RX94|Chromosome 11 SCAF14979, whole genome shotgun sequence. (Fragment) n=1 Tax=Tetraodon nigroviridis RepID=Q4RX94_TETNG	UniRef90_Q4RX94	735	91.07	56	Chromosome 11 SCAF14979, whole genome shotgun sequence. (Fragment) n=1 Tax=Tetraodon nigroviridis RepID=Q4RX94_TETNG	123	45.53	NA	Q4RX94	Q4RX94_TETNG	Chromosome 11 SCAF14979, whole genome shotgun sequence. (Fragment)	GSTENG00027509001		2	Tetraodon nigroviridis (Green puffer)	99883	NA	NA	NA	NA
GT_EA516_an_s_sp_168	TGCAGTGTAATGCACTATTCTTGAATCATGTTGTGTCATTGCTGTTACAATGTTTGGTAG	454_c10885	454_c10885; UniRef90_Q4RX94|Chromosome 11 SCAF14979, whole genome shotgun sequence. (Fragment) n=1 Tax=Tetraodon nigroviridis RepID=Q4RX94_TETNG	UniRef90_Q4RX94	735	91.07	56	Chromosome 11 SCAF14979, whole genome shotgun sequence. (Fragment) n=1 Tax=Tetraodon nigroviridis RepID=Q4RX94_TETNG	123	45.53	NA	Q4RX94	Q4RX94_TETNG	Chromosome 11 SCAF14979, whole genome shotgun sequence. (Fragment)	GSTENG00027509001		2	Tetraodon nigroviridis (Green puffer)	99883	NA	NA	NA	NA
GT_EA516_an_s_sp_170	GCAGAGGCCCAGTCGTCTGGTCTTCACAGATGTAGCCAAAGCTCTCAACGCTTAACAGCT	454_c10885	454_c10885; UniRef90_Q4RX94|Chromosome 11 SCAF14979, whole genome shotgun sequence. (Fragment) n=1 Tax=Tetraodon nigroviridis RepID=Q4RX94_TETNG	UniRef90_Q4RX94	735	91.07	56	Chromosome 11 SCAF14979, whole genome shotgun sequence. (Fragment) n=1 Tax=Tetraodon nigroviridis RepID=Q4RX94_TETNG	123	45.53	NA	Q4RX94	Q4RX94_TETNG	Chromosome 11 SCAF14979, whole genome shotgun sequence. (Fragment)	GSTENG00027509001		2	Tetraodon nigroviridis (Green puffer)	99883	NA	NA	NA	NA
GT_EA516_an_s_sp_170	GCAGAGGCCCAGTCGTCTGGTCTTCACAGATGTAGCCAAAGCTCTCAACGCTTAACAGCT	454_c10885	454_c10885; UniRef90_Q4RX94|Chromosome 11 SCAF14979, whole genome shotgun sequence. (Fragment) n=1 Tax=Tetraodon nigroviridis RepID=Q4RX94_TETNG	UniRef90_Q4RX94	735	91.07	56	Chromosome 11 SCAF14979, whole genome shotgun sequence. (Fragment) n=1 Tax=Tetraodon nigroviridis RepID=Q4RX94_TETNG	123	45.53	NA	Q4RX94	Q4RX94_TETNG	Chromosome 11 SCAF14979, whole genome shotgun sequence. (Fragment)	GSTENG00027509001		2	Tetraodon nigroviridis (Green puffer)	99883	NA	NA	NA	NA
GT_EA516_an_s_sp_4399	CAGTAACTGAGGAGTGATGGGAGTTAAAATAGGATTTATTGACAGTCTTACTGTTATGCA	454_rep_c5343	454_rep_c5343; UniRef90_Q4S6Z0|Chromosome 14 SCAF14723, whole genome shotgun sequence. (Fragment) n=2 Tax=Tetraodon nigroviridis RepID=Q4S6Z0_TETNG	UniRef90_Q4S6Z0	1103	79.1	134	Chromosome 14 SCAF14723, whole genome shotgun sequence. (Fragment) n=2 Tax=Tetraodon nigroviridis RepID=Q4S6Z0_TETNG	296	45.27	NA	Q4S6Z0	Q4S6Z0_TETNG	Chromosome 14 SCAF14723, whole genome shotgun sequence. (Fragment)	GSTENG00023064001		2	Tetraodon nigroviridis (Green puffer)	99883	NA	NA	GO:0016192~vesicle-mediated transport	GO:0016020~membrane
GT_EA516_an_s_sp_4399	CAGTAACTGAGGAGTGATGGGAGTTAAAATAGGATTTATTGACAGTCTTACTGTTATGCA	454_rep_c5343	454_rep_c5343; UniRef90_Q4S6Z0|Chromosome 14 SCAF14723, whole genome shotgun sequence. (Fragment) n=2 Tax=Tetraodon nigroviridis RepID=Q4S6Z0_TETNG	UniRef90_Q4S6Z0	1103	79.1	134	Chromosome 14 SCAF14723, whole genome shotgun sequence. (Fragment) n=2 Tax=Tetraodon nigroviridis RepID=Q4S6Z0_TETNG	296	45.27	NA	Q4S6Z0	Q4S6Z0_TETNG	Chromosome 14 SCAF14723, whole genome shotgun sequence. (Fragment)	GSTENG00023064001		2	Tetraodon nigroviridis (Green puffer)	99883	NA	NA	GO:0016192~vesicle-mediated transport	GO:0016020~membrane
GT_EA516_an_s_sp_1704	CTGATGTTATTTGTTTGGAAAGAAATGGCCAAAGAAGGCAGGAGCTGAAGTAATAATTTA	454_c4477	454_c4477; UniRef90_Q4SE90|Chromosome undetermined SCAF14625, whole genome shotgun sequence. (Fragment) n=2 Tax=Tetraodontidae RepID=Q4SE90_TETNG	UniRef90_Q4SE90	899	79.46	112	Chromosome undetermined SCAF14625, whole genome shotgun sequence. (Fragment) n=2 Tax=Tetraodontidae RepID=Q4SE90_TETNG	246	45.53	NA	Q4SE90	Q4SE90_TETNG	Chromosome undetermined SCAF14625, whole genome shotgun sequence. (Fragment)	GSTENG00019671001		2	Tetraodon nigroviridis (Green puffer)	99883	NA	GO:0005488~binding ; GO:0016491~oxidoreductase activity	NA	NA
GT_EA516_an_s_sp_1704	CTGATGTTATTTGTTTGGAAAGAAATGGCCAAAGAAGGCAGGAGCTGAAGTAATAATTTA	454_c4477	454_c4477; UniRef90_Q4SE90|Chromosome undetermined SCAF14625, whole genome shotgun sequence. (Fragment) n=2 Tax=Tetraodontidae RepID=Q4SE90_TETNG	UniRef90_Q4SE90	899	79.46	112	Chromosome undetermined SCAF14625, whole genome shotgun sequence. (Fragment) n=2 Tax=Tetraodontidae RepID=Q4SE90_TETNG	246	45.53	NA	Q4SE90	Q4SE90_TETNG	Chromosome undetermined SCAF14625, whole genome shotgun sequence. (Fragment)	GSTENG00019671001		2	Tetraodon nigroviridis (Green puffer)	99883	NA	GO:0005488~binding ; GO:0016491~oxidoreductase activity	NA	NA
GT_EA516_an_s_xh_1927	TATTCGATGAGTCTATTGTCAGAGCCTCAGGTTATTGGAAACATCATTAGAGATCCGGTT	454_rep_c2617	454_rep_c2617; UniRef90_Q4SKD1|Chromosome 13 SCAF14566, whole genome shotgun sequence n=2 Tax=Tetraodon nigroviridis RepID=Q4SKD1_TETNG; Next best Hit: 454_rep_c150(alignment length 60bp with 100.00%identity)	UniRef90_Q4SKD1	782	60.28	214	Chromosome 13 SCAF14566, whole genome shotgun sequence n=2 Tax=Tetraodon nigroviridis RepID=Q4SKD1_TETNG	400	53.5	NA	Q4SKD1	Q4SKD1_TETNG	Chromosome 13 SCAF14566, whole genome shotgun sequence	GSTENG00016786001		2	Tetraodon nigroviridis (Green puffer)	99883	NA	NA	NA	NA
GT_EA516_an_s_xh_1927	TATTCGATGAGTCTATTGTCAGAGCCTCAGGTTATTGGAAACATCATTAGAGATCCGGTT	454_rep_c2617	454_rep_c2617; UniRef90_Q4SKD1|Chromosome 13 SCAF14566, whole genome shotgun sequence n=2 Tax=Tetraodon nigroviridis RepID=Q4SKD1_TETNG; Next best Hit: 454_rep_c150(alignment length 60bp with 100.00%identity)	UniRef90_Q4SKD1	782	60.28	214	Chromosome 13 SCAF14566, whole genome shotgun sequence n=2 Tax=Tetraodon nigroviridis RepID=Q4SKD1_TETNG	400	53.5	NA	Q4SKD1	Q4SKD1_TETNG	Chromosome 13 SCAF14566, whole genome shotgun sequence	GSTENG00016786001		2	Tetraodon nigroviridis (Green puffer)	99883	NA	NA	NA	NA
GT_EA516_an_s_xh_854	GCTTGCATTTATTCATGAATCCGTTCTAATTCTACTTATGGCATTTAAGGGAGACTGTTA	454_c46907	454_c46907; UniRef90_Q4T1L0|Chromosome 16 SCAF10562, whole genome shotgun sequence n=2 Tax=Tetraodon nigroviridis RepID=Q4T1L0_TETNG; Next best Hit: 454_c10437(alignment length 60bp with 100.00%identity)	UniRef90_Q4T1L0	896	61.54	143	Chromosome 16 SCAF10562, whole genome shotgun sequence n=2 Tax=Tetraodon nigroviridis RepID=Q4T1L0_TETNG	329	43.47	NA	Q4T1L0	Q4T1L0_TETNG	Chromosome 16 SCAF10562, whole genome shotgun sequence	GSTENG00008763001		2	Tetraodon nigroviridis (Green puffer)	99883	NA	GO:0005529~sugar binding	NA	NA
GT_EA516_an_s_xh_854	GCTTGCATTTATTCATGAATCCGTTCTAATTCTACTTATGGCATTTAAGGGAGACTGTTA	454_c46907	454_c46907; UniRef90_Q4T1L0|Chromosome 16 SCAF10562, whole genome shotgun sequence n=2 Tax=Tetraodon nigroviridis RepID=Q4T1L0_TETNG; Next best Hit: 454_c10437(alignment length 60bp with 100.00%identity)	UniRef90_Q4T1L0	896	61.54	143	Chromosome 16 SCAF10562, whole genome shotgun sequence n=2 Tax=Tetraodon nigroviridis RepID=Q4T1L0_TETNG	329	43.47	NA	Q4T1L0	Q4T1L0_TETNG	Chromosome 16 SCAF10562, whole genome shotgun sequence	GSTENG00008763001		2	Tetraodon nigroviridis (Green puffer)	99883	NA	GO:0005529~sugar binding	NA	NA
GT_EA516_an_as_sp_1987	AACACTCGGCCATGTTGGTCTGCAGCGTCTACGACTTCTACCCCAAACAGATCCGGGTCA	454_c35810	UniRef90_Q6YCN1|MHC class II beta subunit n=1 Tax=Sander vitreus RepID=Q6YCN1_9PERO	UniRef90_Q6YCN1	503	88.02	167	MHC class II beta subunit n=1 Tax=Sander vitreus RepID=Q6YCN1_9PERO	249	67.07	NA	Q6YCN1	Q6YCN1_9PERO	MHC class II beta subunit	StviDAB		2	Sander vitreus (walleye)	283036	NA	NA	GO:0002504~antigen processing and presentation of peptide or polysaccharide antigen via MHC class II ; GO:0006955~immune response	GO:0042613~MHC class II protein complex ; GO:0016021~integral to membrane
GT_EA516_an_as_sp_1987	AACACTCGGCCATGTTGGTCTGCAGCGTCTACGACTTCTACCCCAAACAGATCCGGGTCA	454_c35810	UniRef90_Q6YCN1|MHC class II beta subunit n=1 Tax=Sander vitreus RepID=Q6YCN1_9PERO	UniRef90_Q6YCN1	503	88.02	167	MHC class II beta subunit n=1 Tax=Sander vitreus RepID=Q6YCN1_9PERO	249	67.07	NA	Q6YCN1	Q6YCN1_9PERO	MHC class II beta subunit	StviDAB		2	Sander vitreus (walleye)	283036	NA	NA	GO:0002504~antigen processing and presentation of peptide or polysaccharide antigen via MHC class II ; GO:0006955~immune response	GO:0042613~MHC class II protein complex ; GO:0016021~integral to membrane
GT_EA516_an_as_sp_616	CGAGGAATCACCATTGATATCTCTCTGCTCAAATTTAGCACTCAAAAATACACCTTGACT	454_c16170	UniRef90_Q9W7D6|Elongation factor 1-alpha n=3 Tax=Percomorpha RepID=Q9W7D6_ORYLA	UniRef90_Q9W7D6	655	92.05	176	Elongation factor 1-alpha n=3 Tax=Percomorpha RepID=Q9W7D6_ORYLA	456	38.6	NA	Q9W7D6	Q9W7D6_ORYLA	Elongation factor 1-alpha	eef1a1		2	Oryzias latipes (Medaka fish) (Japanese ricefish)	8090	NA	GO:0005525~GTP binding ; GO:0003924~GTPase activity ; GO:0003746~translation elongation factor activity	NA	GO:0005737~cytoplasm
GT_EA516_an_as_sp_616	CGAGGAATCACCATTGATATCTCTCTGCTCAAATTTAGCACTCAAAAATACACCTTGACT	454_c16170	UniRef90_Q9W7D6|Elongation factor 1-alpha n=3 Tax=Percomorpha RepID=Q9W7D6_ORYLA	UniRef90_Q9W7D6	655	92.05	176	Elongation factor 1-alpha n=3 Tax=Percomorpha RepID=Q9W7D6_ORYLA	456	38.6	NA	Q9W7D6	Q9W7D6_ORYLA	Elongation factor 1-alpha	eef1a1		2	Oryzias latipes (Medaka fish) (Japanese ricefish)	8090	NA	GO:0005525~GTP binding ; GO:0003924~GTPase activity ; GO:0003746~translation elongation factor activity	NA	GO:0005737~cytoplasm
GT_EA516_an_s_xh_4369	AAACTTCGCTATGCAACGAGGAAAAACCTTTGAACTGGGTTACGACGTTGGCTCCATCAT	454_s70559	454_s70559; UniRef90_Q9W7M0|Choriolysin L-related protein (Fragment) n=1 Tax=Oryzias latipes RepID=Q9W7M0_ORYLA; Next best Hit: 454_rep_c6255(alignment length 60bp with 100.00%identity)	UniRef90_Q9W7M0	417	55.38	65	Choriolysin L-related protein (Fragment) n=1 Tax=Oryzias latipes RepID=Q9W7M0_ORYLA	100	65	NA	Q9W7M0	Q9W7M0_ORYLA	Choriolysin L-related protein (Fragment)	NA		2	Oryzias latipes (Medaka fish) (Japanese ricefish)	8090	NA	GO:0004222~metalloendopeptidase activity	GO:0006508~proteolysis	NA
GT_EA516_an_s_xh_4369	AAACTTCGCTATGCAACGAGGAAAAACCTTTGAACTGGGTTACGACGTTGGCTCCATCAT	454_s70559	454_s70559; UniRef90_Q9W7M0|Choriolysin L-related protein (Fragment) n=1 Tax=Oryzias latipes RepID=Q9W7M0_ORYLA; Next best Hit: 454_rep_c6255(alignment length 60bp with 100.00%identity)	UniRef90_Q9W7M0	417	55.38	65	Choriolysin L-related protein (Fragment) n=1 Tax=Oryzias latipes RepID=Q9W7M0_ORYLA	100	65	NA	Q9W7M0	Q9W7M0_ORYLA	Choriolysin L-related protein (Fragment)	NA		2	Oryzias latipes (Medaka fish) (Japanese ricefish)	8090	NA	GO:0004222~metalloendopeptidase activity	GO:0006508~proteolysis	NA
GT_EA516_an_s_xh_4369	AAACTTCGCTATGCAACGAGGAAAAACCTTTGAACTGGGTTACGACGTTGGCTCCATCAT	454_s70559	454_s70559; UniRef90_Q9W7M0|Choriolysin L-related protein (Fragment) n=1 Tax=Oryzias latipes RepID=Q9W7M0_ORYLA; Next best Hit: 454_rep_c6255(alignment length 60bp with 100.00%identity)	UniRef90_Q9W7M0	417	55.38	65	Choriolysin L-related protein (Fragment) n=1 Tax=Oryzias latipes RepID=Q9W7M0_ORYLA	100	65	NA	Q9W7M0	Q9W7M0_ORYLA	Choriolysin L-related protein (Fragment)	NA		2	Oryzias latipes (Medaka fish) (Japanese ricefish)	8090	NA	GO:0004222~metalloendopeptidase activity	GO:0006508~proteolysis	NA
GT_EA516_an_s_xh_4369	AAACTTCGCTATGCAACGAGGAAAAACCTTTGAACTGGGTTACGACGTTGGCTCCATCAT	454_s70559	454_s70559; UniRef90_Q9W7M0|Choriolysin L-related protein (Fragment) n=1 Tax=Oryzias latipes RepID=Q9W7M0_ORYLA; Next best Hit: 454_rep_c6255(alignment length 60bp with 100.00%identity)	UniRef90_Q9W7M0	417	55.38	65	Choriolysin L-related protein (Fragment) n=1 Tax=Oryzias latipes RepID=Q9W7M0_ORYLA	100	65	NA	Q9W7M0	Q9W7M0_ORYLA	Choriolysin L-related protein (Fragment)	NA		2	Oryzias latipes (Medaka fish) (Japanese ricefish)	8090	NA	GO:0004222~metalloendopeptidase activity	GO:0006508~proteolysis	NA
GT_EA516_an_s_xh_4369	AAACTTCGCTATGCAACGAGGAAAAACCTTTGAACTGGGTTACGACGTTGGCTCCATCAT	454_s70559	454_s70559; UniRef90_Q9W7M0|Choriolysin L-related protein (Fragment) n=1 Tax=Oryzias latipes RepID=Q9W7M0_ORYLA; Next best Hit: 454_rep_c6255(alignment length 60bp with 100.00%identity)	UniRef90_Q9W7M0	417	55.38	65	Choriolysin L-related protein (Fragment) n=1 Tax=Oryzias latipes RepID=Q9W7M0_ORYLA	100	65	NA	Q9W7M0	Q9W7M0_ORYLA	Choriolysin L-related protein (Fragment)	NA		2	Oryzias latipes (Medaka fish) (Japanese ricefish)	8090	NA	GO:0004222~metalloendopeptidase activity	GO:0006508~proteolysis	NA
GT_EA516_un_as_xh_2438	CTTTGGCCTTTGTTCACAAAGAAATAAAGGACATGAAGCAGAATGTGGGTAAATTTGTAG	454_rep_c9182	454_rep_c9182; Unannotated; Next best Hit: 454_c29471(alignment length 60bp with 98.33%identity)														2
GT_EA516_un_s_xh_11767	CTTTGGCCTTTGTTCACAAAGAAATAAAGGACATGAAGCAGAATGTGGGTAAATTTGTAG	454_rep_c9182	454_rep_c9182; Unannotated; Next best Hit: 454_c29471(alignment length 60bp with 98.33%identity)														2
GT_EA516_un_s_sp_23404	TTTGCGTCGGAGACGTGATGTACTGTGAGAAACACGCCAAACAGAGGTACCAAGGCCCGG	454_c57883	454_c57883; Unannotated														2
GT_EA516_un_s_xh_9878	TAACCGGACATCTCTGCCAAGCTGGGACATTATTGTGGACAGCTGTGAGAATCGTGATGA	454_rep_c60110	454_rep_c60110; Unannotated; Next best Hit: 454_c31862(alignment length 60bp with 100.00%identity)														2
GT_EA516_un_s_xh_12061	ACTGGGTTACGACGTTGGCTCCATCATGCACTACGGAAGTCATGTGTTCTCGGCCAACGG	454_s71340	454_s71340; Unannotated; Next best Hit: 454_s70559(alignment length 60bp with 100.00%identity)														2
GT_EA516_un_s_xh_11302	CAGAAAGAGGGCTTCTTCTCTTCAACTGCAGCTCGATGCCTGTTTCACCAGGATTCAAGG	454_rep_c70837	454_rep_c70837; Unannotated; Next best Hit: 454_rep_c5726(alignment length 64bp with 93.75%identity)														2
GT_EA516_un_s_xh_11760	GTCTACATTGCTTGACTTTTCCTTTTGTTAGAAAATGTAAAGCTGATGAATCAGCTGATG	454_rep_c8979	454_rep_c8979; Unannotated; Next best Hit: 454_rep_c52356(alignment length 60bp with 98.33%identity)														2
GT_EA516_un_s_sp_15409	GCAGGGATCATGGTCCCTTGACACAATACAGCCAGCATGCACACATAATGACACATTTAA	454_c44172	454_c44172; Unannotated														2
GT_EA516_un_as_xh_2438	CTTTGGCCTTTGTTCACAAAGAAATAAAGGACATGAAGCAGAATGTGGGTAAATTTGTAG	454_rep_c9182	454_rep_c9182; Unannotated; Next best Hit: 454_c29471(alignment length 60bp with 98.33%identity)														2
GT_EA516_un_s_xh_11767	CTTTGGCCTTTGTTCACAAAGAAATAAAGGACATGAAGCAGAATGTGGGTAAATTTGTAG	454_rep_c9182	454_rep_c9182; Unannotated; Next best Hit: 454_c29471(alignment length 60bp with 98.33%identity)														2
GT_EA516_un_as_xh_4787	AATGTACATTAGAAATGCTATTTTTTCTCATCAATGGTAATGTTGCCAGTTTTACATTGG	454_rep_c44963	454_rep_c44963; Unannotated; Next best Hit: 454_rep_c2818(alignment length 61bp with 98.36%identity)														2
GT_EA516_un_as_xh_5093	GGTTACCTGCTTGTTCATATGGCATCATGTGTAGCCTTATCATAATTATTAATTACCCAA	454_rep_c54911	454_rep_c54911; Unannotated; Next best Hit: 454_rep_c52356(alignment length 60bp with 100.00%identity)														2
GT_EA516_un_s_sp_2978	AGTGGCCAACAAATCCCAAACCCTTTAACATCTGCACCTGTGCCATGTTTAGACTCCAAC	454_c17009	454_c17009; Unannotated														2
GT_EA516_un_s_xh_907	CCACTGGACCTATTGTTACAAAACACTCAGTACAAACCTCCTAGAAAATAAAAACTAAGT	454_c31862	454_c31862; Unannotated; Next best Hit: 454_rep_c599(alignment length 60bp with 96.67%identity)														2
GT_EA516_un_s_xh_6507	AAATACCCCTCTGTGGATTTGGTAAGGCTGAAGCACTTTGTCCGTAAAGCCCTGAACAAA	454_rep_c31653	454_rep_c31653; Unannotated; Next best Hit: 454_rep_c1117(alignment length 60bp with 100.00%identity)														2
GT_EA516_un_s_sp_22431	TTGAAAAACGGATTAGCCAGTGAACAGCTGAAGATACAGGGCTTCATGAGCCATTTATCA	454_c56285	454_c56285; Unannotated														2
GT_EA516_un_s_xh_2250	CTATTGTTCGTATTGTCACAAAGTCTTTATCAACATGGCCTGTGGAGCTATAGATAATAA	454_c51534	454_c51534; Unannotated; Next best Hit: 454_rep_c5343(alignment length 60bp with 100.00%identity)														2
GT_EA516_un_s_xh_6981	TGTTCAGTCTGAAGACCAAAGAAGCTGCAAATGTACCAGTGGATATTATGCTGACCAATG	454_rep_c35391	454_rep_c35391; Unannotated; Next best Hit: 454_rep_c17094(alignment length 60bp with 100.00%identity)														2
GT_EA516_un_s_xh_10512	CCACACCATTTCAGAAATATTTGACAGAATTTTGAAGCCTGTATATTTACTCCAATCAGC	454_rep_c65362	454_rep_c65362; Unannotated; Next best Hit: 454_c15782(alignment length 60bp with 100.00%identity)														2
GT_EA516_un_s_xh_1858	GCTTGCATTTATTCATGAATCCGTTCTAATTCTACTTATGGCATTTAAGGGAGACTGTTA	454_c46907	454_c46907; UniRef90_Q4T1L0|Chromosome 16 SCAF10562, whole genome shotgun sequence n=2 Tax=Tetraodon nigroviridis RepID=Q4T1L0_TETNG; Next best Hit: 454_c10437(alignment length 60bp with 100.00%identity)														2
GT_EA516_un_s_xh_1858	GCTTGCATTTATTCATGAATCCGTTCTAATTCTACTTATGGCATTTAAGGGAGACTGTTA	454_c46907	454_c46907; UniRef90_Q4T1L0|Chromosome 16 SCAF10562, whole genome shotgun sequence n=2 Tax=Tetraodon nigroviridis RepID=Q4T1L0_TETNG; Next best Hit: 454_c10437(alignment length 60bp with 100.00%identity)														2
GT_EA516_un_s_sp_30382	TTTTTTTCAGTTACAGGCAATTCCAATTAGCGCTTTATATGTGAAAATCATTTAATTAGA	454_c69198	454_c69198; Unannotated														2
GT_EA516_un_as_sp_445	GGATTGCCAGTGAACAGCTGAAGATACAGGGCTTCATGAGCCATTTATCAGACCTGAAAT	454_c56285	454_c56285; Unannotated														2
GT_EA516_un_s_xh_7538	TTCTCCAAGAAGAGCAACACGTATACGTCTGATTCAGGGAACACTCGGAGCACTGAGTGC	454_rep_c39898	454_rep_c39898; Unannotated; Next best Hit: 454_rep_c8626(alignment length 60bp with 100.00%identity)														2
GT_EA516_un_as_xh_2536	TGATAAACATCAAGGAACTAAAGGACTGAGAAGGGAGCGAGGAAGTATGGACTCTACCCA	454_c31862	454_c31862; Unannotated; Next best Hit: 454_rep_c599(alignment length 60bp with 100.00%identity)														2
GT_EA516_un_as_sp_14603	TAATTTGATGGATCAGTTAGATTAGTAAAGAAACCATGAGCAATCAAAAGGAAACCTTGG	454_c28395	454_c28395; UniRef90_UPI00016E4C17|UPI00016E4C17 related cluster n=4 Tax=Tetraodontidae RepID=UPI00016E4C17														2
GT_EA516_un_as_xh_3331	AAGAGGGCTTCTTCTCTTCAACTGCAGCTCGATGCCTTACTGTTTCACCAGGATTCAAGG	454_rep_c5726	454_rep_c5726; UniRef90_UPI00016E3EDE|UPI00016E3EDE related cluster n=1 Tax=Takifugu rubripes RepID=UPI00016E3EDE; Next best Hit: 454_rep_c34162(alignment length 60bp with 98.33%identity)														2
GT_EA516_un_as_xh_4939	GTGACAAAAATGCAAACATCAAAGTCATGTGTGGCAGAGACTACATGGCAATCAGAGCGA	454_rep_c35391	454_rep_c35391; Unannotated; Next best Hit: 454_rep_c17094(alignment length 60bp with 100.00%identity)														2
GT_EA516_un_as_xh_4185	ATGTGGGCTTGGTTTTTAATGTGTAAATATCTGTAATAAATGAATGCAGTATTGGTTTTG	454_rep_c1108	454_rep_c1108; UniRef90_B9ELA8|Vesicle transport protein SFT2B n=1 Tax=Salmo salar RepID=B9ELA8_SALSA; Next best Hit: 454_rep_c7148(alignment length 49bp with 89.80%identity)														2
GT_EA516_un_as_sp_14972	AAGACTGGGCCCAGAGGGGTTGAATTATAAGCTTATGTTGCTGTGAATGCATGGGACAAA	454_rep_c253	454_rep_c253; UniRef90_UPI00017B34F1|UPI00017B34F1 related cluster n=1 Tax=Tetraodon nigroviridis RepID=UPI00017B34F1														2
GT_EA516_un_s_xh_10205	TCTTTGTTGAAATAAAAAGGCTTCTTCTCCAAATGCTGTGGAGGCTGAGATTACAAAAAA	454_rep_c62923	454_rep_c62923; Unannotated; Next best Hit: 454_rep_c6255(alignment length 33bp with 96.97%identity)														2
GT_EA516_un_as_xh_3169	GTGCTAAATACCTCTGAAAAGCTTTAAGCTGTCTAAGTTACTGCTTTCTTCAAAGACATT	454_rep_c43055	454_rep_c43055; Unannotated; Next best Hit: 454_rep_c39898(alignment length 60bp with 100.00%identity)														2
GT_EA516_un_s_xh_7916	GTGCTAAATACCTCTGAAAAGCTTTAAGCTGTCTAAGTTACTGCTTTCTTCAAAGACATT	454_rep_c43055	454_rep_c43055; Unannotated; Next best Hit: 454_rep_c39898(alignment length 60bp with 100.00%identity)														2
GT_EA516_un_s_xh_2166	CTTTCTGTGACATATTGATATACTGTGTAAAGATTGTTGACTTGGATGCTGAAGATCTTG	454_c50636	454_c50636; Unannotated; Next best Hit: 454_c23981(alignment length 60bp with 100.00%identity)														2
GT_EA516_un_s_sp_13781	CTAATCTGTCTCAAAGCGATAGATGGTAACAGCAGCTGTGTATGTCACCATACACACACC	454_c40975	454_c40975; Unannotated														2
GT_EA516_un_s_xh_906	AGAGTAGCCCACACATCACCAATTGATCCTGAGTACAGGCAAACCATTTCTTGCTACTAC	454_c31862	454_c31862; Unannotated; Next best Hit: 454_rep_c599(alignment length 60bp with 100.00%identity)														2
GT_EA516_un_s_sp_19286	ATGTTTTACCGTGTCTGTTTGGAGAATGTATAGACTAGAGACGTACATATGATGAGTTAA	454_c50987	454_c50987; Unannotated														2
GT_EA516_un_s_sp_35821	CGGCTAGTGATTTGACTTGGTCTTGTTGTTAAATTGATTCTTGCAATGTGACTAATTTTG	454_rep_c23217	454_rep_c23217; Unannotated														2
GT_EA516_un_as_sp_3737	GTACGGACGGAGCAGTTCAGAGATATAAATTGCTTGACCATGCAGAGCTTTAAGAAGAAG	454_rep_c19800	454_rep_c19800; Unannotated														2
GT_EA516_un_as_sp_15888	AATGTTGTCTTTGCAGTGCACAGTTGTTTACAACTCTTAAACTCGACGCTCCTGTGGACA	454_rep_c59098	454_rep_c59098; Unannotated														2
GT_EA516_un_s_sp_25139	TGTATGGTGGTGAACTATGGTGGAAATGTGCTGTCCTTAATGGACTAGCCCAGATCTGTT	454_c60699	454_c60699; Unannotated														2
GT_EA516_un_as_xh_2230	CGTGGTTACCGTCCACCTCGATACCAAAACGGCTCTCGAGGTAGGTTCAGGTACCAGTCA	454_rep_c35405	454_rep_c35405; UniRef90_UPI00017B34F1|UPI00017B34F1 related cluster n=1 Tax=Tetraodon nigroviridis RepID=UPI00017B34F1; Next best Hit: 454_rep_c253(alignment length 60bp with 100.00%identity)														2
GT_EA516_un_as_xh_3169	GTGCTAAATACCTCTGAAAAGCTTTAAGCTGTCTAAGTTACTGCTTTCTTCAAAGACATT	454_rep_c43055	454_rep_c43055; Unannotated; Next best Hit: 454_rep_c39898(alignment length 60bp with 100.00%identity)														2
GT_EA516_un_s_xh_7916	GTGCTAAATACCTCTGAAAAGCTTTAAGCTGTCTAAGTTACTGCTTTCTTCAAAGACATT	454_rep_c43055	454_rep_c43055; Unannotated; Next best Hit: 454_rep_c39898(alignment length 60bp with 100.00%identity)														2
GT_EA516_un_as_xh_3168	CTGATATTTAATGCACTTTACTCAATGTAGTCTTCTTCTGTTCCATTTGATTTAAGGCGG	454_rep_c8626	454_rep_c8626; UniRef90_B6UQA9|Proteinase-activated receptor-2a n=1 Tax=Salmo salar RepID=B6UQA9_SALSA; Next best Hit: 454_rep_c39898(alignment length 61bp with 98.36%identity)														2
GT_EA516_un_s_xh_11002	TGTCCGTGCGCATTGGGCTAAACACCGTCTGCCAAAGTGGTATATCAGGTGTATCTACGC	454_rep_c69624	454_rep_c69624; UniRef90_A7XBY3|NANOS3 n=1 Tax=Oryzias latipes RepID=A7XBY3_ORYLA; Next best Hit: 454_rep_c37889(alignment length 60bp with 100.00%identity)														2
GT_EA516_un_s_sp_45281	TGAAACCATGACGGTGTTGACACGTTGCTGTAAGTATTTGGTGCTGGGCAATTGGATGTA	454_rep_c59098	454_rep_c59098; Unannotated														2
GT_EA516_un_as_sp_14276	AGCTGATGCACGTGTCCCAAATGTTCTTATGATTTATTTTCTATTAAAATCCTAGCTTGG	454_rep_c23217	454_rep_c23217; Unannotated														2
GT_EA516_un_as_sp_14972	AAGACTGGGCCCAGAGGGGTTGAATTATAAGCTTATGTTGCTGTGAATGCATGGGACAAA	454_rep_c253	454_rep_c253; UniRef90_UPI00017B34F1|UPI00017B34F1 related cluster n=1 Tax=Tetraodon nigroviridis RepID=UPI00017B34F1														2
GT_EA516_un_as_sp_23450	GGAGAGCTTTACATTTATTGGTAGGGATTGATGATGACTGACTTCTTTCTACATTTTTGT	454_rep_c25989	454_rep_c25989; Unannotated														2
GT_EA516_un_s_xh_7199	CCAGAGGGTCATCCAACGCTAAAGTGATTTCTTCATTTGAGATATAGGTTTTAAAAGTAT	454_rep_c36889	454_rep_c36889; Unannotated; Next best Hit: 454_rep_c31896(alignment length 60bp with 100.00%identity)														2
GT_EA516_un_s_xh_11301	ATTTAATTGAAAACCATGGGTGCCTCATTGATGCGACAGAGGAAAAATCAAACGCGCTGT	454_rep_c70837	454_rep_c70837; Unannotated; Next best Hit: 454_rep_c34162(alignment length 60bp with 100.00%identity)														2
GT_EA516_un_s_sp_35971	ATTACTGTACTCTTAAAACAGTTGAGGCATTACTCAAACAGAATTCTGGGAGTCCTGTGC	454_rep_c23738	454_rep_c23738; Unannotated														2
GT_EA516_un_as_xh_3169	GTGCTAAATACCTCTGAAAAGCTTTAAGCTGTCTAAGTTACTGCTTTCTTCAAAGACATT	454_rep_c43055	454_rep_c43055; Unannotated; Next best Hit: 454_rep_c39898(alignment length 60bp with 100.00%identity)														2
GT_EA516_un_s_xh_7916	GTGCTAAATACCTCTGAAAAGCTTTAAGCTGTCTAAGTTACTGCTTTCTTCAAAGACATT	454_rep_c43055	454_rep_c43055; Unannotated; Next best Hit: 454_rep_c39898(alignment length 60bp with 100.00%identity)														2
GT_EA516_un_as_xh_399	AAACCTCTTAACCGCTGTATATTTACAGTTGTTCCTCCAGTGTGTTTTTGAAAGGAATTC	454_rep_c61517	454_rep_c61517; Unannotated; Next best Hit: 454_rep_c25355(alignment length 57bp with 100.00%identity)														2
GT_EA516_un_s_xh_6982	CAAAGAGTGGTCATGGACGGTGTGCCGTACTATATGTCCAGAATACCTAAAGACCAATAT	454_rep_c35391	454_rep_c35391; Unannotated; Next best Hit: 454_rep_c2617(alignment length 60bp with 100.00%identity)														2
GT_EA516_un_s_sp_12985	GGTTTCACACTGTCAAAAAAGCACAAAAATGCAGCCTTAATTTTCAGAATTTGCAGCTAT	454_c39352	454_c39352; Unannotated														2
GT_EA516_un_s_xh_7199	CCAGAGGGTCATCCAACGCTAAAGTGATTTCTTCATTTGAGATATAGGTTTTAAAAGTAT	454_rep_c36889	454_rep_c36889; Unannotated; Next best Hit: 454_rep_c31896(alignment length 60bp with 100.00%identity)														2
GT_EA516_un_as_sp_7196	GGCAATGGCTGGGAACTGCAATGAACTTATTTTAGTAAATTTTACACTCTAGCTTGAAAA	454_c4588	454_c4588; Unannotated														2
GT_EA516_un_s_xh_6085	GGATTTGTGTTGTGAAACATTGTGTGTAATCATGTCATATGCTGTACAAATAAAGCGGAA	454_rep_c2818	454_rep_c2818; Unannotated; Next best Hit: 454_rep_c44963(alignment length 62bp with 96.77%identity)														2
GT_EA516_un_s_xh_8993	GTCTACATTGCTTGACTTTTCCTTTTGTAAGAAAATGTAAAGCTGATGAATCAGCTGATG	454_rep_c52356	454_rep_c52356; Unannotated; Next best Hit: 454_rep_c8979(alignment length 60bp with 98.33%identity)														2
GT_EA516_un_s_sp_30147	TTTCCTGCTGATTGTGTGTATTTGTAGTTTTTGTCAGTGTTTCCTTGCTGATTGTGTGTA	454_c68808	454_c68808; Unannotated														2
GT_EA516_un_s_xh_11926	TGATATACGGTTCATCCCCCGTTTGGCTTCACATGACCTCAGCATGTCATGTATGTTTGT	454_s70596	454_s70596; Unannotated; Next best Hit: 454_rep_c62923(alignment length 60bp with 100.00%identity)														2
GT_EA516_un_s_xh_2250	CTATTGTTCGTATTGTCACAAAGTCTTTATCAACATGGCCTGTGGAGCTATAGATAATAA	454_c51534	454_c51534; Unannotated; Next best Hit: 454_rep_c5343(alignment length 60bp with 100.00%identity)														2
GT_EA516_an_s_sp_2429	AGAGTGTCAGCTTACATTGGGGTGAACATCGTAACAGCACAGACCACTTGGGAAGGCATC	454_c68683	454_c68683; UniRef90_Q4RFT4|Chromosome 16 SCAF15113, whole genome shotgun sequence n=2 Tax=Tetraodontidae RepID=Q4RFT4_TETNG	UniRef90_Q4RFT4	531	84.26	108	Chromosome 16 SCAF15113, whole genome shotgun sequence n=2 Tax=Tetraodontidae RepID=Q4RFT4_TETNG	217	49.77	NA	Q4RFT4	Q4RFT4_TETNG	Chromosome 16 SCAF15113, whole genome shotgun sequence	GSTENG00035183001		3	Tetraodon nigroviridis (Green puffer)	GO:0005198~structural molecule activity	NA	GO:0016021~integral to membrane ; GO:0005923~tight junction
GT_EA516_an_s_sp_2429	AGAGTGTCAGCTTACATTGGGGTGAACATCGTAACAGCACAGACCACTTGGGAAGGCATC	454_c68683	454_c68683; UniRef90_Q4RFT4|Chromosome 16 SCAF15113, whole genome shotgun sequence n=2 Tax=Tetraodontidae RepID=Q4RFT4_TETNG	UniRef90_Q4RFT4	531	84.26	108	Chromosome 16 SCAF15113, whole genome shotgun sequence n=2 Tax=Tetraodontidae RepID=Q4RFT4_TETNG	217	49.77	NA	Q4RFT4	Q4RFT4_TETNG	Chromosome 16 SCAF15113, whole genome shotgun sequence	GSTENG00035183001		3	Tetraodon nigroviridis (Green puffer)	GO:0005198~structural molecule activity	NA	GO:0016021~integral to membrane ; GO:0005923~tight junction
GT_EA516_an_as_sp_859	GTTGAATGTTTGGTGTGTAACTTTGAGGCTAATAACTATGTTAGTGATGTGTCCTTTGTT	454_c19202	UniRef90_B5XBK9|Claudin-3 n=1 Tax=Salmo salar RepID=B5XBK9_SALSA	UniRef90_B5XBK9	1099	83.02	159	Claudin-3 n=1 Tax=Salmo salar RepID=B5XBK9_SALSA	219	72.6	NA	B5XBK9	B5XBK9_SALSA	Claudin-3	CLD3		3	Salmo salar (Atlantic salmon)	GO:0005198~structural molecule activity	NA	GO:0016021~integral to membrane ; GO:0005923~tight junction
GT_EA516_an_as_sp_859	GTTGAATGTTTGGTGTGTAACTTTGAGGCTAATAACTATGTTAGTGATGTGTCCTTTGTT	454_c19202	UniRef90_B5XBK9|Claudin-3 n=1 Tax=Salmo salar RepID=B5XBK9_SALSA	UniRef90_B5XBK9	1099	83.02	159	Claudin-3 n=1 Tax=Salmo salar RepID=B5XBK9_SALSA	219	72.6	NA	B5XBK9	B5XBK9_SALSA	Claudin-3	CLD3		3	Salmo salar (Atlantic salmon)	GO:0005198~structural molecule activity	NA	GO:0016021~integral to membrane ; GO:0005923~tight junction
GT_EA516_an_s_sp_3300	CAACTAAAGTCTGACTGGACGGAACATTAAGGAAACGCTTACTATGACATCTGCTTTGAG	454_rep_c21463	454_rep_c21463; UniRef90_A7VMR7|Trypsinogen 2 n=3 Tax=Percomorpha RepID=A7VMR7_SOLSE	UniRef90_A7VMR7	595	91.61	143	Trypsinogen 2 n=3 Tax=Percomorpha RepID=A7VMR7_SOLSE	247	57.89	NA	A7VMR7	A7VMR7_SOLSE	Trypsinogen 2	Tryp2		4	Solea senegalensis (Senegalese sole)	28829	NA	GO:0004252~serine-type endopeptidase activity	GO:0006508~proteolysis	NA
GT_EA516_an_s_sp_3300	CAACTAAAGTCTGACTGGACGGAACATTAAGGAAACGCTTACTATGACATCTGCTTTGAG	454_rep_c21463	454_rep_c21463; UniRef90_A7VMR7|Trypsinogen 2 n=3 Tax=Percomorpha RepID=A7VMR7_SOLSE	UniRef90_A7VMR7	595	91.61	143	Trypsinogen 2 n=3 Tax=Percomorpha RepID=A7VMR7_SOLSE	247	57.89	NA	A7VMR7	A7VMR7_SOLSE	Trypsinogen 2	Tryp2		4	Solea senegalensis (Senegalese sole)	28829	NA	GO:0004252~serine-type endopeptidase activity	GO:0006508~proteolysis	NA
GT_EA516_an_s_xh_598	CCGCCCTTGACTTAGTCGGTGCAGAGTACAACAAAGGCTTCCACTATGCTGCTGGATATA	454_c66632	454_c66632; UniRef90_C1BNS7|Heme-binding protein 2 n=2 Tax=Coelomata RepID=C1BNS7_9MAXI; Next best Hit: 454_c34913(alignment length 60bp with 100.00%identity)	UniRef90_C1BNS7	901	56.54	214	Heme-binding protein 2 n=2 Tax=Coelomata RepID=C1BNS7_9MAXI	215	99.53	NA	C1BNS7	C1BNS7_9MAXI	Heme-binding protein 2	HEBP2		4	Caligus rogercresseyi	217165	NA	NA	NA	NA
GT_EA516_an_s_xh_598	CCGCCCTTGACTTAGTCGGTGCAGAGTACAACAAAGGCTTCCACTATGCTGCTGGATATA	454_c66632	454_c66632; UniRef90_C1BNS7|Heme-binding protein 2 n=2 Tax=Coelomata RepID=C1BNS7_9MAXI; Next best Hit: 454_c34913(alignment length 60bp with 100.00%identity)	UniRef90_C1BNS7	901	56.54	214	Heme-binding protein 2 n=2 Tax=Coelomata RepID=C1BNS7_9MAXI	215	99.53	NA	C1BNS7	C1BNS7_9MAXI	Heme-binding protein 2	HEBP2		4	Caligus rogercresseyi	217165	NA	NA	NA	NA
GT_EA516_an_s_sp_2383	CTGAAGAGAATTCCTTATTCATGGAGATTGCAATGATGAGAACATTCAAACGACTGTTTA	454_c66632	454_c66632; UniRef90_C1BNS7|Heme-binding protein 2 n=2 Tax=Coelomata RepID=C1BNS7_9MAXI	UniRef90_C1BNS7	901	56.54	214	Heme-binding protein 2 n=2 Tax=Coelomata RepID=C1BNS7_9MAXI	215	99.53	NA	C1BNS7	C1BNS7_9MAXI	Heme-binding protein 2	HEBP2		4	Caligus rogercresseyi	217165	NA	NA	NA	NA
GT_EA516_an_s_sp_2383	CTGAAGAGAATTCCTTATTCATGGAGATTGCAATGATGAGAACATTCAAACGACTGTTTA	454_c66632	454_c66632; UniRef90_C1BNS7|Heme-binding protein 2 n=2 Tax=Coelomata RepID=C1BNS7_9MAXI	UniRef90_C1BNS7	901	56.54	214	Heme-binding protein 2 n=2 Tax=Coelomata RepID=C1BNS7_9MAXI	215	99.53	NA	C1BNS7	C1BNS7_9MAXI	Heme-binding protein 2	HEBP2		4	Caligus rogercresseyi	217165	NA	NA	NA	NA
GT_EA516_an_s_xh_1370	CACAGTGCTGATGAAACAGCTGCAGATCCCTTCTCTGATCATTATTAAACTGCTGAAATA	454_rep_c15645	454_rep_c15645; UniRef90_C3KKA6|Beta-2-glycoprotein 1 n=1 Tax=Anoplopoma fimbria RepID=C3KKA6_ANOFI; Next best Hit: 454_rep_c10297(alignment length 60bp with 100.00%identity)	UniRef90_C3KKA6	956	78.06	196	Beta-2-glycoprotein 1 n=1 Tax=Anoplopoma fimbria RepID=C3KKA6_ANOFI	352	55.68	NA	C3KKA6	C3KKA6_ANOFI	Beta-2-glycoprotein 1	APOH		4	Anoplopoma fimbria (Sablefish)	229290	NA	NA	NA	NA
GT_EA516_an_s_xh_1370	CACAGTGCTGATGAAACAGCTGCAGATCCCTTCTCTGATCATTATTAAACTGCTGAAATA	454_rep_c15645	454_rep_c15645; UniRef90_C3KKA6|Beta-2-glycoprotein 1 n=1 Tax=Anoplopoma fimbria RepID=C3KKA6_ANOFI; Next best Hit: 454_rep_c10297(alignment length 60bp with 100.00%identity)	UniRef90_C3KKA6	956	78.06	196	Beta-2-glycoprotein 1 n=1 Tax=Anoplopoma fimbria RepID=C3KKA6_ANOFI	352	55.68	NA	C3KKA6	C3KKA6_ANOFI	Beta-2-glycoprotein 1	APOH		4	Anoplopoma fimbria (Sablefish)	229290	NA	NA	NA	NA
GT_EA516_an_as_sp_3036	TTGTGGACCGACGGATCCAAGTTCGACTTCCAAAGCTTTGGCGAGGGGGGAGCCTAACAA	454_c63460	UniRef90_C3UZX8|C-type lectin 1 n=1 Tax=Perca flavescens RepID=C3UZX8_PERFV	UniRef90_C3UZX8	811	72.65	117	C-type lectin 1 n=1 Tax=Perca flavescens RepID=C3UZX8_PERFV	155	75.48	NA	C3UZX8	C3UZX8_PERFV	C-type lectin 1	CLEC1A		4	Perca flavescens (Yellow perch) (Morone flavescens)	8167	NA	GO:0005529~sugar binding	NA	NA
GT_EA516_an_as_sp_3036	TTGTGGACCGACGGATCCAAGTTCGACTTCCAAAGCTTTGGCGAGGGGGGAGCCTAACAA	454_c63460	UniRef90_C3UZX8|C-type lectin 1 n=1 Tax=Perca flavescens RepID=C3UZX8_PERFV	UniRef90_C3UZX8	811	72.65	117	C-type lectin 1 n=1 Tax=Perca flavescens RepID=C3UZX8_PERFV	155	75.48	NA	C3UZX8	C3UZX8_PERFV	C-type lectin 1	CLEC1A		4	Perca flavescens (Yellow perch) (Morone flavescens)	8167	NA	GO:0005529~sugar binding	NA	NA
GT_EA516_an_as_sp_3642	AGTTTCAACATTGAGCCGAAGAGTTGGCCCGATGCAGAGCTCTTCTGCCAGACCGCTGGA	454_rep_c10389	UniRef90_C3UZX8|C-type lectin 1 n=1 Tax=Perca flavescens RepID=C3UZX8_PERFV	UniRef90_C3UZX8	694	59.49	158	C-type lectin 1 n=1 Tax=Perca flavescens RepID=C3UZX8_PERFV	155	101.94	NA	C3UZX8	C3UZX8_PERFV	C-type lectin 1	CLEC1A		4	Perca flavescens (Yellow perch) (Morone flavescens)	8167	NA	GO:0005529~sugar binding	NA	NA
GT_EA516_an_as_sp_3642	AGTTTCAACATTGAGCCGAAGAGTTGGCCCGATGCAGAGCTCTTCTGCCAGACCGCTGGA	454_rep_c10389	UniRef90_C3UZX8|C-type lectin 1 n=1 Tax=Perca flavescens RepID=C3UZX8_PERFV	UniRef90_C3UZX8	694	59.49	158	C-type lectin 1 n=1 Tax=Perca flavescens RepID=C3UZX8_PERFV	155	101.94	NA	C3UZX8	C3UZX8_PERFV	C-type lectin 1	CLEC1A		4	Perca flavescens (Yellow perch) (Morone flavescens)	8167	NA	GO:0005529~sugar binding	NA	NA
GT_EA516_an_s_sp_1693	ACAGACGCGTCCTGAGTGAAGACAGAAATATTTCAGATGTGTCCTCCACCAGTAAATAAA	454_c44525	454_c44525; UniRef90_D3TJK2|Tributyltin binding protein type 2-like protein n=1 Tax=Epinephelus coioides RepID=D3TJK2_EPICO	UniRef90_D3TJK2	554	48.7	154	Tributyltin binding protein type 2-like protein n=1 Tax=Epinephelus coioides RepID=D3TJK2_EPICO	231	66.67	NA	D3TJK2	D3TJK2_EPICO	Tributyltin binding protein type 2-like protein	NA		4	Epinephelus coioides (Orange-spotted grouper) (Epinephelus nebulosus)	94232	NA	NA	NA	NA
GT_EA516_an_s_sp_1693	ACAGACGCGTCCTGAGTGAAGACAGAAATATTTCAGATGTGTCCTCCACCAGTAAATAAA	454_c44525	454_c44525; UniRef90_D3TJK2|Tributyltin binding protein type 2-like protein n=1 Tax=Epinephelus coioides RepID=D3TJK2_EPICO	UniRef90_D3TJK2	554	48.7	154	Tributyltin binding protein type 2-like protein n=1 Tax=Epinephelus coioides RepID=D3TJK2_EPICO	231	66.67	NA	D3TJK2	D3TJK2_EPICO	Tributyltin binding protein type 2-like protein	NA		4	Epinephelus coioides (Orange-spotted grouper) (Epinephelus nebulosus)	94232	NA	NA	NA	NA
GT_EA516_an_s_xh_1921	ATACAGGAAAGTTCTGCCACATCCAAGAGCTTAAGGGAGCAGAGATGGTAGAGACTTTGA	454_rep_c70797	454_rep_c70797; UniRef90_D6PVR9|Liver-type fatty acid-binding protein n=2 Tax=Percomorpha RepID=D6PVR9_EPICO; Next best Hit: 454_rep_c14944(alignment length 60bp with 100.00%identity)	UniRef90_D6PVR9	501	93.6	125	Liver-type fatty acid-binding protein n=2 Tax=Percomorpha RepID=D6PVR9_EPICO	126	99.21	NA	D6PVR9	D6PVR9_EPICO	Liver-type fatty acid-binding protein	NA		4	Epinephelus coioides (Orange-spotted grouper) (Epinephelus nebulosus)	94232	NA	GO:0008289~lipid binding ; GO:0005215~transporter activity	NA	NA
GT_EA516_an_s_xh_1921	ATACAGGAAAGTTCTGCCACATCCAAGAGCTTAAGGGAGCAGAGATGGTAGAGACTTTGA	454_rep_c70797	454_rep_c70797; UniRef90_D6PVR9|Liver-type fatty acid-binding protein n=2 Tax=Percomorpha RepID=D6PVR9_EPICO; Next best Hit: 454_rep_c14944(alignment length 60bp with 100.00%identity)	UniRef90_D6PVR9	501	93.6	125	Liver-type fatty acid-binding protein n=2 Tax=Percomorpha RepID=D6PVR9_EPICO	126	99.21	NA	D6PVR9	D6PVR9_EPICO	Liver-type fatty acid-binding protein	NA		4	Epinephelus coioides (Orange-spotted grouper) (Epinephelus nebulosus)	94232	NA	GO:0008289~lipid binding ; GO:0005215~transporter activity	NA	NA
GT_EA516_an_s_sp_4435	ACCTGTTGTATCATTTTCATTGACATGGTTTATTGTGTACAAACATTGAAAATGTAACAT	454_rep_c548	454_rep_c548; UniRef90_D6Q1Q5|Apolipoprotein B-like protein (Fragment) n=1 Tax=Epinephelus coioides RepID=D6Q1Q5_EPICO	UniRef90_D6Q1Q5	637	72.55	102	Apolipoprotein B-like protein (Fragment) n=1 Tax=Epinephelus coioides RepID=D6Q1Q5_EPICO	241	42.32	NA	D6Q1Q5	D6Q1Q5_EPICO	Apolipoprotein B-like protein (Fragment)	NA		4	Epinephelus coioides (Orange-spotted grouper) (Epinephelus nebulosus)	94232	NA	NA	NA	NA
GT_EA516_an_s_sp_4435	ACCTGTTGTATCATTTTCATTGACATGGTTTATTGTGTACAAACATTGAAAATGTAACAT	454_rep_c548	454_rep_c548; UniRef90_D6Q1Q5|Apolipoprotein B-like protein (Fragment) n=1 Tax=Epinephelus coioides RepID=D6Q1Q5_EPICO	UniRef90_D6Q1Q5	637	72.55	102	Apolipoprotein B-like protein (Fragment) n=1 Tax=Epinephelus coioides RepID=D6Q1Q5_EPICO	241	42.32	NA	D6Q1Q5	D6Q1Q5_EPICO	Apolipoprotein B-like protein (Fragment)	NA		4	Epinephelus coioides (Orange-spotted grouper) (Epinephelus nebulosus)	94232	NA	NA	NA	NA
GT_EA516_an_s_sp_3254	TCAGAAGTAGCTTTAAAGCATCTGTAACCATGAAGTTGCTTCTAGCAGGAATTGTTCTAA	454_rep_c2044	454_rep_c2044; UniRef90_D8V161|Amyloid protein A n=1 Tax=Lates calcarifer RepID=D8V161_LATCA	UniRef90_D8V161	561	74.38	121	Amyloid protein A n=1 Tax=Lates calcarifer RepID=D8V161_LATCA	121	100	NA	D8V161	D8V161_LATCA	Amyloid protein A	SAA		4	Lates calcarifer (Barramundi)	8187	NA	NA	GO:0006953~acute-phase response	GO:0034364~high-density lipoprotein particle
GT_EA516_an_s_xh_2464	TTTTAATTGTGGAAACCAATGCCCAGTGGTACAACTTTCCTCGTGAAGCCGTTCAAGGAG	454_rep_c59775	454_rep_c59775; UniRef90_D8V161|Amyloid protein A n=1 Tax=Lates calcarifer RepID=D8V161_LATCA; Next best Hit: 454_rep_c2044(alignment length 60bp with 100.00%identity)	UniRef90_D8V161	481	75	112	Amyloid protein A n=1 Tax=Lates calcarifer RepID=D8V161_LATCA	121	92.56	NA	D8V161	D8V161_LATCA	Amyloid protein A	SAA		4	Lates calcarifer (Barramundi)	8187	NA	NA	GO:0006953~acute-phase response	GO:0034364~high-density lipoprotein particle
GT_EA516_an_as_xh_1437	ATAGCTTCAAAGTGACAGTCACTACTGGCTCAAAGGTCCTCGTCAATACCTTCACCATTG	454_rep_c49196	454_rep_c49196; UniRef90_Q8JJ04|Fatty acid-binding protein, liver-type n=1 Tax=Epinephelus coioides RepID=FABPL_EPICO; Next best Hit: 454_rep_c2547(alignment length 60bp with 100.00%identity)	NA				NA			NA	NA	NA	NA	NA		4	NA		NA	NA	NA	NA
GT_EA516_an_s_xh_2827	CACCGAACTGGTGGACTCTAACACAATTGTCAATACTATGACTGTGGGTGGGATTGTGTA	454_rep_c223	UniRef90_Q8JJ04|Fatty acid-binding protein, liver-type n=1 Tax=Epinephelus coioides RepID=FABPL_EPICO	NA				NA			NA	NA	NA	NA	NA		4	NA		NA	NA	NA	NA
GT_EA516_an_as_xh_1437	ATAGCTTCAAAGTGACAGTCACTACTGGCTCAAAGGTCCTCGTCAATACCTTCACCATTG	454_rep_c49196	454_rep_c49196; UniRef90_Q8JJ04|Fatty acid-binding protein, liver-type n=1 Tax=Epinephelus coioides RepID=FABPL_EPICO; Next best Hit: 454_rep_c2547(alignment length 60bp with 100.00%identity)	NA				NA			NA	NA	NA	NA	NA		4	NA		NA	NA	NA	NA
GT_EA516_an_as_xh_1437	ATAGCTTCAAAGTGACAGTCACTACTGGCTCAAAGGTCCTCGTCAATACCTTCACCATTG	454_rep_c49196	454_rep_c49196; UniRef90_Q8JJ04|Fatty acid-binding protein, liver-type n=1 Tax=Epinephelus coioides RepID=FABPL_EPICO; Next best Hit: 454_rep_c2547(alignment length 60bp with 100.00%identity)	NA				NA			NA	NA	NA	NA	NA		4	NA		NA	NA	NA	NA
GT_EA516_an_as_sp_4570	GACGGTCACTGGGGAGAAGGTCAAGGCTGTGGTTCAGCGCGATGGTAACAAGCTGAAGGT	454_rep_c2547	454_rep_c2547; UniRef90_Q8JJ04|Fatty acid-binding protein, liver-type n=1 Tax=Epinephelus coioides RepID=FABPL_EPICO	NA				NA			NA	NA	NA	NA	NA		4	NA		NA	NA	NA	NA
GT_EA516_an_s_sp_1332	TGCTGCCGAGCTGTGAAGGCTGTTACGTCATGAACGTCAACACCACTGCCAGAAACCTCG	454_c34438	454_c34438; UniRef90_Q1XG02|Tributyltin binding protein type 1 n=2 Tax=Paralichthys olivaceus RepID=Q1XG02_PAROL	UniRef90_Q1XG02	570	55.67	97	Tributyltin binding protein type 1 n=2 Tax=Paralichthys olivaceus RepID=Q1XG02_PAROL	210	46.19	NA	Q1XG02	Q1XG02_PAROL	Tributyltin binding protein type 1	TBT-bp1		4	Paralichthys olivaceus (Japanese flounder) (Hippoglossus olivaceus)	8255	NA	GO:0005488~binding	NA	NA
GT_EA516_an_s_sp_1332	TGCTGCCGAGCTGTGAAGGCTGTTACGTCATGAACGTCAACACCACTGCCAGAAACCTCG	454_c34438	454_c34438; UniRef90_Q1XG02|Tributyltin binding protein type 1 n=2 Tax=Paralichthys olivaceus RepID=Q1XG02_PAROL	UniRef90_Q1XG02	570	55.67	97	Tributyltin binding protein type 1 n=2 Tax=Paralichthys olivaceus RepID=Q1XG02_PAROL	210	46.19	NA	Q1XG02	Q1XG02_PAROL	Tributyltin binding protein type 1	TBT-bp1		4	Paralichthys olivaceus (Japanese flounder) (Hippoglossus olivaceus)	8255	NA	GO:0005488~binding	NA	NA
GT_EA516_an_s_xh_3741	AGCCAATCACAGCCCTGCAAGCACGAGGGTCATCTCCCAGAATGCATTGCGGTTTCTTTG	454_rep_c64018	454_rep_c64018; UniRef90_Q4S2K0|Chromosome 17 SCAF14760, whole genome shotgun sequence n=1 Tax=Tetraodon nigroviridis RepID=Q4S2K0_TETNG; Next best Hit: 454_rep_c42472(alignment length 60bp with 100.00%identity)	UniRef90_Q4S2K0	438	70	40	Chromosome 17 SCAF14760, whole genome shotgun sequence n=1 Tax=Tetraodon nigroviridis RepID=Q4S2K0_TETNG	78	51.28	NA	Q4S2K0	Q4S2K0_TETNG	Chromosome 17 SCAF14760, whole genome shotgun sequence	GSTENG00025047001		4	Tetraodon nigroviridis (Green puffer)	99883	NA	NA	NA	NA
GT_EA516_an_as_sp_1576	TGACTTGTGTTTGGTGTTTTGCTGTTCACGCGGCGTTCATGCAGGTTAGTCCCTTTTCTT	454_c28637	UniRef90_Q4SAL3|Chromosome undetermined SCAF14682, whole genome shotgun sequence. (Fragment) n=2 Tax=Tetraodontidae RepID=Q4SAL3_TETNG	UniRef90_Q4SAL3	581	88.49	139	Chromosome undetermined SCAF14682, whole genome shotgun sequence. (Fragment) n=2 Tax=Tetraodontidae RepID=Q4SAL3_TETNG	209	66.51	NA	Q4SAL3	Q4SAL3_TETNG	Chromosome undetermined SCAF14682, whole genome shotgun sequence. (Fragment)	GSTENG00021394001		4	Tetraodon nigroviridis (Green puffer)	99883	NA	NA	NA	NA
GT_EA516_an_as_sp_1576	TGACTTGTGTTTGGTGTTTTGCTGTTCACGCGGCGTTCATGCAGGTTAGTCCCTTTTCTT	454_c28637	UniRef90_Q4SAL3|Chromosome undetermined SCAF14682, whole genome shotgun sequence. (Fragment) n=2 Tax=Tetraodontidae RepID=Q4SAL3_TETNG	UniRef90_Q4SAL3	581	88.49	139	Chromosome undetermined SCAF14682, whole genome shotgun sequence. (Fragment) n=2 Tax=Tetraodontidae RepID=Q4SAL3_TETNG	209	66.51	NA	Q4SAL3	Q4SAL3_TETNG	Chromosome undetermined SCAF14682, whole genome shotgun sequence. (Fragment)	GSTENG00021394001		4	Tetraodon nigroviridis (Green puffer)	99883	NA	NA	NA	NA
GT_EA516_an_as_sp_5527	CAATAAGGACAGTTTGTATTTTTAGTTACTACCACTAGGCTTGTTTTGCTGTTGCTGTAA	454_rep_c5126	UniRef90_Q4SD68|Chromosome 11 SCAF14642, whole genome shotgun sequence n=1 Tax=Tetraodon nigroviridis RepID=Q4SD68_TETNG	UniRef90_Q4SD68	1442	79.51	288	Chromosome 11 SCAF14642, whole genome shotgun sequence n=1 Tax=Tetraodon nigroviridis RepID=Q4SD68_TETNG	300	96	NA	Q4SD68	Q4SD68_TETNG	Chromosome 11 SCAF14642, whole genome shotgun sequence	TPGS2	GSTENG00020171001	4	Tetraodon nigroviridis (Green puffer)	99883	NA	NA	NA	NA
GT_EA516_an_as_sp_5527	CAATAAGGACAGTTTGTATTTTTAGTTACTACCACTAGGCTTGTTTTGCTGTTGCTGTAA	454_rep_c5126	UniRef90_Q4SD68|Chromosome 11 SCAF14642, whole genome shotgun sequence n=1 Tax=Tetraodon nigroviridis RepID=Q4SD68_TETNG	UniRef90_Q4SD68	1442	79.51	288	Chromosome 11 SCAF14642, whole genome shotgun sequence n=1 Tax=Tetraodon nigroviridis RepID=Q4SD68_TETNG	300	96	NA	Q4SD68	Q4SD68_TETNG	Chromosome 11 SCAF14642, whole genome shotgun sequence	TPGS2	GSTENG00020171001	4	Tetraodon nigroviridis (Green puffer)	99883	NA	NA	NA	NA
GT_EA516_an_s_sp_3516	CAAGAGGACCAGCAAACGAATGTAATGTCTGCACTTGGTAAAATAAAAATGCAAAAGGAC	454_rep_c2547	454_rep_c2547; UniRef90_Q8JJ04|Fatty acid-binding protein, liver-type n=1 Tax=Epinephelus coioides RepID=FABPL_EPICO	UniRef90_Q8JJ04	513	84.25	127	Fatty acid-binding protein, liver-type n=1 Tax=Epinephelus coioides RepID=FABPL_EPICO	127	100	NA	Q8JJ04	FABPL_EPICO	Fatty acid-binding protein, liver-type (Fatty acid-binding protein 1) (Liver-type fatty acid-binding protein) (L-FABP)	fabp1		4	Epinephelus coioides (Orange-spotted grouper) (Epinephelus nebulosus)	94232	NA	GO:0008289~lipid binding ; GO:0005215~transporter activity	NA	GO:0005737~cytoplasm
GT_EA516_an_s_sp_3516	CAAGAGGACCAGCAAACGAATGTAATGTCTGCACTTGGTAAAATAAAAATGCAAAAGGAC	454_rep_c2547	454_rep_c2547; UniRef90_Q8JJ04|Fatty acid-binding protein, liver-type n=1 Tax=Epinephelus coioides RepID=FABPL_EPICO	UniRef90_Q8JJ04	513	84.25	127	Fatty acid-binding protein, liver-type n=1 Tax=Epinephelus coioides RepID=FABPL_EPICO	127	100	NA	Q8JJ04	FABPL_EPICO	Fatty acid-binding protein, liver-type (Fatty acid-binding protein 1) (Liver-type fatty acid-binding protein) (L-FABP)	fabp1		4	Epinephelus coioides (Orange-spotted grouper) (Epinephelus nebulosus)	94232	NA	GO:0008289~lipid binding ; GO:0005215~transporter activity	NA	GO:0005737~cytoplasm
GT_EA516_an_as_xh_1436	TATGACTGTGGGTGGGATTGTGTACAAGAGGACCAGCAAACGAATGTAATGTCTGCACTT	454_rep_c223	UniRef90_Q8JJ04|Fatty acid-binding protein, liver-type n=1 Tax=Epinephelus coioides RepID=FABPL_EPICO	UniRef90_Q8JJ04	522	84.25	127	Fatty acid-binding protein, liver-type n=1 Tax=Epinephelus coioides RepID=FABPL_EPICO	127	100	NA	Q8JJ04	FABPL_EPICO	Fatty acid-binding protein, liver-type (Fatty acid-binding protein 1) (Liver-type fatty acid-binding protein) (L-FABP)	fabp1		4	Epinephelus coioides (Orange-spotted grouper) (Epinephelus nebulosus)	94232	NA	GO:0008289~lipid binding ; GO:0005215~transporter activity	NA	GO:0005737~cytoplasm
GT_EA516_an_as_xh_1436	TATGACTGTGGGTGGGATTGTGTACAAGAGGACCAGCAAACGAATGTAATGTCTGCACTT	454_rep_c223	UniRef90_Q8JJ04|Fatty acid-binding protein, liver-type n=1 Tax=Epinephelus coioides RepID=FABPL_EPICO	UniRef90_Q8JJ04	522	84.25	127	Fatty acid-binding protein, liver-type n=1 Tax=Epinephelus coioides RepID=FABPL_EPICO	127	100	NA	Q8JJ04	FABPL_EPICO	Fatty acid-binding protein, liver-type (Fatty acid-binding protein 1) (Liver-type fatty acid-binding protein) (L-FABP)	fabp1		4	Epinephelus coioides (Orange-spotted grouper) (Epinephelus nebulosus)	94232	NA	GO:0008289~lipid binding ; GO:0005215~transporter activity	NA	GO:0005737~cytoplasm
GT_EA516_an_s_xh_2828	ATAGCTTCAAAGTGACAGTCACTACTGGCTCAAAGGTCCTCGTCAATACCTTCACCATTG	454_rep_c49196	454_rep_c49196; UniRef90_Q8JJ04|Fatty acid-binding protein, liver-type n=1 Tax=Epinephelus coioides RepID=FABPL_EPICO; Next best Hit: 454_rep_c2547(alignment length 60bp with 100.00%identity)	UniRef90_Q8JJ04	288	87.93	58	Fatty acid-binding protein, liver-type n=1 Tax=Epinephelus coioides RepID=FABPL_EPICO	127	45.67	NA	Q8JJ04	FABPL_EPICO	Fatty acid-binding protein, liver-type (Fatty acid-binding protein 1) (Liver-type fatty acid-binding protein) (L-FABP)	fabp1		4	Epinephelus coioides (Orange-spotted grouper) (Epinephelus nebulosus)	94232	NA	GO:0008289~lipid binding ; GO:0005215~transporter activity	NA	GO:0005737~cytoplasm
GT_EA516_an_s_xh_2828	ATAGCTTCAAAGTGACAGTCACTACTGGCTCAAAGGTCCTCGTCAATACCTTCACCATTG	454_rep_c49196	454_rep_c49196; UniRef90_Q8JJ04|Fatty acid-binding protein, liver-type n=1 Tax=Epinephelus coioides RepID=FABPL_EPICO; Next best Hit: 454_rep_c2547(alignment length 60bp with 100.00%identity)	UniRef90_Q8JJ04	288	87.93	58	Fatty acid-binding protein, liver-type n=1 Tax=Epinephelus coioides RepID=FABPL_EPICO	127	45.67	NA	Q8JJ04	FABPL_EPICO	Fatty acid-binding protein, liver-type (Fatty acid-binding protein 1) (Liver-type fatty acid-binding protein) (L-FABP)	fabp1		4	Epinephelus coioides (Orange-spotted grouper) (Epinephelus nebulosus)	94232	NA	GO:0008289~lipid binding ; GO:0005215~transporter activity	NA	GO:0005737~cytoplasm
GT_EA516_an_s_xh_2828	ATAGCTTCAAAGTGACAGTCACTACTGGCTCAAAGGTCCTCGTCAATACCTTCACCATTG	454_rep_c49196	454_rep_c49196; UniRef90_Q8JJ04|Fatty acid-binding protein, liver-type n=1 Tax=Epinephelus coioides RepID=FABPL_EPICO; Next best Hit: 454_rep_c2547(alignment length 60bp with 100.00%identity)	UniRef90_Q8JJ04	288	87.93	58	Fatty acid-binding protein, liver-type n=1 Tax=Epinephelus coioides RepID=FABPL_EPICO	127	45.67	NA	Q8JJ04	FABPL_EPICO	Fatty acid-binding protein, liver-type (Fatty acid-binding protein 1) (Liver-type fatty acid-binding protein) (L-FABP)	fabp1		4	Epinephelus coioides (Orange-spotted grouper) (Epinephelus nebulosus)	94232	NA	GO:0008289~lipid binding ; GO:0005215~transporter activity	NA	GO:0005737~cytoplasm
GT_EA516_un_s_sp_197	GGTTTTCAAACTGGTATTGCGTTGTAATACAGTAAACACTGCAATACTAATAAAAAGCCC	454_c10153	454_c10153; Unannotated														4
GT_EA516_un_s_sp_198	CATACTTTATCACAAGCATGCTTTTATGATTCTATATACACCCCAAGATGTTCAGAAGGG	454_c10153	454_c10153; Unannotated														4
GT_EA516_un_s_sp_18037	GCCTGGTACGGAAACAACATTGAACATTTTCATTATAGCGATACAATTAGCTGAAATTGT	454_c48810	454_c48810; Unannotated														4
GT_EA516_un_as_sp_1555	GGGATGTTTTGCTGGATTTTCCTCTCCATTTCTTATAAAGTTCTCATCACTCAAAACTAA	454_c44931	454_c44931; Unannotated														4
GT_EA516_un_s_sp_22193	TGTGAAATTAAGTTTTTTAGGCATACAAACTGTAAATTTAGTCCAGGACAACATTCACTG	454_c55908	454_c55908; Unannotated; Next best Hit: 454_c66428(alignment length 64bp with 79.69%identity)														4
GT_EA516_un_s_sp_22193	TGTGAAATTAAGTTTTTTAGGCATACAAACTGTAAATTTAGTCCAGGACAACATTCACTG	454_c55908	454_c55908; Unannotated; Next best Hit: 454_c66428(alignment length 64bp with 79.69%identity)														4
GT_EA516_un_s_xh_8065	AAGGAACACAGACTATAACATGCAACAACTCAGGCCACTGGAGCCAAGAGCTACCCACCT	454_rep_c44345	454_rep_c44345; Unannotated; Next best Hit: 454_rep_c6523(alignment length 60bp with 98.33%identity)														4
GT_EA516_un_s_sp_28701	AGCACTCACTTAAAAATGTACACAGTAACGGGAACAGATTACCAATAAAACTATCTCACG	454_c66428	454_c66428; Unannotated; Next best Hit: 454_c55908(alignment length 63bp with 79.37%identity)														4
GT_EA516_un_s_sp_28701	AGCACTCACTTAAAAATGTACACAGTAACGGGAACAGATTACCAATAAAACTATCTCACG	454_c66428	454_c66428; Unannotated; Next best Hit: 454_c55908(alignment length 63bp with 79.37%identity)														4
GT_EA516_un_s_sp_200	GGTAAGCCTGTGCTTGCTTTTTGATTTACTTACTAAAACAATAATAGAGTCAACAGGGTA	454_c10153	454_c10153; Unannotated														4
GT_EA516_un_as_sp_21870	AGGCTTGTCAAGGGGCACAAGTACATCTAAAATCAGAGTTGTATGTATCATGCTGCCTGT	454_c10153	454_c10153; Unannotated														4
GT_EA516_an_as_sp_2702	AGAAAAAGTCGTACTTCGCAGATGGGTTCAATGTGGACTTCAGCCAAACCACAGAAAGTG	454_c53719	UniRef90_UPI00016DF97A|UPI00016DF97A related cluster n=2 Tax=Takifugu rubripes RepID=UPI00016DF97A	UniRef90_UPI00016DF97A	505	64.2	162	UPI00016DF97A related cluster n=2 Tax=Takifugu rubripes RepID=UPI00016DF97A	419	38.66	NA	NA	NA	NA	NA		5	NA	NA	NA	NA
GT_EA516_an_as_xh_2277	TGTCTGACACTCAGAAAATGTCTTTTTGTAAGCACCAACCTTTGGGACAGTGTGTCCCTC	454_rep_c54938	UniRef90_B9V3T9|Retinol-binding protein (Fragment) n=1 Tax=Epinephelus coioides RepID=B9V3T9_EPICO	UniRef90_B9V3T9	546	78.82	85	Retinol-binding protein (Fragment) n=1 Tax=Epinephelus coioides RepID=B9V3T9_EPICO	192	44.27	NA	B9V3T9	B9V3T9_EPICO	Retinol-binding protein (Fragment)	RBP	NA	5	Epinephelus coioides (Orange-spotted grouper) (Epinephelus nebulosus)	GO:0005501~retinoid binding ; GO:0005215~transporter activity	NA	NA
GT_EA516_an_as_xh_2277	TGTCTGACACTCAGAAAATGTCTTTTTGTAAGCACCAACCTTTGGGACAGTGTGTCCCTC	454_rep_c54938	UniRef90_B9V3T9|Retinol-binding protein (Fragment) n=1 Tax=Epinephelus coioides RepID=B9V3T9_EPICO	UniRef90_B9V3T9	546	78.82	85	Retinol-binding protein (Fragment) n=1 Tax=Epinephelus coioides RepID=B9V3T9_EPICO	192	44.27	NA	B9V3T9	B9V3T9_EPICO	Retinol-binding protein (Fragment)	RBP	NA	5	Epinephelus coioides (Orange-spotted grouper) (Epinephelus nebulosus)	GO:0005501~retinoid binding ; GO:0005215~transporter activity	NA	NA
GT_EA516_an_as_xh_961	CTGAAGTTTTTGATGAAAGCAAGAAAGCCTGCCAATATGTAAAGGAAAATCGGAGATGGG	454_rep_c44744	454_rep_c44744; Unannotated; Next best Hit: 454_rep_c260(alignment length 60bp with 100.00%identity)	NA				NA			NA	NA	NA	NA	NA		5	NA	NA	NA	NA
GT_EA516_an_s_sp_3541	AGTCACAATTCTGTGTTGGGACCCTTGATCATAATTGATCCATCTGACTCAAACGCCCAC	454_rep_c260	454_rep_c260; UniRef90_Q8AYL1|ZPC2 (Fragment) n=2 Tax=Oryzias latipes RepID=Q8AYL1_ORYLA; Next best Hit: 454_rep_c29234(alignment length 27bp with 100.00%identity)	UniRef90_Q8AYL1	1469	43.22	354	ZPC2 (Fragment) n=2 Tax=Oryzias latipes RepID=Q8AYL1_ORYLA	338	104.73	NA	Q8AYL1	Q8AYL1_ORYLA	ZPC2 (Fragment)	ZPC2		5	Oryzias latipes (Medaka fish) (Japanese ricefish)	NA	NA	NA
GT_EA516_an_s_sp_3541	AGTCACAATTCTGTGTTGGGACCCTTGATCATAATTGATCCATCTGACTCAAACGCCCAC	454_rep_c260	454_rep_c260; UniRef90_Q8AYL1|ZPC2 (Fragment) n=2 Tax=Oryzias latipes RepID=Q8AYL1_ORYLA; Next best Hit: 454_rep_c29234(alignment length 27bp with 100.00%identity)	UniRef90_Q8AYL1	1469	43.22	354	ZPC2 (Fragment) n=2 Tax=Oryzias latipes RepID=Q8AYL1_ORYLA	338	104.73	NA	Q8AYL1	Q8AYL1_ORYLA	ZPC2 (Fragment)	ZPCR		5	Oryzias latipes (Medaka fish) (Japanese ricefish)	NA	NA	NA
GT_EA516_an_s_sp_4295	TACTACATCACATGTAATATTTTTCAGATTAAAACTTTATAATAGTTGTACGCTAAAAAA	454_rep_c491	454_rep_c491; UniRef90_Q4RUP9|Chromosome 12 SCAF14993, whole genome shotgun sequence n=1 Tax=Tetraodon nigroviridis RepID=Q4RUP9_TETNG	UniRef90_Q4RUP9	669	68.35	79	Chromosome 12 SCAF14993, whole genome shotgun sequence n=1 Tax=Tetraodon nigroviridis RepID=Q4RUP9_TETNG	186	42.47	NA	Q4RUP9	Q4RUP9_TETNG	Chromosome 12 SCAF14993, whole genome shotgun sequence	GSTENG00028692001		5	Tetraodon nigroviridis (Green puffer)	GO:0005488~binding	NA	NA
GT_EA516_an_s_sp_4295	TACTACATCACATGTAATATTTTTCAGATTAAAACTTTATAATAGTTGTACGCTAAAAAA	454_rep_c491	454_rep_c491; UniRef90_Q4RUP9|Chromosome 12 SCAF14993, whole genome shotgun sequence n=1 Tax=Tetraodon nigroviridis RepID=Q4RUP9_TETNG	UniRef90_Q4RUP9	669	68.35	79	Chromosome 12 SCAF14993, whole genome shotgun sequence n=1 Tax=Tetraodon nigroviridis RepID=Q4RUP9_TETNG	186	42.47	NA	Q4RUP9	Q4RUP9_TETNG	Chromosome 12 SCAF14993, whole genome shotgun sequence	GSTENG00028692001		5	Tetraodon nigroviridis (Green puffer)	GO:0005488~binding	NA	NA
GT_EA516_an_s_sp_4390	TCTTTACACGGAATGGCGCTCTGGAGCCATCTGAGTTAGAGACCTTCAAGAAGCAGGCTG	454_rep_c528	454_rep_c528; UniRef90_Q4RUP8|Chromosome 12 SCAF14993, whole genome shotgun sequence n=1 Tax=Tetraodon nigroviridis RepID=Q4RUP8_TETNG	NA				NA			NA	NA	NA	NA	NA		5	NA	NA	NA	NA
GT_EA516_an_s_sp_4390	TCTTTACACGGAATGGCGCTCTGGAGCCATCTGAGTTAGAGACCTTCAAGAAGCAGGCTG	454_rep_c528	454_rep_c528; UniRef90_Q4RUP8|Chromosome 12 SCAF14993, whole genome shotgun sequence n=1 Tax=Tetraodon nigroviridis RepID=Q4RUP8_TETNG	UniRef90_Q4RUP8	1209	77.5	200	Chromosome 12 SCAF14993, whole genome shotgun sequence n=1 Tax=Tetraodon nigroviridis RepID=Q4RUP8_TETNG	206	97.09	NA	Q4RUP8	Q4RUP8_TETNG	Chromosome 12 SCAF14993, whole genome shotgun sequence	GSTENG00028693001		5	Tetraodon nigroviridis (Green puffer)	NA	NA	NA
GT_EA516_an_s_sp_593	ATTTCCGAGGTGCGAGGACTGCTCGTCTCAGAGGTTTTGCACCAAGTGACGCTGGATGTG	454_c15892	454_c15892; UniRef90_UPI00016DF94F|UPI00016DF94F related cluster n=1 Tax=Takifugu rubripes RepID=UPI00016DF94F	UniRef90_UPI00016DF94F	887	56.4	211	UPI00016DF94F related cluster n=1 Tax=Takifugu rubripes RepID=UPI00016DF94F	401	52.62	NA	NA	NA	NA	NA		5	NA	NA	NA	NA
GT_EA516_an_s_xh_198	ACAAAGTGCTGAAACTATCAATGAGTACGTGGAGGAGAAGACCAACGGGAAGATTGACCA	454_c53800	UniRef90_UPI00016E6CE3|UPI00016E6CE3 related cluster n=2 Tax=Tetraodontidae RepID=UPI00016E6CE3	NA				NA			NA	NA	NA	NA	NA		5	NA	NA	NA	NA
GT_EA516_an_s_xh_2859	AATTAAGTTCTCAACTGAAGGTCCAGCCCAAGATGATGGACACTTTGATCACAGCAGAGG	454_rep_c29234	454_rep_c29234; Unannotated; Next best Hit: 454_rep_c260(alignment length 60bp with 100.00%identity)	NA				NA			NA	NA	NA	NA	NA		5	NA	NA	NA	NA
GT_EA516_an_s_xh_2859	AATTAAGTTCTCAACTGAAGGTCCAGCCCAAGATGATGGACACTTTGATCACAGCAGAGG	454_rep_c29234	454_rep_c29234; Unannotated; Next best Hit: 454_rep_c260(alignment length 60bp with 100.00%identity)														5
GT_EA516_an_s_xh_2860	TAAACTGGTTGCATGGGATCCTGAAGTTTTTGATGAAAGCAAGAAAGCCTGCCAATATGT	454_rep_c44744	454_rep_c44744; Unannotated; Next best Hit: 454_rep_c260(alignment length 60bp with 100.00%identity)	NA				NA			NA	NA	NA	NA	NA		5	NA	NA	NA	NA
GT_EA516_un_as_sp_10692	TCAGCTGTTGCGTCTCATAACTAAAGGAGTCAAATGTTTGTCTTTTGCTTGTAGTTTTTT	454_c15892	454_c15892; UniRef90_UPI00016DF94F|UPI00016DF94F related cluster n=1 Tax=Takifugu rubripes RepID=UPI00016DF94F														5
GT_EA516_un_as_sp_21564	ATGACATCCGTTCTCTTTGCCAACCTGATGTCCGGCAATCAGCTCATCAACCCAAAGTCC	454_c50359	454_c50359; Unannotated; Next best Hit: 454_c42655(alignment length 42bp with 80.95%identity)														5
GT_EA516_un_as_xh_333	CATTGCCAGCTTTTCAGAAAACTTTGCCAGCATTCCAAAGAATATATCCAGTTTTCCAAA	454_rep_c8946	454_rep_c8946; Unannotated; Next best Hit: 454_rep_c33211(alignment length 60bp with 96.67%identity)														5
GT_EA516_un_as_xh_434	GGTGACTGGAGCGATGGGAGCTGTTTGGGCCTTTGTTTTTTGTGTGCTGACTGTTTGGAT	454_rep_c50738	454_rep_c50738; Unannotated; Next best Hit: 454_rep_c35688(alignment length 60bp with 100.00%identity)														5
GT_EA516_un_as_xh_5212	TTTCCCAAAGTACGCACTCAGTGTACTATGAGCCACCAGTCTTTGCCTCTAAGGCTGTCA	454_s71106	454_s71106; Unannotated; Next best Hit: 454_rep_c59886(alignment length 60bp with 100.00%identity)														5
GT_EA516_un_s_sp_11459	ATGACATGTTTACCACTTTCGCCCAGCTGAAGGACAAAAACACTTTGGTGTGGCTCTTCA	454_c36121	454_c36121; Unannotated														5
GT_EA516_un_s_sp_1701	ATCATGATGCTGAATCACTTTAAATACCTGTCTTTTCTAAGAATGATTTAATCTGGGGGG	454_c13780	454_c13780; Unannotated; Next best Hit: 454_c65296(alignment length 28bp with 92.86%identity)														5
GT_EA516_un_s_sp_1701	ATCATGATGCTGAATCACTTTAAATACCTGTCTTTTCTAAGAATGATTTAATCTGGGGGG	454_c13780	454_c13780; Unannotated; Next best Hit: 454_c65296(alignment length 28bp with 92.86%identity)														5
GT_EA516_un_s_sp_3244	CACTTTATTATATAAAAGAAACACTATTGTGGCTTTTATTTTCTTAGGATATTTGATGAC	454_c17676	454_c17676; Unannotated														5
GT_EA516_un_s_sp_3244	CACTTTATTATATAAAAGAAACACTATTGTGGCTTTTATTTTCTTAGGATATTTGATGAC	454_c17676	454_c17676; Unannotated														5
GT_EA516_un_s_sp_38790	CAACACTATAGTGACTCCATTGTTTTGGGACGGGTAAGTTTTTAAATGTGAACTTCAATT	454_rep_c33425	454_rep_c33425; Unannotated; Next best Hit: 454_rep_c47100(alignment length 59bp with 81.36%identity)														5
GT_EA516_un_s_sp_42684	AGTTTTGATAATTGGTCTTGTGTCATCCTGTTTAACTTGTCTCAACAGGAGCCAGAGGGT	454_rep_c47100	454_rep_c47100; Unannotated														5
GT_EA516_un_s_sp_44753	CCCGACGATGTTTTTCAGTGAGACCTGCTTACCAGCCTTCTGAGTCTAAAGCATCCAGCT	454_rep_c56501	454_rep_c56501; Unannotated; Next best Hit: 454_rep_c29580(alignment length 51bp with 82.35%identity)														5
GT_EA516_un_s_sp_45402	ACCCGTTCCCAGTGAAATTCCATCCTGTTTTTCCTGATGGCAGAGTTCAGTATCCTTCTC	454_rep_c59714	454_rep_c59714; Unannotated														5
GT_EA516_un_s_sp_47887	GTAGCAGTTCTGTGAGCGATATCTAAACCATGGCTCTTTAAGTAAGTAAGTAAAATGTAT	454_rep_c9826	454_rep_c9826; Unannotated														5
GT_EA516_un_s_xh_10603	CTGATCATTACTGATCAGAATTCCTGAAATATCTGAGGCTTGGCTCCAGGATGGGTCCTA	454_rep_c65970	454_rep_c65970; Unannotated; Next best Hit: 454_rep_c33634(alignment length 60bp with 100.00%identity)														5
GT_EA516_un_s_xh_10604	ACAACTCTGCGTTAAGCTATATTTGTGACTGCTGTGAATCTAGCTGCAAGTCCAGGAGGA	454_rep_c65970	454_rep_c65970; Unannotated; Next best Hit: 454_rep_c33634(alignment length 60bp with 100.00%identity)														5
GT_EA516_un_s_xh_1163	CAGTGTATTTACACTGGTGTTATGCAACATCATGCAGTGCTAGTTGTAATTTATTTCTTG	454_c36121	454_c36121; Unannotated; Next best Hit: 454_c5773(alignment length 60bp with 100.00%identity)														5
GT_EA516_un_s_xh_11756	GCGTGTGACTCCATAATTTGGATTGTGATTGCATGGGTTTTAAATGTAAAGCTCAATAAA	454_rep_c8946	454_rep_c8946; Unannotated; Next best Hit: 454_rep_c37884(alignment length 61bp with 98.36%identity)														5
GT_EA516_un_s_xh_5914	GCAGTTTGCCGTAGGATTCAACTACTACCTGGAAGTGCTCCTGAGACCTGCAATGTGCCA	454_rep_c26881	454_rep_c26881; Unannotated; Next best Hit: 454_rep_c10467(alignment length 40bp with 97.50%identity)														5
GT_EA516_un_s_xh_6223	AATTAAGTTCTCAACTGAAGGTCCAGCCCAAGATGATGGACACTTTGATCACAGCAGAGG	454_rep_c29234	454_rep_c29234; Unannotated; Next best Hit: 454_rep_c260(alignment length 60bp with 100.00%identity)	NA				NA			NA	NA	NA	NA	NA		5	NA	NA	NA	NA
GT_EA516_un_s_xh_6223	AATTAAGTTCTCAACTGAAGGTCCAGCCCAAGATGATGGACACTTTGATCACAGCAGAGG	454_rep_c29234	454_rep_c29234; Unannotated; Next best Hit: 454_rep_c260(alignment length 60bp with 100.00%identity)														5
GT_EA516_un_s_xh_6268	CGCTAAAGTGACTGCGTGATTTGGGACATGAGTTTTAAATGTGAACTTCAATAAATTTGT	454_rep_c29580	454_rep_c29580; Unannotated; Next best Hit: 454_rep_c47100(alignment length 60bp with 98.33%identity)														5
GT_EA516_un_s_xh_6895	CTCTCTTGGGCATTGTCGTGATATTGGACATGTTTGAACCGCAGCACTTCGCTTGATATT	454_rep_c34644	454_rep_c34644; Unannotated; Next best Hit: 454_rep_c7742(alignment length 60bp with 100.00%identity)														5
GT_EA516_un_s_xh_7318	GCGTGTGACTCCATAATTTGGATTGTGATTGCATGGGTTTTAAATGTAAAAGCTCAATAA	454_rep_c37884	454_rep_c37884; Unannotated; Next best Hit: 454_rep_c8946(alignment length 60bp with 98.33%identity)														5
GT_EA516_un_s_xh_8785	TCTCCCACTGATACCTTAATCAAGATGGTCTTTGCATTTCTCGAGTCTTTGGCGTCCATG	454_rep_c50738	454_rep_c50738; Unannotated; Next best Hit: 454_rep_c35688(alignment length 60bp with 100.00%identity)														5
GT_EA516_un_s_xh_9387	GATGTACTCAAAGTAGAGTATCCAACTTTCTAAACAATATATCAAAGACAGCATCTGGCG	454_rep_c55751	454_rep_c55751; Unannotated; Next best Hit: 454_rep_c37884(alignment length 59bp with 96.61%identity)														5
GT_EA516_an_as_sp_1889	TGCCCTGGGAAGAATCCAGTGCCAGTCACTGATTACGTCTCTTGTCATCTGGCTGCCGTG	454_c33976	UniRef90_A2SUL9|Transferrin n=1 Tax=Oreochromis niloticus RepID=A2SUL9_ORENI	UniRef90_A2SUL9	677	75.11	225	Transferrin n=1 Tax=Oreochromis niloticus RepID=A2SUL9_ORENI	694	32.42	NA	A2SUL9	A2SUL9_ORENI	Transferrin	TRF		6	Oreochromis niloticus (Nile tilapia) (Tilapia nilotica)	8128	NA	GO:0008199~ferric iron binding	GO:0006879~cellular iron ion homeostasis ; GO:0006826~iron ion transport	GO:0005576~extracellular region
GT_EA516_an_as_sp_1889	TGCCCTGGGAAGAATCCAGTGCCAGTCACTGATTACGTCTCTTGTCATCTGGCTGCCGTG	454_c33976	UniRef90_A2SUL9|Transferrin n=1 Tax=Oreochromis niloticus RepID=A2SUL9_ORENI	UniRef90_A2SUL9	677	75.11	225	Transferrin n=1 Tax=Oreochromis niloticus RepID=A2SUL9_ORENI	694	32.42	NA	A2SUL9	A2SUL9_ORENI	Transferrin	TRF		6	Oreochromis niloticus (Nile tilapia) (Tilapia nilotica)	8128	NA	GO:0008199~ferric iron binding	GO:0006879~cellular iron ion homeostasis ; GO:0006826~iron ion transport	GO:0005576~extracellular region
GT_EA516_an_s_sp_3178	CCTTGGGCACTGTGTTGAAGATCAAGCACAATGTTGATTGATTAAAAGATCATGAACCAC	454_rep_c1899	454_rep_c1899; UniRef90_A8HTH1|Vertebrate MID1 interacting-like protein n=1 Tax=Perca flavescens RepID=A8HTH1_PERFV	UniRef90_A8HTH1	598	94.81	77	Vertebrate MID1 interacting-like protein n=1 Tax=Perca flavescens RepID=A8HTH1_PERFV	138	55.8	NA	A8HTH1	A8HTH1_PERFV	Vertebrate MID1 interacting-like protein	NA		6	Perca flavescens (Yellow perch) (Morone flavescens)	8167	NA	NA	NA	NA
GT_EA516_an_s_sp_3178	CCTTGGGCACTGTGTTGAAGATCAAGCACAATGTTGATTGATTAAAAGATCATGAACCAC	454_rep_c1899	454_rep_c1899; UniRef90_A8HTH1|Vertebrate MID1 interacting-like protein n=1 Tax=Perca flavescens RepID=A8HTH1_PERFV	UniRef90_A8HTH1	598	94.81	77	Vertebrate MID1 interacting-like protein n=1 Tax=Perca flavescens RepID=A8HTH1_PERFV	138	55.8	NA	A8HTH1	A8HTH1_PERFV	Vertebrate MID1 interacting-like protein	NA		6	Perca flavescens (Yellow perch) (Morone flavescens)	8167	NA	NA	NA	NA
GT_EA516_an_s_xh_2271	GAAGACACCTACGTGAACATTGCCAAACCGTTTTTTAAAGAGGCTGGAGTTGAAAATAAG	454_rep_c18379	454_rep_c18379; UniRef90_B5XDZ7|Catechol-O-methyltransferase domain-containing protein 1 n=1 Tax=Salmo salar RepID=B5XDZ7_SALSA; Next best Hit: 454_rep_c28477(alignment length 57bp with 100.00%identity)	UniRef90_B5XDZ7	513	78.99	138	Catechol-O-methyltransferase domain-containing protein 1 n=1 Tax=Salmo salar RepID=B5XDZ7_SALSA	247	55.87	NA	B5XDZ7	B5XDZ7_SALSA	Catechol-O-methyltransferase domain-containing protein 1	CMTD1		6	Salmo salar (Atlantic salmon)	8030	NA	GO:0008171~O-methyltransferase activity	NA	NA
GT_EA516_an_s_xh_2271	GAAGACACCTACGTGAACATTGCCAAACCGTTTTTTAAAGAGGCTGGAGTTGAAAATAAG	454_rep_c18379	454_rep_c18379; UniRef90_B5XDZ7|Catechol-O-methyltransferase domain-containing protein 1 n=1 Tax=Salmo salar RepID=B5XDZ7_SALSA; Next best Hit: 454_rep_c28477(alignment length 57bp with 100.00%identity)	UniRef90_B5XDZ7	513	78.99	138	Catechol-O-methyltransferase domain-containing protein 1 n=1 Tax=Salmo salar RepID=B5XDZ7_SALSA	247	55.87	NA	B5XDZ7	B5XDZ7_SALSA	Catechol-O-methyltransferase domain-containing protein 1	CMTD1		6	Salmo salar (Atlantic salmon)	8030	NA	GO:0008171~O-methyltransferase activity	NA	NA
GT_EA516_an_as_sp_5912	ATGAGGATCGGATTGATGGGATACAACTGCGAGAAGATTAATGCAGACATGGCACTGCAT	454_rep_c722	UniRef90_C1BJB8|Serine--pyruvate aminotransferase n=1 Tax=Osmerus mordax RepID=C1BJB8_OSMMO	UniRef90_C1BJB8	1636	88.49	391	Serine--pyruvate aminotransferase n=1 Tax=Osmerus mordax RepID=C1BJB8_OSMMO	428	91.36	NA	C1BJB8	C1BJB8_OSMMO	Serine--pyruvate aminotransferase	SPYA		6	Osmerus mordax (Rainbow smelt) (Atherina mordax)	8014	NA	GO:0030170~pyridoxal phosphate binding ; GO:0008483~transaminase activity	NA	NA
GT_EA516_an_as_sp_5912	ATGAGGATCGGATTGATGGGATACAACTGCGAGAAGATTAATGCAGACATGGCACTGCAT	454_rep_c722	UniRef90_C1BJB8|Serine--pyruvate aminotransferase n=1 Tax=Osmerus mordax RepID=C1BJB8_OSMMO	UniRef90_C1BJB8	1636	88.49	391	Serine--pyruvate aminotransferase n=1 Tax=Osmerus mordax RepID=C1BJB8_OSMMO	428	91.36	NA	C1BJB8	C1BJB8_OSMMO	Serine--pyruvate aminotransferase	SPYA		6	Osmerus mordax (Rainbow smelt) (Atherina mordax)	8014	NA	GO:0030170~pyridoxal phosphate binding ; GO:0008483~transaminase activity	NA	NA
GT_EA516_an_s_sp_4362	AAGCTTGCCAATACATAGTGCACAAGAAGGACGACCCATCCGTATTATGTCCGATTTACG	454_rep_c5155	454_rep_c5155; UniRef90_C1BXA1|Beta-microseminoprotein n=2 Tax=Esox lucius RepID=C1BXA1_ESOLU	UniRef90_C1BXA1	629	49.07	108	Beta-microseminoprotein n=2 Tax=Esox lucius RepID=C1BXA1_ESOLU	119	90.76	NA	C1BXA1	C1BXA1_ESOLU	Beta-microseminoprotein	MSMB		6	Esox lucius (Northern pike)	8010	NA	NA	NA	NA
GT_EA516_an_s_sp_4362	AAGCTTGCCAATACATAGTGCACAAGAAGGACGACCCATCCGTATTATGTCCGATTTACG	454_rep_c5155	454_rep_c5155; UniRef90_C1BXA1|Beta-microseminoprotein n=2 Tax=Esox lucius RepID=C1BXA1_ESOLU	UniRef90_C1BXA1	629	49.07	108	Beta-microseminoprotein n=2 Tax=Esox lucius RepID=C1BXA1_ESOLU	119	90.76	NA	C1BXA1	C1BXA1_ESOLU	Beta-microseminoprotein	MSMB		6	Esox lucius (Northern pike)	8010	NA	NA	NA	NA
GT_EA516_an_s_sp_4056	CACAGCACTTCATGGAGATTATTATTAGAGTTCCTTGGCATCCAAATAATGACAAAAGTA	454_rep_c39557	454_rep_c39557; UniRef90_C1K6Q1|C1q-like-protein n=1 Tax=Perca flavescens RepID=C1K6Q1_PERFV	UniRef90_C1K6Q1	635	61.7	94	C1q-like-protein n=1 Tax=Perca flavescens RepID=C1K6Q1_PERFV	235	40	NA	C1K6Q1	C1K6Q1_PERFV	C1q-like-protein	NA		6	Perca flavescens (Yellow perch) (Morone flavescens)	8167	NA	NA	NA	NA
GT_EA516_an_as_xh_267	AGCAGGTGATCCTCCATGGCCAAGAGTCCAAATGCTACTCTGTTGAACCCGTGCTGCGCT	8149459	8149459; vtga2_P1104077_029.ab1 from 37 to 151 F|; Next best Hit: 8116532(alignment length 54bp with 96.30%identity)	NA				NA			NA	NA	NA	NA	NA		6	NA		NA	NA	NA	NA
GT_EA516_an_as_xh_267	AGCAGGTGATCCTCCATGGCCAAGAGTCCAAATGCTACTCTGTTGAACCCGTGCTGCGCT	8149459	8149459; vtga2_P1104077_029.ab1 from 37 to 151 F|; Next best Hit: 8116532(alignment length 54bp with 96.30%identity)	NA				NA			NA	NA	NA	NA	NA		6	NA		NA	NA	NA	NA
GT_EA516_an_s_xh_5051	AGCAGGTGATCCTCCATGGCCAAGAGTCCAAATGCTACTCTGTTGAACCCGTGCTGCGCT	8149459	8149459; vtga2_P1104077_029.ab1 from 37 to 151 F|; Next best Hit: 8116532(alignment length 54bp with 96.30%identity)	NA				NA			NA	NA	NA	NA	NA		6	NA		NA	NA	NA	NA
GT_EA516_an_s_xh_5051	AGCAGGTGATCCTCCATGGCCAAGAGTCCAAATGCTACTCTGTTGAACCCGTGCTGCGCT	8149459	8149459; vtga2_P1104077_029.ab1 from 37 to 151 F|; Next best Hit: 8116532(alignment length 54bp with 96.30%identity)	NA				NA			NA	NA	NA	NA	NA		6	NA		NA	NA	NA	NA
GT_EA516_an_s_xh_3606	ATTCGAGGTTCAGATGGACGGGTTCATGAGCGGCTCTAAAGGCGTCTCGCTGTCTCTGCT	454_rep_c10672	UniRef90_C1K6Q1|C1q-like-protein n=1 Tax=Perca flavescens RepID=C1K6Q1_PERFV	NA				NA			NA	NA	NA	NA	NA		6	NA		NA	NA	NA	NA
GT_EA516_an_as_xh_2652	GAAGACACCTACGTGAACATTGCCAAACCGTTTTTTAAAGAGGCTGGAGTTGAAAATAAG	454_rep_c18379	454_rep_c18379; UniRef90_B5XDZ7|Catechol-O-methyltransferase domain-containing protein 1 n=1 Tax=Salmo salar RepID=B5XDZ7_SALSA; Next best Hit: 454_rep_c28477(alignment length 57bp with 100.00%identity)	NA				NA			NA	NA	NA	NA	NA		6	NA		NA	NA	NA	NA
GT_EA516_an_as_xh_2652	GAAGACACCTACGTGAACATTGCCAAACCGTTTTTTAAAGAGGCTGGAGTTGAAAATAAG	454_rep_c18379	454_rep_c18379; UniRef90_B5XDZ7|Catechol-O-methyltransferase domain-containing protein 1 n=1 Tax=Salmo salar RepID=B5XDZ7_SALSA; Next best Hit: 454_rep_c28477(alignment length 57bp with 100.00%identity)	NA				NA			NA	NA	NA	NA	NA		6	NA		NA	NA	NA	NA
GT_EA516_an_as_xh_2552	GGCAGTGTCTGTGTCAACGTGTAAGTAATGGAATTGGCTCAAAGAGGGACATAAAGGACA	454_rep_c70958	454_rep_c70958; UniRef90_Q2KKU7|Interleukin-8-like protein n=1 Tax=Siniperca chuatsi RepID=Q2KKU7_SINCH; Next best Hit: 454_rep_c52603(alignment length 60bp with 100.00%identity)	NA				NA			NA	NA	NA	NA	NA		6	NA		NA	NA	NA	NA
GT_EA516_an_as_xh_2552	GGCAGTGTCTGTGTCAACGTGTAAGTAATGGAATTGGCTCAAAGAGGGACATAAAGGACA	454_rep_c70958	454_rep_c70958; UniRef90_Q2KKU7|Interleukin-8-like protein n=1 Tax=Siniperca chuatsi RepID=Q2KKU7_SINCH; Next best Hit: 454_rep_c52603(alignment length 60bp with 100.00%identity)	NA				NA			NA	NA	NA	NA	NA		6	NA		NA	NA	NA	NA
GT_EA516_an_as_sp_2872	AAGCTTGCCAATACATAGTGCACAAGAAGGACGACCCATCCGTATTATGTCCGATTTACG	454_rep_c5155	454_rep_c5155; UniRef90_C1BXA1|Beta-microseminoprotein n=2 Tax=Esox lucius RepID=C1BXA1_ESOLU	NA				NA			NA	NA	NA	NA	NA		6	NA		NA	NA	NA	NA
GT_EA516_an_as_sp_2872	AAGCTTGCCAATACATAGTGCACAAGAAGGACGACCCATCCGTATTATGTCCGATTTACG	454_rep_c5155	454_rep_c5155; UniRef90_C1BXA1|Beta-microseminoprotein n=2 Tax=Esox lucius RepID=C1BXA1_ESOLU	NA				NA			NA	NA	NA	NA	NA		6	NA		NA	NA	NA	NA
GT_EA516_an_s_xh_5044	TGGAGAAGCAGGTGATCCTCCATGGCCAAGAGTCCAAATGCTACTCTGTTGAGCCTGTGC	454_c34350	UniRef90_UPI00017B1C46|UPI00017B1C46 related cluster n=2 Tax=Tetraodon nigroviridis RepID=UPI00017B1C46	NA				NA			NA	NA	NA	NA	NA		6	NA		NA	NA	NA	NA
GT_EA516_an_s_xh_5044	TGGAGAAGCAGGTGATCCTCCATGGCCAAGAGTCCAAATGCTACTCTGTTGAGCCTGTGC	454_c34350	UniRef90_UPI00017B1C46|UPI00017B1C46 related cluster n=2 Tax=Tetraodon nigroviridis RepID=UPI00017B1C46	NA				NA			NA	NA	NA	NA	NA		6	NA		NA	NA	NA	NA
GT_EA516_an_s_xh_4091	GGCAGTGTCTGTGTCAACGTGTAAGTAATGGAATTGGCTCAAAGAGGGACATAAAGGACA	454_rep_c70958	454_rep_c70958; UniRef90_Q2KKU7|Interleukin-8-like protein n=1 Tax=Siniperca chuatsi RepID=Q2KKU7_SINCH; Next best Hit: 454_rep_c52603(alignment length 60bp with 100.00%identity)	UniRef90_Q2KKU7	602	61.9	105	Interleukin-8-like protein n=1 Tax=Siniperca chuatsi RepID=Q2KKU7_SINCH	113	92.92	NA	Q2KKU7	Q2KKU7_SINCH	Interleukin-8-like protein	NA		6	Siniperca chuatsi (Chinese perch)	119488	NA	GO:0008009~chemokine activity	GO:0006955~immune response	GO:0005576~extracellular region
GT_EA516_an_s_xh_4091	GGCAGTGTCTGTGTCAACGTGTAAGTAATGGAATTGGCTCAAAGAGGGACATAAAGGACA	454_rep_c70958	454_rep_c70958; UniRef90_Q2KKU7|Interleukin-8-like protein n=1 Tax=Siniperca chuatsi RepID=Q2KKU7_SINCH; Next best Hit: 454_rep_c52603(alignment length 60bp with 100.00%identity)	UniRef90_Q2KKU7	602	61.9	105	Interleukin-8-like protein n=1 Tax=Siniperca chuatsi RepID=Q2KKU7_SINCH	113	92.92	NA	Q2KKU7	Q2KKU7_SINCH	Interleukin-8-like protein	NA		6	Siniperca chuatsi (Chinese perch)	119488	NA	GO:0008009~chemokine activity	GO:0006955~immune response	GO:0005576~extracellular region
GT_EA516_an_as_sp_3270	AATATGCATGTACAGAGAACGGCTGGTCATTAATCAGTCGGGGAAGATGCAACCTAAAGC	454_c69955	UniRef90_Q4S6P4|Chromosome undetermined SCAF14724, whole genome shotgun sequence n=1 Tax=Tetraodon nigroviridis RepID=Q4S6P4_TETNG	UniRef90_Q4S6P4	815	42.54	134	Chromosome undetermined SCAF14724, whole genome shotgun sequence n=1 Tax=Tetraodon nigroviridis RepID=Q4S6P4_TETNG	405	33.09	NA	Q4S6P4	Q4S6P4_TETNG	Chromosome undetermined SCAF14724, whole genome shotgun sequence	GSTENG00023181001		6	Tetraodon nigroviridis (Green puffer)	99883	NA	NA	NA	NA
GT_EA516_an_as_sp_3270	AATATGCATGTACAGAGAACGGCTGGTCATTAATCAGTCGGGGAAGATGCAACCTAAAGC	454_c69955	UniRef90_Q4S6P4|Chromosome undetermined SCAF14724, whole genome shotgun sequence n=1 Tax=Tetraodon nigroviridis RepID=Q4S6P4_TETNG	UniRef90_Q4S6P4	815	42.54	134	Chromosome undetermined SCAF14724, whole genome shotgun sequence n=1 Tax=Tetraodon nigroviridis RepID=Q4S6P4_TETNG	405	33.09	NA	Q4S6P4	Q4S6P4_TETNG	Chromosome undetermined SCAF14724, whole genome shotgun sequence	GSTENG00023181001		6	Tetraodon nigroviridis (Green puffer)	99883	NA	NA	NA	NA
GT_EA516_un_as_sp_14622	TTGATTTCCTCGACCATAGGTGCAATCTTTGTCTTCAGGGCAACGAGGTCATCAGGGCGA	454_c20026	454_c20026; UniRef90_D3U1R9|Apolipoprotein A-I n=1 Tax=Rachycentron canadum RepID=D3U1R9_9PERC														6
GT_EA516_an_s_sp_2134	TGAAGTGGCTCACCTGCTTCAAACATTTGAGCACCAAATGGTGGAGCTGTGTATGCAGTT	454_c5825	454_c5825; UniRef90_A0JMH9|Zgc:153749 n=2 Tax=Danio rerio RepID=A0JMH9_DANRE	UniRef90_A0JMH9	730	46.05	215	Zgc:153749 n=2 Tax=Danio rerio RepID=A0JMH9_DANRE	513	41.91	NA	A0JMH9	A0JMH9_DANRE	Zgc:153749	lrrc48	zgc:153749	7	Danio rerio (Zebrafish) (Brachydanio rerio)	7955	NA	NA	NA	NA
GT_EA516_an_s_sp_2134	TGAAGTGGCTCACCTGCTTCAAACATTTGAGCACCAAATGGTGGAGCTGTGTATGCAGTT	454_c5825	454_c5825; UniRef90_A0JMH9|Zgc:153749 n=2 Tax=Danio rerio RepID=A0JMH9_DANRE	UniRef90_A0JMH9	730	46.05	215	Zgc:153749 n=2 Tax=Danio rerio RepID=A0JMH9_DANRE	513	41.91	NA	A0JMH9	A0JMH9_DANRE	Zgc:153749	lrrc48	zgc:153749	7	Danio rerio (Zebrafish) (Brachydanio rerio)	7955	NA	NA	NA	NA
GT_EA516_an_s_sp_293	ATGAACGTGACTCCTGTTATATCTTCTTGATTGGCACTAAGAGTGACCTGCTGACCCGTA	454_c11647	454_c11647; UniRef90_A0PJQ5|RAB36, member RAS oncogene family n=1 Tax=Danio rerio RepID=A0PJQ5_DANRE	UniRef90_A0PJQ5	646	72.58	186	RAB36, member RAS oncogene family n=1 Tax=Danio rerio RepID=A0PJQ5_DANRE	262	70.99	NA	A0PJQ5	A0PJQ5_DANRE	RAB36, member RAS oncogene family	rab36	zgc:158229	7	Danio rerio (Zebrafish) (Brachydanio rerio)	7955	NA	GO:0005525~GTP binding	GO:0007264~small GTPase mediated signal transduction	NA
GT_EA516_an_s_sp_293	ATGAACGTGACTCCTGTTATATCTTCTTGATTGGCACTAAGAGTGACCTGCTGACCCGTA	454_c11647	454_c11647; UniRef90_A0PJQ5|RAB36, member RAS oncogene family n=1 Tax=Danio rerio RepID=A0PJQ5_DANRE	UniRef90_A0PJQ5	646	72.58	186	RAB36, member RAS oncogene family n=1 Tax=Danio rerio RepID=A0PJQ5_DANRE	262	70.99	NA	A0PJQ5	A0PJQ5_DANRE	RAB36, member RAS oncogene family	rab36	zgc:158229	7	Danio rerio (Zebrafish) (Brachydanio rerio)	7955	NA	GO:0005525~GTP binding	GO:0007264~small GTPase mediated signal transduction	NA
GT_EA516_an_s_sp_295	AGGTTTTGTAAAGATGTATTTGAAAGAGACTACAAGGCCACCATAGGTGTAGACTTTGAG	454_c11647	454_c11647; UniRef90_A0PJQ5|RAB36, member RAS oncogene family n=1 Tax=Danio rerio RepID=A0PJQ5_DANRE	UniRef90_A0PJQ5	646	72.58	186	RAB36, member RAS oncogene family n=1 Tax=Danio rerio RepID=A0PJQ5_DANRE	262	70.99	NA	A0PJQ5	A0PJQ5_DANRE	RAB36, member RAS oncogene family	rab36	zgc:158229	7	Danio rerio (Zebrafish) (Brachydanio rerio)	7955	NA	GO:0005525~GTP binding	GO:0007264~small GTPase mediated signal transduction	NA
GT_EA516_an_s_sp_295	AGGTTTTGTAAAGATGTATTTGAAAGAGACTACAAGGCCACCATAGGTGTAGACTTTGAG	454_c11647	454_c11647; UniRef90_A0PJQ5|RAB36, member RAS oncogene family n=1 Tax=Danio rerio RepID=A0PJQ5_DANRE	UniRef90_A0PJQ5	646	72.58	186	RAB36, member RAS oncogene family n=1 Tax=Danio rerio RepID=A0PJQ5_DANRE	262	70.99	NA	A0PJQ5	A0PJQ5_DANRE	RAB36, member RAS oncogene family	rab36	zgc:158229	7	Danio rerio (Zebrafish) (Brachydanio rerio)	7955	NA	GO:0005525~GTP binding	GO:0007264~small GTPase mediated signal transduction	NA
GT_EA516_an_as_sp_1433	TGAAGAAACAGAGACAACGGTGATGCTAGAAAAGATTCAGGATGCAGCTTGGGAACTCCA	454_c26259	UniRef90_A1L1R9|Zgc:158280 n=2 Tax=Danio rerio RepID=A1L1R9_DANRE	UniRef90_A1L1R9	598	49.62	131	Zgc:158280 n=2 Tax=Danio rerio RepID=A1L1R9_DANRE	384	34.11	NA	A1L1R9	A1L1R9_DANRE	Zgc:158280	ribc1	zgc:158280	7	Danio rerio (Zebrafish) (Brachydanio rerio)	7955	NA	NA	NA	NA
GT_EA516_an_as_sp_1433	TGAAGAAACAGAGACAACGGTGATGCTAGAAAAGATTCAGGATGCAGCTTGGGAACTCCA	454_c26259	UniRef90_A1L1R9|Zgc:158280 n=2 Tax=Danio rerio RepID=A1L1R9_DANRE	UniRef90_A1L1R9	598	49.62	131	Zgc:158280 n=2 Tax=Danio rerio RepID=A1L1R9_DANRE	384	34.11	NA	A1L1R9	A1L1R9_DANRE	Zgc:158280	ribc1	zgc:158280	7	Danio rerio (Zebrafish) (Brachydanio rerio)	7955	NA	NA	NA	NA
GT_EA516_an_s_sp_3643	GTTCAGGGTCTGGGGACGTACAGTGTGGACTGAGCTGAGGAGAAAACAACATGTTCAACC	454_rep_c28374	454_rep_c28374; UniRef90_A2BFC9|Uncharacterized protein FLJ46082 homolog n=2 Tax=Danio rerio RepID=YI011_DANRE	UniRef90_A2BFC9	421	54.64	97	Uncharacterized protein FLJ46082 homolog n=2 Tax=Danio rerio RepID=YI011_DANRE	240	40.42	558957	A2BFC9	YI011_DANRE	Uncharacterized protein FLJ46082 homolog	si:ch211-215c18.4		7	Danio rerio (Zebrafish) (Brachydanio rerio)	7955	NA	NA	NA	NA
GT_EA516_an_s_sp_3643	GTTCAGGGTCTGGGGACGTACAGTGTGGACTGAGCTGAGGAGAAAACAACATGTTCAACC	454_rep_c28374	454_rep_c28374; UniRef90_A2BFC9|Uncharacterized protein FLJ46082 homolog n=2 Tax=Danio rerio RepID=YI011_DANRE	UniRef90_A2BFC9	421	54.64	97	Uncharacterized protein FLJ46082 homolog n=2 Tax=Danio rerio RepID=YI011_DANRE	240	40.42	558957	A2BFC9	YI011_DANRE	Uncharacterized protein FLJ46082 homolog	si:ch211-215c18.4		7	Danio rerio (Zebrafish) (Brachydanio rerio)	7955	NA	NA	NA	NA
GT_EA516_an_s_sp_2746	AGAGAAAAAGTTGAAGGAGCTTAAGGCTACAGGGCTCTCTGAACAGTACTGCAGTGAAGT	454_rep_c1212	454_rep_c1212; UniRef90_A2RV04|Zgc:158569 protein n=2 Tax=Danio rerio RepID=A2RV04_DANRE	UniRef90_A2RV04	711	64.1	156	Zgc:158569 protein n=2 Tax=Danio rerio RepID=A2RV04_DANRE	497	31.39	325276	A2RV04	A2RV04_DANRE	Zgc:158569 protein	ccdc19	zgc:158569	7	Danio rerio (Zebrafish) (Brachydanio rerio)	7955	NA	GO:0017137~Rab GTPase binding	GO:0006886~intracellular protein transport	NA
GT_EA516_an_s_sp_2746	AGAGAAAAAGTTGAAGGAGCTTAAGGCTACAGGGCTCTCTGAACAGTACTGCAGTGAAGT	454_rep_c1212	454_rep_c1212; UniRef90_A2RV04|Zgc:158569 protein n=2 Tax=Danio rerio RepID=A2RV04_DANRE	UniRef90_A2RV04	711	64.1	156	Zgc:158569 protein n=2 Tax=Danio rerio RepID=A2RV04_DANRE	497	31.39	325276	A2RV04	A2RV04_DANRE	Zgc:158569 protein	ccdc19	zgc:158569	7	Danio rerio (Zebrafish) (Brachydanio rerio)	7955	NA	GO:0017137~Rab GTPase binding	GO:0006886~intracellular protein transport	NA
GT_EA516_an_s_xh_4447	GGAGGTGTAACAATATTCTCAGCTTACTATTTAATTCCCTACATGACAGTCATGATACAA	454_rep_c65447	454_rep_c65447; UniRef90_A3KP21|Wu:fj40d12 protein n=7 Tax=Euteleostomi RepID=A3KP21_DANRE; Next best Hit: 454_rep_c8456(alignment length 57bp with 100.00%identity)	UniRef90_A3KP21	530	87.01	77	Wu:fj40d12 protein n=7 Tax=Euteleostomi RepID=A3KP21_DANRE	181	42.54	NA	A3KP21	A3KP21_DANRE	Wu:fj40d12 protein	wu:fj40d12		7	Danio rerio (Zebrafish) (Brachydanio rerio)	7955	NA	GO:0008565~protein transporter activity	GO:0006886~intracellular protein transport ; GO:0016192~vesicle-mediated transport	GO:0030117~membrane coat
GT_EA516_an_s_xh_4447	GGAGGTGTAACAATATTCTCAGCTTACTATTTAATTCCCTACATGACAGTCATGATACAA	454_rep_c65447	454_rep_c65447; UniRef90_A3KP21|Wu:fj40d12 protein n=7 Tax=Euteleostomi RepID=A3KP21_DANRE; Next best Hit: 454_rep_c8456(alignment length 57bp with 100.00%identity)	UniRef90_A3KP21	530	87.01	77	Wu:fj40d12 protein n=7 Tax=Euteleostomi RepID=A3KP21_DANRE	181	42.54	NA	A3KP21	A3KP21_DANRE	Wu:fj40d12 protein	wu:fj40d12		7	Danio rerio (Zebrafish) (Brachydanio rerio)	7955	NA	GO:0008565~protein transporter activity	GO:0006886~intracellular protein transport ; GO:0016192~vesicle-mediated transport	GO:0030117~membrane coat
GT_EA516_an_as_sp_2250	AGAAAATGGCTTCATGTGAGTCAGTCAGGGCGGACAGTACTTATATACTGTACACATACA	454_c41875	UniRef90_A3KQV2|BRO1 domain-containing protein BROX n=1 Tax=Danio rerio RepID=BROX_DANRE	UniRef90_A3KQV2	1003	87.43	183	BRO1 domain-containing protein BROX n=1 Tax=Danio rerio RepID=BROX_DANRE	411	44.53	NA	A3KQV2	BROX_DANRE	BRO1 domain-containing protein BROX (BRO1 domain- and CAAX motif-containing protein)	brox	si:ch211-14a11.3 zgc:101706	7	Danio rerio (Zebrafish) (Brachydanio rerio)	7955	NA	NA	NA	GO:0016020~membrane
GT_EA516_an_as_sp_2250	AGAAAATGGCTTCATGTGAGTCAGTCAGGGCGGACAGTACTTATATACTGTACACATACA	454_c41875	UniRef90_A3KQV2|BRO1 domain-containing protein BROX n=1 Tax=Danio rerio RepID=BROX_DANRE	UniRef90_A3KQV2	1003	87.43	183	BRO1 domain-containing protein BROX n=1 Tax=Danio rerio RepID=BROX_DANRE	411	44.53	NA	A3KQV2	BROX_DANRE	BRO1 domain-containing protein BROX (BRO1 domain- and CAAX motif-containing protein)	brox	si:ch211-14a11.3 zgc:101706	7	Danio rerio (Zebrafish) (Brachydanio rerio)	7955	NA	NA	NA	GO:0016020~membrane
GT_EA516_an_s_xh_4679	TAAAGAGATCATTAATGGGTGGAGTGAACAGCTTGCGGTCTATCTACAGACTAACAAGAC	454_rep_c70966	454_rep_c70966; UniRef90_A4FVK5|LOC556935 protein (Fragment) n=2 Tax=Danio rerio RepID=A4FVK5_DANRE; Next best Hit: 454_rep_c11098(alignment length 60bp with 98.33%identity)	UniRef90_A4FVK5	662	82.1	162	LOC556935 protein (Fragment) n=2 Tax=Danio rerio RepID=A4FVK5_DANRE	165	98.18	NA	A4FVK5	A4FVK5_DANRE	LOC556935 protein (Fragment)	LOC556935		7	Danio rerio (Zebrafish) (Brachydanio rerio)	7955	NA	NA	NA	NA
GT_EA516_an_s_xh_4679	TAAAGAGATCATTAATGGGTGGAGTGAACAGCTTGCGGTCTATCTACAGACTAACAAGAC	454_rep_c70966	454_rep_c70966; UniRef90_A4FVK5|LOC556935 protein (Fragment) n=2 Tax=Danio rerio RepID=A4FVK5_DANRE; Next best Hit: 454_rep_c11098(alignment length 60bp with 98.33%identity)	UniRef90_A4FVK5	662	82.1	162	LOC556935 protein (Fragment) n=2 Tax=Danio rerio RepID=A4FVK5_DANRE	165	98.18	NA	A4FVK5	A4FVK5_DANRE	LOC556935 protein (Fragment)	LOC556935		7	Danio rerio (Zebrafish) (Brachydanio rerio)	7955	NA	NA	NA	NA
GT_EA516_an_s_xh_1473	CGGGACAGAGAAATGCACTCTGCATCGCCACGCCGGAGCAAGGAAATATTCATTCGTGGT	454_rep_c11098	454_rep_c11098; UniRef90_A4FVK5|LOC556935 protein (Fragment) n=2 Tax=Danio rerio RepID=A4FVK5_DANRE; Next best Hit: 454_rep_c70966(alignment length 60bp with 98.33%identity)	UniRef90_A4FVK5	681	74.1	166	LOC556935 protein (Fragment) n=2 Tax=Danio rerio RepID=A4FVK5_DANRE	165	100.61	NA	A4FVK5	A4FVK5_DANRE	LOC556935 protein (Fragment)	LOC556935		7	Danio rerio (Zebrafish) (Brachydanio rerio)	7955	NA	NA	NA	NA
GT_EA516_an_s_xh_1473	CGGGACAGAGAAATGCACTCTGCATCGCCACGCCGGAGCAAGGAAATATTCATTCGTGGT	454_rep_c11098	454_rep_c11098; UniRef90_A4FVK5|LOC556935 protein (Fragment) n=2 Tax=Danio rerio RepID=A4FVK5_DANRE; Next best Hit: 454_rep_c70966(alignment length 60bp with 98.33%identity)	UniRef90_A4FVK5	681	74.1	166	LOC556935 protein (Fragment) n=2 Tax=Danio rerio RepID=A4FVK5_DANRE	165	100.61	NA	A4FVK5	A4FVK5_DANRE	LOC556935 protein (Fragment)	LOC556935		7	Danio rerio (Zebrafish) (Brachydanio rerio)	7955	NA	NA	NA	NA
GT_EA516_an_s_sp_1294	ATAGTAGTGGAGTTATTAATATACTTTCCCACCACATATTGTCCTGTCTAGCTGGAGAAT	454_c33148	454_c33148; UniRef90_A4QNW9|Zgc:162225 n=2 Tax=Danio rerio RepID=A4QNW9_DANRE; Next best Hit: 454_rep_c45067(alignment length 28bp with 100.00%identity)	UniRef90_A4QNW9	703	50	126	Zgc:162225 n=2 Tax=Danio rerio RepID=A4QNW9_DANRE	416	30.29	NA	A4QNW9	A4QNW9_DANRE	Zgc:162225 (Zgc:162225 protein)	hsf5	zgc:162225	7	Danio rerio (Zebrafish) (Brachydanio rerio)	7955	NA	GO:0043565~sequence-specific DNA binding ; GO:0003700~sequence-specific DNA binding transcription factor activity	GO:0006355~regulation of transcription, DNA-dependent	GO:0005634~nucleus
GT_EA516_an_s_sp_1294	ATAGTAGTGGAGTTATTAATATACTTTCCCACCACATATTGTCCTGTCTAGCTGGAGAAT	454_c33148	454_c33148; UniRef90_A4QNW9|Zgc:162225 n=2 Tax=Danio rerio RepID=A4QNW9_DANRE; Next best Hit: 454_rep_c45067(alignment length 28bp with 100.00%identity)	UniRef90_A4QNW9	703	50	126	Zgc:162225 n=2 Tax=Danio rerio RepID=A4QNW9_DANRE	416	30.29	NA	A4QNW9	A4QNW9_DANRE	Zgc:162225 (Zgc:162225 protein)	hsf5	zgc:162225	7	Danio rerio (Zebrafish) (Brachydanio rerio)	7955	NA	GO:0043565~sequence-specific DNA binding ; GO:0003700~sequence-specific DNA binding transcription factor activity	GO:0006355~regulation of transcription, DNA-dependent	GO:0005634~nucleus
GT_EA516_an_s_sp_4828	CAAAATGACATTGAGCCCATGCCATCACTGTCAGATGTGCGGCAGGTCTTATCTCTATAT	454_rep_c839	454_rep_c839; UniRef90_A5PF14|Novel protein similar to mouse and humanIQ motif containing with AAA domain (IQCA) n=1 Tax=Danio rerio RepID=A5PF14_DANRE	UniRef90_A5PF14	2369	69.8	702	Novel protein similar to mouse and humanIQ motif containing with AAA domain (IQCA) n=1 Tax=Danio rerio RepID=A5PF14_DANRE	818	85.82	NA	A5PF14	A5PF14_DANRE	Novel protein similar to mouse and humanIQ motif containing with AAA domain (IQCA)	DKEY-30H22.2-002 zgc:153738		7	Danio rerio (Zebrafish) (Brachydanio rerio)	7955	NA	GO:0005524~ATP binding ; GO:0017111~nucleoside-triphosphatase activity	NA	NA
GT_EA516_an_s_sp_4828	CAAAATGACATTGAGCCCATGCCATCACTGTCAGATGTGCGGCAGGTCTTATCTCTATAT	454_rep_c839	454_rep_c839; UniRef90_A5PF14|Novel protein similar to mouse and humanIQ motif containing with AAA domain (IQCA) n=1 Tax=Danio rerio RepID=A5PF14_DANRE	UniRef90_A5PF14	2369	69.8	702	Novel protein similar to mouse and humanIQ motif containing with AAA domain (IQCA) n=1 Tax=Danio rerio RepID=A5PF14_DANRE	818	85.82	NA	A5PF14	A5PF14_DANRE	Novel protein similar to mouse and humanIQ motif containing with AAA domain (IQCA)	zgc:153738		7	Danio rerio (Zebrafish) (Brachydanio rerio)	7955	NA	GO:0005524~ATP binding ; GO:0017111~nucleoside-triphosphatase activity	NA	NA
GT_EA516_an_s_xh_3281	AGGGAAATAAAATAAAAGGGGAAGGAGAAATCTGTTGTCAATACACCAGCAATGCCTCTC	454_rep_c32898	454_rep_c32898; UniRef90_A5PMY5|Signal transducing adaptor molecule (SH3 domain and ITAM motif) 1 n=3 Tax=Danio rerio RepID=A5PMY5_DANRE; Next best Hit: 454_rep_c20190(alignment length 60bp with 100.00%identity)	UniRef90_A5PMY5	772	85.56	180	Signal transducing adaptor molecule (SH3 domain and ITAM motif) 1 n=3 Tax=Danio rerio RepID=A5PMY5_DANRE	516	34.88	NA	A5PMY5	A5PMY5_DANRE	Signal transducing adaptor molecule (SH3 domain and ITAM motif) 1	stam	CH211-212M21.1-001	7	Danio rerio (Zebrafish) (Brachydanio rerio)	7955	NA	NA	GO:0006886~intracellular protein transport	NA
GT_EA516_an_s_xh_3281	AGGGAAATAAAATAAAAGGGGAAGGAGAAATCTGTTGTCAATACACCAGCAATGCCTCTC	454_rep_c32898	454_rep_c32898; UniRef90_A5PMY5|Signal transducing adaptor molecule (SH3 domain and ITAM motif) 1 n=3 Tax=Danio rerio RepID=A5PMY5_DANRE; Next best Hit: 454_rep_c20190(alignment length 60bp with 100.00%identity)	UniRef90_A5PMY5	772	85.56	180	Signal transducing adaptor molecule (SH3 domain and ITAM motif) 1 n=3 Tax=Danio rerio RepID=A5PMY5_DANRE	516	34.88	NA	A5PMY5	A5PMY5_DANRE	Signal transducing adaptor molecule (SH3 domain and ITAM motif) 1	stam	CH211-212M21.1-001	7	Danio rerio (Zebrafish) (Brachydanio rerio)	7955	NA	NA	GO:0006886~intracellular protein transport	NA
GT_EA516_an_s_sp_4899	TTTTAAATGCACAGTCTGCAGGTACTTCTATCTATGTGAGGACTGCTCGAAGAAGGGCTG	454_rep_c9318	454_rep_c9318; UniRef90_A6H8U0|Zgc:165651 protein n=2 Tax=Danio rerio RepID=A6H8U0_DANRE	UniRef90_A6H8U0	1696	48.32	387	Zgc:165651 protein n=2 Tax=Danio rerio RepID=A6H8U0_DANRE	589	65.7	NA	A6H8U0	A6H8U0_DANRE	Zgc:165651 protein	zgc:165651		7	Danio rerio (Zebrafish) (Brachydanio rerio)	7955	NA	GO:0008270~zinc ion binding	NA	NA
GT_EA516_an_s_sp_4899	TTTTAAATGCACAGTCTGCAGGTACTTCTATCTATGTGAGGACTGCTCGAAGAAGGGCTG	454_rep_c9318	454_rep_c9318; UniRef90_A6H8U0|Zgc:165651 protein n=2 Tax=Danio rerio RepID=A6H8U0_DANRE	UniRef90_A6H8U0	1696	48.32	387	Zgc:165651 protein n=2 Tax=Danio rerio RepID=A6H8U0_DANRE	589	65.7	NA	A6H8U0	A6H8U0_DANRE	Zgc:165651 protein	zgc:165651		7	Danio rerio (Zebrafish) (Brachydanio rerio)	7955	NA	GO:0008270~zinc ion binding	NA	NA
GT_EA516_an_s_xh_4943	CGGGTTCTTCAGTAACTTTAAACACCCCACAAAAGTTAATATCTGACCGTTTTCAAGGCT	454_rep_c9318	454_rep_c9318; UniRef90_A6H8U0|Zgc:165651 protein n=2 Tax=Danio rerio RepID=A6H8U0_DANRE; Next best Hit: 454_rep_c7069(alignment length 60bp with 100.00%identity)	UniRef90_A6H8U0	1696	48.32	387	Zgc:165651 protein n=2 Tax=Danio rerio RepID=A6H8U0_DANRE	589	65.7	NA	A6H8U0	A6H8U0_DANRE	Zgc:165651 protein	ZSWIM2	zgc:165651	7	Danio rerio (Zebrafish) (Brachydanio rerio)	7955	NA	GO:0008270~zinc ion binding	NA	NA
GT_EA516_an_s_xh_4943	CGGGTTCTTCAGTAACTTTAAACACCCCACAAAAGTTAATATCTGACCGTTTTCAAGGCT	454_rep_c9318	454_rep_c9318; UniRef90_A6H8U0|Zgc:165651 protein n=2 Tax=Danio rerio RepID=A6H8U0_DANRE; Next best Hit: 454_rep_c7069(alignment length 60bp with 100.00%identity)	UniRef90_A6H8U0	1696	48.32	387	Zgc:165651 protein n=2 Tax=Danio rerio RepID=A6H8U0_DANRE	589	65.7	NA	A6H8U0	A6H8U0_DANRE	Zgc:165651 protein	ZSWIM2	zgc:165651	7	Danio rerio (Zebrafish) (Brachydanio rerio)	7955	NA	GO:0008270~zinc ion binding	NA	NA
GT_EA516_an_s_sp_2999	TCAATACAAGCTTGACAGCTTTACACCAATATGCCTAATATTAAATCCATGTATTGTTAC	454_rep_c1611	454_rep_c1611; UniRef90_A7MC44|LOC100127543 protein n=1 Tax=Xenopus (Silurana) tropicalis RepID=A7MC44_XENTR	UniRef90_A7MC44	741	80.65	124	LOC100127543 protein n=1 Tax=Xenopus (Silurana) tropicalis RepID=A7MC44_XENTR	240	51.67	NA	A7MC44	A7MC44_XENTR	LOC100127543 protein	pacrg	LOC100127543	7	Xenopus tropicalis (Western clawed frog) (Silurana tropicalis)	8364	NA	NA	NA	NA
GT_EA516_an_s_sp_2999	TCAATACAAGCTTGACAGCTTTACACCAATATGCCTAATATTAAATCCATGTATTGTTAC	454_rep_c1611	454_rep_c1611; UniRef90_A7MC44|LOC100127543 protein n=1 Tax=Xenopus (Silurana) tropicalis RepID=A7MC44_XENTR	UniRef90_A7MC44	741	80.65	124	LOC100127543 protein n=1 Tax=Xenopus (Silurana) tropicalis RepID=A7MC44_XENTR	240	51.67	NA	A7MC44	A7MC44_XENTR	LOC100127543 protein	pacrg	LOC100127543	7	Xenopus tropicalis (Western clawed frog) (Silurana tropicalis)	8364	NA	NA	NA	NA
GT_EA516_an_s_sp_3695	GAAGGTGACAACATGTCAAACACAAAGCACTTTGCAGAACTTCTATATTTAATATTCCAG	454_rep_c297	454_rep_c297; UniRef90_A7MC82|Malic enzyme n=3 Tax=Euteleostomi RepID=A7MC82_DANRE	UniRef90_A7MC82	1194	75.25	202	Malic enzyme n=3 Tax=Euteleostomi RepID=A7MC82_DANRE	574	35.19	NA	A7MC82	A7MC82_DANRE	Malic enzyme	me1 zgc:153079		7	Danio rerio (Zebrafish) (Brachydanio rerio)	7955	NA	GO:0051287~NAD binding ; GO:0004470~malic enzyme activity ; GO:0046872~metal ion binding ; GO:0016616~oxidoreductase activity, acting on the CH-OH group of donors, NAD or NADP as acceptor	GO:0006108~malate metabolic process	NA
GT_EA516_an_as_xh_493	CCATCAGGAGCACATGGAGGAGAACAGAATGGCTAAGATCAAAGAGAGAGAAGAAGCTAA	454_c69446	UniRef90_A7MCJ6|Zgc:65845 protein (Fragment) n=3 Tax=Euteleostomi RepID=A7MCJ6_DANRE	UniRef90_A7MCJ6	610	70.5	139	Zgc:65845 protein (Fragment) n=3 Tax=Euteleostomi RepID=A7MCJ6_DANRE	357	38.94	NA	A7MCJ6	A7MCJ6_DANRE	Zgc:65845 protein (Fragment)	mns1	zgc:65845	7	Danio rerio (Zebrafish) (Brachydanio rerio)	7955	NA	NA	NA	NA
GT_EA516_an_as_xh_493	CCATCAGGAGCACATGGAGGAGAACAGAATGGCTAAGATCAAAGAGAGAGAAGAAGCTAA	454_c69446	UniRef90_A7MCJ6|Zgc:65845 protein (Fragment) n=3 Tax=Euteleostomi RepID=A7MCJ6_DANRE	UniRef90_A7MCJ6	610	70.5	139	Zgc:65845 protein (Fragment) n=3 Tax=Euteleostomi RepID=A7MCJ6_DANRE	357	38.94	NA	A7MCJ6	A7MCJ6_DANRE	Zgc:65845 protein (Fragment)	mns1	zgc:65845	7	Danio rerio (Zebrafish) (Brachydanio rerio)	7955	NA	NA	NA	NA
GT_EA516_an_as_sp_2719	TCAAGGAGACTCGAAATGTGGGAAATGTGGGAAATTGAAACACAAAGATCCGGAAAGGTG	454_c54041	UniRef90_A7SCL4|Predicted protein n=1 Tax=Nematostella vectensis RepID=A7SCL4_NEMVE	UniRef90_A7SCL4	768	40.65	155	Predicted protein n=1 Tax=Nematostella vectensis RepID=A7SCL4_NEMVE	155	100	NA	A7SCL4	A7SCL4_NEMVE	Predicted protein	v1g210186		7	Nematostella vectensis (Starlet sea anemone)	45351	NA	GO:0004190~aspartic-type endopeptidase activity	GO:0006508~proteolysis	NA
GT_EA516_an_as_sp_431	ACAAAAAGTGATGAATCGGAGAGCGAAGAGGAGACGCCACTTCAGTCACAAATCCATGAA	454_c13980	UniRef90_A8DSZ9|Sorting nexin 11 n=1 Tax=Haplochromis burtoni RepID=A8DSZ9_HAPBU	UniRef90_A8DSZ9	967	47.62	210	Sorting nexin 11 n=1 Tax=Haplochromis burtoni RepID=A8DSZ9_HAPBU	572	36.71	NA	A8DSZ9	A8DSZ9_HAPBU	Sorting nexin 11	snx11		7	Haplochromis burtoni (Burton's mouthbrooder)	8153	NA	GO:0035091~phosphatidylinositol binding	GO:0007154~cell communication	NA
GT_EA516_an_as_sp_431	ACAAAAAGTGATGAATCGGAGAGCGAAGAGGAGACGCCACTTCAGTCACAAATCCATGAA	454_c13980	UniRef90_A8DSZ9|Sorting nexin 11 n=1 Tax=Haplochromis burtoni RepID=A8DSZ9_HAPBU	UniRef90_A8DSZ9	967	47.62	210	Sorting nexin 11 n=1 Tax=Haplochromis burtoni RepID=A8DSZ9_HAPBU	572	36.71	NA	A8DSZ9	A8DSZ9_HAPBU	Sorting nexin 11	snx11		7	Haplochromis burtoni (Burton's mouthbrooder)	8153	NA	GO:0035091~phosphatidylinositol binding	GO:0007154~cell communication	NA
GT_EA516_an_s_sp_2589	AGGTCAGCCAGCTGAAGGAAGATCTTGTGCTGTGTCAGGAGGAGCTAAGGAAAGAGAAAA	454_c9044	454_c9044; UniRef90_A8KB59|Coiled-coil domain-containing protein 153 n=2 Tax=Danio rerio RepID=CC153_DANRE; Next best Hit: 454_c65365(alignment length 60bp with 81.67%identity)	UniRef90_A8KB59	752	44.76	105	Coiled-coil domain-containing protein 153 n=2 Tax=Danio rerio RepID=CC153_DANRE	202	51.98	792470	A8KB59	CC153_DANRE	Coiled-coil domain-containing protein 153	ccdc153		7	Danio rerio (Zebrafish) (Brachydanio rerio)	7955	NA	NA	NA	NA
GT_EA516_an_s_sp_2589	AGGTCAGCCAGCTGAAGGAAGATCTTGTGCTGTGTCAGGAGGAGCTAAGGAAAGAGAAAA	454_c9044	454_c9044; UniRef90_A8KB59|Coiled-coil domain-containing protein 153 n=2 Tax=Danio rerio RepID=CC153_DANRE; Next best Hit: 454_c65365(alignment length 60bp with 81.67%identity)	UniRef90_A8KB59	752	44.76	105	Coiled-coil domain-containing protein 153 n=2 Tax=Danio rerio RepID=CC153_DANRE	202	51.98	792470	A8KB59	CC153_DANRE	Coiled-coil domain-containing protein 153	ccdc153		7	Danio rerio (Zebrafish) (Brachydanio rerio)	7955	NA	NA	NA	NA
GT_EA516_an_as_sp_1332	TTAGGCGCAGTATTCTGGATGTAGCCATTCTACAGGATCACATTGCCTTACAGTGTGAGT	454_c24634	UniRef90_A8KB59|Coiled-coil domain-containing protein 153 n=2 Tax=Danio rerio RepID=CC153_DANRE	UniRef90_A8KB59	539	43.36	143	Coiled-coil domain-containing protein 153 n=2 Tax=Danio rerio RepID=CC153_DANRE	202	70.79	792470	A8KB59	CC153_DANRE	Coiled-coil domain-containing protein 153	ccdc153	zgc:171582	7	Danio rerio (Zebrafish) (Brachydanio rerio)	7955	NA	NA	NA	NA
GT_EA516_an_as_sp_1332	TTAGGCGCAGTATTCTGGATGTAGCCATTCTACAGGATCACATTGCCTTACAGTGTGAGT	454_c24634	UniRef90_A8KB59|Coiled-coil domain-containing protein 153 n=2 Tax=Danio rerio RepID=CC153_DANRE	UniRef90_A8KB59	539	43.36	143	Coiled-coil domain-containing protein 153 n=2 Tax=Danio rerio RepID=CC153_DANRE	202	70.79	792470	A8KB59	CC153_DANRE	Coiled-coil domain-containing protein 153	ccdc153	zgc:171582	7	Danio rerio (Zebrafish) (Brachydanio rerio)	7955	NA	NA	NA	NA
GT_EA516_an_s_sp_2340	CAGTCGCCAGTACAAAACCATGCAGACAGAGCTGACCAACAAGGCGAAGAGAATGGAGGA	454_c65365	454_c65365; UniRef90_A8KB59|Coiled-coil domain-containing protein 153 n=2 Tax=Danio rerio RepID=CC153_DANRE	UniRef90_A8KB59	513	50.62	81	Coiled-coil domain-containing protein 153 n=2 Tax=Danio rerio RepID=CC153_DANRE	202	40.1	792470	A8KB59	CC153_DANRE	Coiled-coil domain-containing protein 153	ccdc153	zgc:171582	7	Danio rerio (Zebrafish) (Brachydanio rerio)	7955	NA	NA	NA	NA
GT_EA516_an_s_sp_2340	CAGTCGCCAGTACAAAACCATGCAGACAGAGCTGACCAACAAGGCGAAGAGAATGGAGGA	454_c65365	454_c65365; UniRef90_A8KB59|Coiled-coil domain-containing protein 153 n=2 Tax=Danio rerio RepID=CC153_DANRE	UniRef90_A8KB59	513	50.62	81	Coiled-coil domain-containing protein 153 n=2 Tax=Danio rerio RepID=CC153_DANRE	202	40.1	792470	A8KB59	CC153_DANRE	Coiled-coil domain-containing protein 153	ccdc153	zgc:171582	7	Danio rerio (Zebrafish) (Brachydanio rerio)	7955	NA	NA	NA	NA
GT_EA516_an_s_sp_301	CTGGAAGACCCTCAGCTAAGTGACGTGGAAAGTGAAGTGACAGAAGTGAAGACAGAAAAT	454_c11688	454_c11688; UniRef90_A8WFV4|LOC799918 protein (Fragment) n=1 Tax=Danio rerio RepID=A8WFV4_DANRE	UniRef90_A8WFV4	931	65.45	301	LOC799918 protein (Fragment) n=1 Tax=Danio rerio RepID=A8WFV4_DANRE	706	42.63	NA	A8WFV4	A8WFV4_DANRE	LOC799918 protein (Fragment)	LOC799918		7	Danio rerio (Zebrafish) (Brachydanio rerio)	7955	NA	GO:0003677~DNA binding	NA	NA
GT_EA516_an_s_sp_301	CTGGAAGACCCTCAGCTAAGTGACGTGGAAAGTGAAGTGACAGAAGTGAAGACAGAAAAT	454_c11688	454_c11688; UniRef90_A8WFV4|LOC799918 protein (Fragment) n=1 Tax=Danio rerio RepID=A8WFV4_DANRE	UniRef90_A8WFV4	931	65.45	301	LOC799918 protein (Fragment) n=1 Tax=Danio rerio RepID=A8WFV4_DANRE	706	42.63	NA	A8WFV4	A8WFV4_DANRE	LOC799918 protein (Fragment)	LOC799918		7	Danio rerio (Zebrafish) (Brachydanio rerio)	7955	NA	GO:0003677~DNA binding	NA	NA
GT_EA516_an_s_sp_303	TCAGTGAAACAACTCAACTGACATTACCAGAGAAAAAGAAAAGGGGAAGACCACCAAAGA	454_c11688	454_c11688; UniRef90_A8WFV4|LOC799918 protein (Fragment) n=1 Tax=Danio rerio RepID=A8WFV4_DANRE	UniRef90_A8WFV4	931	65.45	301	LOC799918 protein (Fragment) n=1 Tax=Danio rerio RepID=A8WFV4_DANRE	706	42.63	NA	A8WFV4	A8WFV4_DANRE	LOC799918 protein (Fragment)	LOC799918		7	Danio rerio (Zebrafish) (Brachydanio rerio)	7955	NA	GO:0003677~DNA binding	NA	NA
GT_EA516_an_s_sp_302	TCTAAAAATTACATCAACCAAGAGGAGGACAATGTGAAGGCCATAGCCGAGGAGGAGAAG	454_c11688	454_c11688; UniRef90_A8WFV4|LOC799918 protein (Fragment) n=1 Tax=Danio rerio RepID=A8WFV4_DANRE	UniRef90_A8WFV4	931	65.45	301	LOC799918 protein (Fragment) n=1 Tax=Danio rerio RepID=A8WFV4_DANRE	706	42.63	NA	A8WFV4	A8WFV4_DANRE	LOC799918 protein (Fragment)	LOC799918		7	Danio rerio (Zebrafish) (Brachydanio rerio)	7955	NA	GO:0003677~DNA binding	NA	NA
GT_EA516_an_s_sp_302	TCTAAAAATTACATCAACCAAGAGGAGGACAATGTGAAGGCCATAGCCGAGGAGGAGAAG	454_c11688	454_c11688; UniRef90_A8WFV4|LOC799918 protein (Fragment) n=1 Tax=Danio rerio RepID=A8WFV4_DANRE	UniRef90_A8WFV4	931	65.45	301	LOC799918 protein (Fragment) n=1 Tax=Danio rerio RepID=A8WFV4_DANRE	706	42.63	NA	A8WFV4	A8WFV4_DANRE	LOC799918 protein (Fragment)	LOC799918		7	Danio rerio (Zebrafish) (Brachydanio rerio)	7955	NA	GO:0003677~DNA binding	NA	NA
GT_EA516_an_s_xh_5016	GTACAGAAATGACCAGTTAAAGACTGGAAAACAAACAGCTGCAGTCAGAAAATGACACTC	454_s70361	454_s70361; UniRef90_A8WG43|Coiled-coil domain-containing protein 89 n=2 Tax=Danio rerio RepID=CCD89_DANRE; Next best Hit: 454_rep_c70341(alignment length 53bp with 96.23%identity)	UniRef90_A8WG43	433	57.38	122	Coiled-coil domain-containing protein 89 n=2 Tax=Danio rerio RepID=CCD89_DANRE	354	34.46	NA	A8WG43	CCD89_DANRE	Coiled-coil domain-containing protein 89 (Bc8 orange-interacting protein)	ccdc89	boip zgc:172182	7	Danio rerio (Zebrafish) (Brachydanio rerio)	7955	NA	NA	NA	GO:0005737~cytoplasm ; GO:0005634~nucleus
GT_EA516_an_s_xh_5016	GTACAGAAATGACCAGTTAAAGACTGGAAAACAAACAGCTGCAGTCAGAAAATGACACTC	454_s70361	454_s70361; UniRef90_A8WG43|Coiled-coil domain-containing protein 89 n=2 Tax=Danio rerio RepID=CCD89_DANRE; Next best Hit: 454_rep_c70341(alignment length 53bp with 96.23%identity)	UniRef90_A8WG43	433	57.38	122	Coiled-coil domain-containing protein 89 n=2 Tax=Danio rerio RepID=CCD89_DANRE	354	34.46	NA	A8WG43	CCD89_DANRE	Coiled-coil domain-containing protein 89 (Bc8 orange-interacting protein)	ccdc89	boip zgc:172182	7	Danio rerio (Zebrafish) (Brachydanio rerio)	7955	NA	NA	NA	GO:0005737~cytoplasm ; GO:0005634~nucleus
GT_EA516_an_as_sp_907	CACTTTTAGACATGCAACGGTTTCAGACTGGGAACTGAATGAAATTGAAGACAGCAGGAA	454_c19589	UniRef90_A8WGP9|Zgc:174877 protein n=3 Tax=Danio rerio RepID=A8WGP9_DANRE	UniRef90_A8WGP9	748	50	184	Zgc:174877 protein n=3 Tax=Danio rerio RepID=A8WGP9_DANRE	547	33.64	570025	A8WGP9	A8WGP9_DANRE	Zgc:174877 protein	zgc:174877		7	Danio rerio (Zebrafish) (Brachydanio rerio)	7955	NA	GO:0003677~DNA binding	GO:0015074~DNA integration ; GO:0006310~DNA recombination	NA
GT_EA516_an_as_sp_907	CACTTTTAGACATGCAACGGTTTCAGACTGGGAACTGAATGAAATTGAAGACAGCAGGAA	454_c19589	UniRef90_A8WGP9|Zgc:174877 protein n=3 Tax=Danio rerio RepID=A8WGP9_DANRE	UniRef90_A8WGP9	748	50	184	Zgc:174877 protein n=3 Tax=Danio rerio RepID=A8WGP9_DANRE	547	33.64	570025	A8WGP9	A8WGP9_DANRE	Zgc:174877 protein	zgc:174877		7	Danio rerio (Zebrafish) (Brachydanio rerio)	7955	NA	GO:0003677~DNA binding	GO:0015074~DNA integration ; GO:0006310~DNA recombination	NA
GT_EA516_an_s_sp_448	ATTAATTCTCTTTTGAAGTACCTGAGCAAGCTCCCATGCAACGCAACTGCCCTTTACGTG	454_c12743	454_c12743; UniRef90_A8WGP9|Zgc:174877 protein n=3 Tax=Danio rerio RepID=A8WGP9_DANRE	UniRef90_A8WGP9	1056	48.37	184	Zgc:174877 protein n=3 Tax=Danio rerio RepID=A8WGP9_DANRE	547	33.64	570025	A8WGP9	A8WGP9_DANRE	Zgc:174877 protein	zgc:174877		7	Danio rerio (Zebrafish) (Brachydanio rerio)	7955	NA	GO:0003677~DNA binding	GO:0015074~DNA integration ; GO:0006310~DNA recombination	NA
GT_EA516_an_s_sp_448	ATTAATTCTCTTTTGAAGTACCTGAGCAAGCTCCCATGCAACGCAACTGCCCTTTACGTG	454_c12743	454_c12743; UniRef90_A8WGP9|Zgc:174877 protein n=3 Tax=Danio rerio RepID=A8WGP9_DANRE	UniRef90_A8WGP9	1056	48.37	184	Zgc:174877 protein n=3 Tax=Danio rerio RepID=A8WGP9_DANRE	547	33.64	570025	A8WGP9	A8WGP9_DANRE	Zgc:174877 protein	zgc:174877		7	Danio rerio (Zebrafish) (Brachydanio rerio)	7955	NA	GO:0003677~DNA binding	GO:0015074~DNA integration ; GO:0006310~DNA recombination	NA
GT_EA516_an_s_sp_113	TGAAGACGACTTTGGCTTTCCTTTTTATCTATCTGAGGAGTATGGTTTCTGAGCTTTTTT	454_c10640	454_c10640; UniRef90_A9C4A6|Novel protein similar to makorin, ring finger protein, 1 (Mkrn1) n=1 Tax=Danio rerio RepID=A9C4A6_DANRE; Next best Hit: 454_c62979(alignment length 27bp with 100.00%identity)	UniRef90_A9C4A6	1211	42.56	390	Novel protein similar to makorin, ring finger protein, 1 (Mkrn1) n=1 Tax=Danio rerio RepID=A9C4A6_DANRE	397	98.24	NA	A9C4A6	A9C4A6_DANRE	Novel protein similar to makorin, ring finger protein, 1 (Mkrn1)	MKRN1	si:ch73-237c6.4 CH73-237C6.4-001 wu:fi27c05	7	Danio rerio (Zebrafish) (Brachydanio rerio)	7955	NA	GO:0003676~nucleic acid binding ; GO:0008270~zinc ion binding	NA	NA
GT_EA516_an_s_sp_113	TGAAGACGACTTTGGCTTTCCTTTTTATCTATCTGAGGAGTATGGTTTCTGAGCTTTTTT	454_c10640	454_c10640; UniRef90_A9C4A6|Novel protein similar to makorin, ring finger protein, 1 (Mkrn1) n=1 Tax=Danio rerio RepID=A9C4A6_DANRE; Next best Hit: 454_c62979(alignment length 27bp with 100.00%identity)	UniRef90_A9C4A6	1211	42.56	390	Novel protein similar to makorin, ring finger protein, 1 (Mkrn1) n=1 Tax=Danio rerio RepID=A9C4A6_DANRE	397	98.24	NA	A9C4A6	A9C4A6_DANRE	Novel protein similar to makorin, ring finger protein, 1 (Mkrn1)	MKRN1	si:ch73-237c6.4 CH73-237C6.4-001 wu:fi27c05	7	Danio rerio (Zebrafish) (Brachydanio rerio)	7955	NA	GO:0003676~nucleic acid binding ; GO:0008270~zinc ion binding	NA	NA
GT_EA516_an_s_xh_29	AAATCCTCACATTGGGCGCCTGGCAACAGAGATTACTGAGGAACAATCACTAGATATGGA	454_c24467	454_c24467; UniRef90_A9C4A6|Novel protein similar to makorin, ring finger protein, 1 (Mkrn1) n=1 Tax=Danio rerio RepID=A9C4A6_DANRE; Next best Hit: 454_c10640(alignment length 60bp with 100.00%identity)	UniRef90_A9C4A6	921	40	290	Novel protein similar to makorin, ring finger protein, 1 (Mkrn1) n=1 Tax=Danio rerio RepID=A9C4A6_DANRE	397	73.05	NA	A9C4A6	A9C4A6_DANRE	Novel protein similar to makorin, ring finger protein, 1 (Mkrn1)	Mkrn1	si:ch73-237c6.4 CH73-237C6.4-001 wu:fi27c05	7	Danio rerio (Zebrafish) (Brachydanio rerio)	7955	NA	GO:0003676~nucleic acid binding ; GO:0008270~zinc ion binding	NA	NA
GT_EA516_an_s_xh_29	AAATCCTCACATTGGGCGCCTGGCAACAGAGATTACTGAGGAACAATCACTAGATATGGA	454_c24467	454_c24467; UniRef90_A9C4A6|Novel protein similar to makorin, ring finger protein, 1 (Mkrn1) n=1 Tax=Danio rerio RepID=A9C4A6_DANRE; Next best Hit: 454_c10640(alignment length 60bp with 100.00%identity)	UniRef90_A9C4A6	921	40	290	Novel protein similar to makorin, ring finger protein, 1 (Mkrn1) n=1 Tax=Danio rerio RepID=A9C4A6_DANRE	397	73.05	NA	A9C4A6	A9C4A6_DANRE	Novel protein similar to makorin, ring finger protein, 1 (Mkrn1)	Mkrn1	si:ch73-237c6.4 CH73-237C6.4-001 wu:fi27c05	7	Danio rerio (Zebrafish) (Brachydanio rerio)	7955	NA	GO:0003676~nucleic acid binding ; GO:0008270~zinc ion binding	NA	NA
GT_EA516_an_s_sp_1578	TAATGGAAAGTGGTGCGCTGGTCCTCACTACTAACTTTGACAACCTGTTGGAGATCTATG	454_c4156	454_c4156; UniRef90_A9CQJ8|Putative uncharacterized protein mDD-4 n=7 Tax=Clupeocephala RepID=A9CQJ8_FUNHE	UniRef90_A9CQJ8	1915	96.03	353	Putative uncharacterized protein mDD-4 n=7 Tax=Clupeocephala RepID=A9CQJ8_FUNHE	353	100	NA	A9CQJ8	A9CQJ8_FUNHE	Putative uncharacterized protein mDD-4	mDD-4		7	Fundulus heteroclitus (Killifish) (Mummichog)	8078	NA	NA	NA	NA
GT_EA516_an_s_sp_1578	TAATGGAAAGTGGTGCGCTGGTCCTCACTACTAACTTTGACAACCTGTTGGAGATCTATG	454_c4156	454_c4156; UniRef90_A9CQJ8|Putative uncharacterized protein mDD-4 n=7 Tax=Clupeocephala RepID=A9CQJ8_FUNHE	UniRef90_A9CQJ8	1915	96.03	353	Putative uncharacterized protein mDD-4 n=7 Tax=Clupeocephala RepID=A9CQJ8_FUNHE	353	100	NA	A9CQJ8	A9CQJ8_FUNHE	Putative uncharacterized protein mDD-4	mDD-4		7	Fundulus heteroclitus (Killifish) (Mummichog)	8078	NA	NA	NA	NA
GT_EA516_an_s_sp_3182	AAACATACAGAGCATGACTTCCGCCAGCTGTCCAGTGGATGGAAAACTGTATGTATTCCA	454_rep_c1901	454_rep_c1901; UniRef90_A9CQK1|Solute carrier family n=1 Tax=Fundulus heteroclitus RepID=A9CQK1_FUNHE	UniRef90_A9CQK1	1597	90.94	254	Solute carrier family n=1 Tax=Fundulus heteroclitus RepID=A9CQK1_FUNHE	475	53.47	NA	A9CQK1	A9CQK1_FUNHE	Solute carrier family	mSLC-1		7	Fundulus heteroclitus (Killifish) (Mummichog)	8078	NA	GO:0005509~calcium ion binding	GO:0055085~transmembrane transport	GO:0016021~integral to membrane ; GO:0005743~mitochondrial inner membrane
GT_EA516_an_s_sp_3182	AAACATACAGAGCATGACTTCCGCCAGCTGTCCAGTGGATGGAAAACTGTATGTATTCCA	454_rep_c1901	454_rep_c1901; UniRef90_A9CQK1|Solute carrier family n=1 Tax=Fundulus heteroclitus RepID=A9CQK1_FUNHE	UniRef90_A9CQK1	1597	90.94	254	Solute carrier family n=1 Tax=Fundulus heteroclitus RepID=A9CQK1_FUNHE	475	53.47	NA	A9CQK1	A9CQK1_FUNHE	Solute carrier family	mSLC-1		7	Fundulus heteroclitus (Killifish) (Mummichog)	8078	NA	GO:0005509~calcium ion binding	GO:0055085~transmembrane transport	GO:0016021~integral to membrane ; GO:0005743~mitochondrial inner membrane
GT_EA516_an_as_sp_5145	CACTATATTTTAACTGTCTACATTTCTGTTAAATATATTAGACATATGCTACGAAAATGA	454_rep_c35330	UniRef90_A9ZT83|Ribosomal protein L9 n=4 Tax=Euteleostomi RepID=A9ZT83_SOLSE	UniRef90_A9ZT83	620	94.85	97	Ribosomal protein L9 n=4 Tax=Euteleostomi RepID=A9ZT83_SOLSE	192	50.52	NA	A9ZT83	A9ZT83_SOLSE	Ribosomal protein L9	RPL9		7	Solea senegalensis (Senegalese sole)	28829	NA	GO:0019843~rRNA binding ; GO:0003735~structural constituent of ribosome	GO:0006412~translation	GO:0005840~ribosome
GT_EA516_an_s_sp_298	TACAGGTCACTGGAGCTTTTTTAAATGGGACGTTCAGTGCCACGTCAACAGGTTTCACAA	454_c11667	454_c11667; UniRef90_B0R188|Novel protein similar to vertebrate proline rich 6 (PRR6) n=2 Tax=Danio rerio RepID=B0R188_DANRE	UniRef90_B0R188	763	79.14	139	Novel protein similar to vertebrate proline rich 6 (PRR6) n=2 Tax=Danio rerio RepID=B0R188_DANRE	146	95.21	NA	B0R188	B0R188_DANRE	Novel protein similar to vertebrate proline rich 6 (PRR6)	cenpv	CH211-202A12.5-001	7	Danio rerio (Zebrafish) (Brachydanio rerio)	7955	NA	GO:0016846~carbon-sulfur lyase activity	NA	NA
GT_EA516_an_s_sp_298	TACAGGTCACTGGAGCTTTTTTAAATGGGACGTTCAGTGCCACGTCAACAGGTTTCACAA	454_c11667	454_c11667; UniRef90_B0R188|Novel protein similar to vertebrate proline rich 6 (PRR6) n=2 Tax=Danio rerio RepID=B0R188_DANRE	UniRef90_B0R188	763	79.14	139	Novel protein similar to vertebrate proline rich 6 (PRR6) n=2 Tax=Danio rerio RepID=B0R188_DANRE	146	95.21	NA	B0R188	B0R188_DANRE	Novel protein similar to vertebrate proline rich 6 (PRR6)	cenpv	CH211-202A12.5-001	7	Danio rerio (Zebrafish) (Brachydanio rerio)	7955	NA	GO:0016846~carbon-sulfur lyase activity	NA	NA
GT_EA516_an_s_sp_2169	CTCTCCTGTAACAACGGCCATTTCTGGATGTTTAACAGCGACGCTGTATCTACTCTCAAC	454_c59450	454_c59450; UniRef90_B0S6J4|Novel protein (Zgc:101564) n=4 Tax=Clupeocephala RepID=B0S6J4_DANRE	UniRef90_B0S6J4	422	86.32	117	Novel protein (Zgc:101564) n=4 Tax=Clupeocephala RepID=B0S6J4_DANRE	147	79.59	NA	B0S6J4	B0S6J4_DANRE	Novel protein (Zgc:101564)	zgc:101564	DKEY-127K10.1 DKEY-127K10.1-001	7	Danio rerio (Zebrafish) (Brachydanio rerio)	7955	NA	NA	NA	NA
GT_EA516_an_s_sp_2169	CTCTCCTGTAACAACGGCCATTTCTGGATGTTTAACAGCGACGCTGTATCTACTCTCAAC	454_c59450	454_c59450; UniRef90_B0S6J4|Novel protein (Zgc:101564) n=4 Tax=Clupeocephala RepID=B0S6J4_DANRE	UniRef90_B0S6J4	422	86.32	117	Novel protein (Zgc:101564) n=4 Tax=Clupeocephala RepID=B0S6J4_DANRE	147	79.59	NA	B0S6J4	B0S6J4_DANRE	Novel protein (Zgc:101564)	zgc:101564	DKEY-127K10.1 DKEY-127K10.1-001	7	Danio rerio (Zebrafish) (Brachydanio rerio)	7955	NA	NA	NA	NA
GT_EA516_an_as_xh_1198	CCAATCTTTACTGAACCTGAATGTTACAGCCTTGATCTGGAATCTTTTTAAGATTCAACT	454_rep_c1821	UniRef90_B1P0R9|Centrin2 (Fragment) n=11 Tax=Clupeocephala RepID=B1P0R9_DANRE	UniRef90_B1P0R9	812	91.23	171	Centrin2 (Fragment) n=11 Tax=Clupeocephala RepID=B1P0R9_DANRE	172	99.42	NA	B1P0R9	B1P0R9_DANRE	Centrin2 (Fragment)	cetn2		7	Danio rerio (Zebrafish) (Brachydanio rerio)	7955	NA	GO:0005509~calcium ion binding	NA	NA
GT_EA516_an_as_xh_1198	CCAATCTTTACTGAACCTGAATGTTACAGCCTTGATCTGGAATCTTTTTAAGATTCAACT	454_rep_c1821	UniRef90_B1P0R9|Centrin2 (Fragment) n=11 Tax=Clupeocephala RepID=B1P0R9_DANRE	UniRef90_B1P0R9	812	91.23	171	Centrin2 (Fragment) n=11 Tax=Clupeocephala RepID=B1P0R9_DANRE	172	99.42	NA	B1P0R9	B1P0R9_DANRE	Centrin2 (Fragment)	cetn2		7	Danio rerio (Zebrafish) (Brachydanio rerio)	7955	NA	GO:0005509~calcium ion binding	NA	NA
GT_EA516_an_as_xh_2268	AGGCAGACCGAGATGGTGATGGTGAGATCAACGAACAGGAGTTCTTGAGAATAATAGAAG	454_rep_c5464	UniRef90_B1P0R9|Centrin2 (Fragment) n=11 Tax=Clupeocephala RepID=B1P0R9_DANRE	UniRef90_B1P0R9	613	89.76	166	Centrin2 (Fragment) n=11 Tax=Clupeocephala RepID=B1P0R9_DANRE	172	96.51	NA	B1P0R9	B1P0R9_DANRE	Centrin2 (Fragment)	cetn2	centrin2	7	Danio rerio (Zebrafish) (Brachydanio rerio)	7955	NA	GO:0005509~calcium ion binding	NA	NA
GT_EA516_an_as_xh_2268	AGGCAGACCGAGATGGTGATGGTGAGATCAACGAACAGGAGTTCTTGAGAATAATAGAAG	454_rep_c5464	UniRef90_B1P0R9|Centrin2 (Fragment) n=11 Tax=Clupeocephala RepID=B1P0R9_DANRE	UniRef90_B1P0R9	613	89.76	166	Centrin2 (Fragment) n=11 Tax=Clupeocephala RepID=B1P0R9_DANRE	172	96.51	NA	B1P0R9	B1P0R9_DANRE	Centrin2 (Fragment)	cetn2	centrin2	7	Danio rerio (Zebrafish) (Brachydanio rerio)	7955	NA	GO:0005509~calcium ion binding	NA	NA
GT_EA516_an_s_xh_2178	CTTAGTTAAATTAGACATGTTCTTTTTTTAAATTAAAGCGTAGCTGTTAAGCTGTCTGAG	454_rep_c17257	454_rep_c17257; UniRef90_B1WA71|SJCHGC01950 protein n=1 Tax=Schistosoma japonicum RepID=B1WA71_SCHJA; Next best Hit: 454_rep_c7316(alignment length 51bp with 94.12%identity)	UniRef90_B1WA71	663	84.29	70	SJCHGC01950 protein n=1 Tax=Schistosoma japonicum RepID=B1WA71_SCHJA	91	76.92	NA	B1WA71	B1WA71_SCHJA	SJCHGC01950 protein	NA		7	Schistosoma japonicum (Blood fluke)	6182	NA	NA	GO:0007017~microtubule-based process	GO:0005875~microtubule associated complex
GT_EA516_an_s_xh_2178	CTTAGTTAAATTAGACATGTTCTTTTTTTAAATTAAAGCGTAGCTGTTAAGCTGTCTGAG	454_rep_c17257	454_rep_c17257; UniRef90_B1WA71|SJCHGC01950 protein n=1 Tax=Schistosoma japonicum RepID=B1WA71_SCHJA; Next best Hit: 454_rep_c7316(alignment length 51bp with 94.12%identity)	UniRef90_B1WA71	663	84.29	70	SJCHGC01950 protein n=1 Tax=Schistosoma japonicum RepID=B1WA71_SCHJA	91	76.92	NA	B1WA71	B1WA71_SCHJA	SJCHGC01950 protein	NA		7	Schistosoma japonicum (Blood fluke)	6182	NA	NA	GO:0007017~microtubule-based process	GO:0005875~microtubule associated complex
GT_EA516_an_as_xh_2122	AAATTTGCGGCACATAGTTTTATAATGGCTCGAATGAGGGCTTACGTTGCTGAGCCTCTG	454_rep_c47328	UniRef90_B3DFV0|UPF0631 protein C17orf108 homolog n=1 Tax=Danio rerio RepID=CQ108_DANRE	UniRef90_B3DFV0	441	73.08	78	UPF0631 protein C17orf108 homolog n=1 Tax=Danio rerio RepID=CQ108_DANRE	78	100	563525	B3DFV0	CQ108_DANRE	UPF0631 protein C17orf108 homolog	C17orf108	zgc:193694	7	Danio rerio (Zebrafish) (Brachydanio rerio)	7955	NA	NA	NA	NA
GT_EA516_an_as_xh_2122	AAATTTGCGGCACATAGTTTTATAATGGCTCGAATGAGGGCTTACGTTGCTGAGCCTCTG	454_rep_c47328	UniRef90_B3DFV0|UPF0631 protein C17orf108 homolog n=1 Tax=Danio rerio RepID=CQ108_DANRE	UniRef90_B3DFV0	441	73.08	78	UPF0631 protein C17orf108 homolog n=1 Tax=Danio rerio RepID=CQ108_DANRE	78	100	563525	B3DFV0	CQ108_DANRE	UPF0631 protein C17orf108 homolog	C17orf108	zgc:193694	7	Danio rerio (Zebrafish) (Brachydanio rerio)	7955	NA	NA	NA	NA
GT_EA516_an_s_xh_3748	TAAAATGATAGTGAATCCCAGAGGACCGTCTCAATTCTGGGAAGGTGAGAGTAACACCAG	454_rep_c42528	454_rep_c42528; UniRef90_B3SAZ0|Putative uncharacterized protein n=1 Tax=Trichoplax adhaerens RepID=B3SAZ0_TRIAD; Next best Hit: 454_rep_c14585(alignment length 60bp with 100.00%identity)	UniRef90_B3SAZ0	730	53.57	56	Putative uncharacterized protein n=1 Tax=Trichoplax adhaerens RepID=B3SAZ0_TRIAD	125	44.8	NA	B3SAZ0	B3SAZ0_TRIAD	Putative uncharacterized protein	TRIADDRAFT_61431		7	Trichoplax adhaerens (Trichoplax reptans)	10228	NA	NA	NA	NA
GT_EA516_an_s_xh_3748	TAAAATGATAGTGAATCCCAGAGGACCGTCTCAATTCTGGGAAGGTGAGAGTAACACCAG	454_rep_c42528	454_rep_c42528; UniRef90_B3SAZ0|Putative uncharacterized protein n=1 Tax=Trichoplax adhaerens RepID=B3SAZ0_TRIAD; Next best Hit: 454_rep_c14585(alignment length 60bp with 100.00%identity)	UniRef90_B3SAZ0	730	53.57	56	Putative uncharacterized protein n=1 Tax=Trichoplax adhaerens RepID=B3SAZ0_TRIAD	125	44.8	NA	B3SAZ0	B3SAZ0_TRIAD	Putative uncharacterized protein	TRIADDRAFT_61431		7	Trichoplax adhaerens (Trichoplax reptans)	10228	NA	NA	NA	NA
GT_EA516_an_s_xh_3747	CACACAAAGCAGCATTAGTTTTGATGTGCATTCTGGAGATTAAATTAATAGCAGAGCCAC	454_rep_c42528	454_rep_c42528; UniRef90_B3SAZ0|Putative uncharacterized protein n=1 Tax=Trichoplax adhaerens RepID=B3SAZ0_TRIAD; Next best Hit: 454_rep_c6378(alignment length 60bp with 100.00%identity)	UniRef90_B3SAZ0	730	53.57	56	Putative uncharacterized protein n=1 Tax=Trichoplax adhaerens RepID=B3SAZ0_TRIAD	125	44.8	NA	B3SAZ0	B3SAZ0_TRIAD	Putative uncharacterized protein	TRIADDRAFT_61431		7	Trichoplax adhaerens (Trichoplax reptans)	10228	NA	NA	NA	NA
GT_EA516_an_s_xh_3747	CACACAAAGCAGCATTAGTTTTGATGTGCATTCTGGAGATTAAATTAATAGCAGAGCCAC	454_rep_c42528	454_rep_c42528; UniRef90_B3SAZ0|Putative uncharacterized protein n=1 Tax=Trichoplax adhaerens RepID=B3SAZ0_TRIAD; Next best Hit: 454_rep_c6378(alignment length 60bp with 100.00%identity)	UniRef90_B3SAZ0	730	53.57	56	Putative uncharacterized protein n=1 Tax=Trichoplax adhaerens RepID=B3SAZ0_TRIAD	125	44.8	NA	B3SAZ0	B3SAZ0_TRIAD	Putative uncharacterized protein	TRIADDRAFT_61431		7	Trichoplax adhaerens (Trichoplax reptans)	10228	NA	NA	NA	NA
GT_EA516_an_s_sp_3369	CAGGAAGCGTAAAAAACGGTTAATGGCGCATACGTTATTTCTTTTTGTACAAACACGCCT	454_rep_c22772	454_rep_c22772; UniRef90_B5X0U8|Synaptophysin-like protein 1 n=1 Tax=Salmo salar RepID=B5X0U8_SALSA	UniRef90_B5X0U8	538	72.57	113	Synaptophysin-like protein 1 n=1 Tax=Salmo salar RepID=B5X0U8_SALSA	246	45.93	NA	B5X0U8	B5X0U8_SALSA	Synaptophysin-like protein 1	SYPL1		7	Salmo salar (Atlantic salmon)	8030	NA	GO:0005215~transporter activity	NA	GO:0016021~integral to membrane ; GO:0008021~synaptic vesicle
GT_EA516_an_s_sp_3369	CAGGAAGCGTAAAAAACGGTTAATGGCGCATACGTTATTTCTTTTTGTACAAACACGCCT	454_rep_c22772	454_rep_c22772; UniRef90_B5X0U8|Synaptophysin-like protein 1 n=1 Tax=Salmo salar RepID=B5X0U8_SALSA	UniRef90_B5X0U8	538	72.57	113	Synaptophysin-like protein 1 n=1 Tax=Salmo salar RepID=B5X0U8_SALSA	246	45.93	NA	B5X0U8	B5X0U8_SALSA	Synaptophysin-like protein 1	SYPL1		7	Salmo salar (Atlantic salmon)	8030	NA	GO:0005215~transporter activity	NA	GO:0016021~integral to membrane ; GO:0008021~synaptic vesicle
GT_EA516_an_as_xh_832	TGTGGTTGGCATCGTCCTCTGCTTGGGCTAAAGGCTTGTCTGATGTGAAGTCGGCCACCA	454_rep_c1279	UniRef90_B5X0U8|Synaptophysin-like protein 1 n=1 Tax=Salmo salar RepID=B5X0U8_SALSA	UniRef90_B5X0U8	892	73.64	239	Synaptophysin-like protein 1 n=1 Tax=Salmo salar RepID=B5X0U8_SALSA	246	97.15	NA	B5X0U8	B5X0U8_SALSA	Synaptophysin-like protein 1	SYPL1		7	Salmo salar (Atlantic salmon)	8030	NA	GO:0005215~transporter activity	NA	GO:0016021~integral to membrane ; GO:0008021~synaptic vesicle
GT_EA516_an_as_xh_832	TGTGGTTGGCATCGTCCTCTGCTTGGGCTAAAGGCTTGTCTGATGTGAAGTCGGCCACCA	454_rep_c1279	UniRef90_B5X0U8|Synaptophysin-like protein 1 n=1 Tax=Salmo salar RepID=B5X0U8_SALSA	UniRef90_B5X0U8	892	73.64	239	Synaptophysin-like protein 1 n=1 Tax=Salmo salar RepID=B5X0U8_SALSA	246	97.15	NA	B5X0U8	B5X0U8_SALSA	Synaptophysin-like protein 1	SYPL1		7	Salmo salar (Atlantic salmon)	8030	NA	GO:0005215~transporter activity	NA	GO:0016021~integral to membrane ; GO:0008021~synaptic vesicle
GT_EA516_an_as_sp_4175	TTTACCACTATGAAAACTACGGAGCCACAGCTAAGGATATGGCAGACTGGATGAAGAACC	454_rep_c16100	UniRef90_B5X1P6|Disulfide-isomerase A5 n=1 Tax=Salmo salar RepID=B5X1P6_SALSA	UniRef90_B5X1P6	568	86.11	180	Disulfide-isomerase A5 n=1 Tax=Salmo salar RepID=B5X1P6_SALSA	526	34.22	100194934	B5X1P6	B5X1P6_SALSA	Disulfide-isomerase A5	PDIA5		7	Salmo salar (Atlantic salmon)	8030	NA	GO:0009055~electron carrier activity ; GO:0016853~isomerase activity ; GO:0015035~protein disulfide oxidoreductase activity	GO:0045454~cell redox homeostasis ; GO:0006662~glycerol ether metabolic process	NA
GT_EA516_an_as_sp_4175	TTTACCACTATGAAAACTACGGAGCCACAGCTAAGGATATGGCAGACTGGATGAAGAACC	454_rep_c16100	UniRef90_B5X1P6|Disulfide-isomerase A5 n=1 Tax=Salmo salar RepID=B5X1P6_SALSA	UniRef90_B5X1P6	568	86.11	180	Disulfide-isomerase A5 n=1 Tax=Salmo salar RepID=B5X1P6_SALSA	526	34.22	100194934	B5X1P6	B5X1P6_SALSA	Disulfide-isomerase A5	PDIA5		7	Salmo salar (Atlantic salmon)	8030	NA	GO:0009055~electron carrier activity ; GO:0016853~isomerase activity ; GO:0015035~protein disulfide oxidoreductase activity	GO:0045454~cell redox homeostasis ; GO:0006662~glycerol ether metabolic process	NA
GT_EA516_an_s_sp_297	ACTTGGCAGTTATAACAAGTACAACAACAACTGTTACAAGGACTGTGTATATTTGTGCCT	454_c11657	454_c11657; UniRef90_B5X1X3|Transporter n=1 Tax=Salmo salar RepID=B5X1X3_SALSA	UniRef90_B5X1X3	830	86.1	223	Transporter n=1 Tax=Salmo salar RepID=B5X1X3_SALSA	618	36.08	NA	B5X1X3	B5X1X3_SALSA	Transporter	S6A13		7	Salmo salar (Atlantic salmon)	8030	NA	GO:0005328~neurotransmitter:sodium symporter activity	NA	GO:0016021~integral to membrane
GT_EA516_an_s_sp_297	ACTTGGCAGTTATAACAAGTACAACAACAACTGTTACAAGGACTGTGTATATTTGTGCCT	454_c11657	454_c11657; UniRef90_B5X1X3|Transporter n=1 Tax=Salmo salar RepID=B5X1X3_SALSA	UniRef90_B5X1X3	830	86.1	223	Transporter n=1 Tax=Salmo salar RepID=B5X1X3_SALSA	618	36.08	NA	B5X1X3	B5X1X3_SALSA	Transporter	S6A13		7	Salmo salar (Atlantic salmon)	8030	NA	GO:0005328~neurotransmitter:sodium symporter activity	NA	GO:0016021~integral to membrane
GT_EA516_an_s_sp_1936	TAACTAGAATAGAGGATTGTGCAGCCTTGGCAGAGTTTGTAGGTCTGGAAGCCATGGTAA	454_c51562	454_c51562; UniRef90_B5X1X3|Transporter n=1 Tax=Salmo salar RepID=B5X1X3_SALSA; Next best Hit: 454_c11657(alignment length 28bp with 100.00%identity)	UniRef90_B5X1X3	915	60.74	270	Transporter n=1 Tax=Salmo salar RepID=B5X1X3_SALSA	618	43.69	NA	B5X1X3	B5X1X3_SALSA	Transporter	S6A13		7	Salmo salar (Atlantic salmon)	8030	NA	GO:0005328~neurotransmitter:sodium symporter activity	NA	GO:0016021~integral to membrane
GT_EA516_an_s_sp_1936	TAACTAGAATAGAGGATTGTGCAGCCTTGGCAGAGTTTGTAGGTCTGGAAGCCATGGTAA	454_c51562	454_c51562; UniRef90_B5X1X3|Transporter n=1 Tax=Salmo salar RepID=B5X1X3_SALSA; Next best Hit: 454_c11657(alignment length 28bp with 100.00%identity)	UniRef90_B5X1X3	915	60.74	270	Transporter n=1 Tax=Salmo salar RepID=B5X1X3_SALSA	618	43.69	NA	B5X1X3	B5X1X3_SALSA	Transporter	S6A13		7	Salmo salar (Atlantic salmon)	8030	NA	GO:0005328~neurotransmitter:sodium symporter activity	NA	GO:0016021~integral to membrane
GT_EA516_an_as_sp_725	TGCACAGTTTTTGATGACGAAGATGAAAATAAGTTATCATACACAGAGATCCACCAGCAG	454_c17611	UniRef90_B5X2R5|Coiled-coil domain-containing protein 104 n=1 Tax=Salmo salar RepID=B5X2R5_SALSA	UniRef90_B5X2R5	1046	75.85	207	Coiled-coil domain-containing protein 104 n=1 Tax=Salmo salar RepID=B5X2R5_SALSA	421	49.17	NA	B5X2R5	B5X2R5_SALSA	Coiled-coil domain-containing protein 104	CC104		7	Salmo salar (Atlantic salmon)	8030	NA	NA	NA	NA
GT_EA516_an_as_sp_725	TGCACAGTTTTTGATGACGAAGATGAAAATAAGTTATCATACACAGAGATCCACCAGCAG	454_c17611	UniRef90_B5X2R5|Coiled-coil domain-containing protein 104 n=1 Tax=Salmo salar RepID=B5X2R5_SALSA	UniRef90_B5X2R5	1046	75.85	207	Coiled-coil domain-containing protein 104 n=1 Tax=Salmo salar RepID=B5X2R5_SALSA	421	49.17	NA	B5X2R5	B5X2R5_SALSA	Coiled-coil domain-containing protein 104	CC104		7	Salmo salar (Atlantic salmon)	8030	NA	NA	NA	NA
GT_EA516_an_as_xh_1064	ATCCAGAAAGAGGCAGCCTGGACAGTGTCCAATATCACCGCTGGCAAGGACAGCCAGATT	454_rep_c15614	UniRef90_B5X2S8|Importin subunit alpha-2 n=1 Tax=Salmo salar RepID=B5X2S8_SALSA	UniRef90_B5X2S8	603	72.87	188	Importin subunit alpha-2 n=1 Tax=Salmo salar RepID=B5X2S8_SALSA	526	35.74	NA	B5X2S8	B5X2S8_SALSA	Importin subunit alpha-2	IMA2		7	Salmo salar (Atlantic salmon)	8030	NA	GO:0005488~binding ; GO:0008565~protein transporter activity	GO:0006606~protein import into nucleus	GO:0005737~cytoplasm ; GO:0005643~nuclear pore
GT_EA516_an_as_xh_1064	ATCCAGAAAGAGGCAGCCTGGACAGTGTCCAATATCACCGCTGGCAAGGACAGCCAGATT	454_rep_c15614	UniRef90_B5X2S8|Importin subunit alpha-2 n=1 Tax=Salmo salar RepID=B5X2S8_SALSA	UniRef90_B5X2S8	603	72.87	188	Importin subunit alpha-2 n=1 Tax=Salmo salar RepID=B5X2S8_SALSA	526	35.74	NA	B5X2S8	B5X2S8_SALSA	Importin subunit alpha-2	IMA2		7	Salmo salar (Atlantic salmon)	8030	NA	GO:0005488~binding ; GO:0008565~protein transporter activity	GO:0006606~protein import into nucleus	GO:0005737~cytoplasm ; GO:0005643~nuclear pore
GT_EA516_an_s_xh_4243	TGTATGTACTTGTGAAACTTCTGGTAGTGTGCTAGCTTTTAGATGATGATCTGTGAATGT	454_rep_c57838	454_rep_c57838; UniRef90_B5X303|Neurogranin n=3 Tax=Salmo salar RepID=B5X303_SALSA; Next best Hit: 454_rep_c70686(alignment length 60bp with 98.33%identity)	UniRef90_B5X303	715	89.47	57	Neurogranin n=3 Tax=Salmo salar RepID=B5X303_SALSA	94	60.64	NA	B5X303	B5X303_SALSA	Neurogranin	NEUG		7	Salmo salar (Atlantic salmon)	8030	NA	NA	GO:0040008~regulation of growth	NA
GT_EA516_an_s_xh_4243	TGTATGTACTTGTGAAACTTCTGGTAGTGTGCTAGCTTTTAGATGATGATCTGTGAATGT	454_rep_c57838	454_rep_c57838; UniRef90_B5X303|Neurogranin n=3 Tax=Salmo salar RepID=B5X303_SALSA; Next best Hit: 454_rep_c70686(alignment length 60bp with 98.33%identity)	UniRef90_B5X303	715	89.47	57	Neurogranin n=3 Tax=Salmo salar RepID=B5X303_SALSA	94	60.64	NA	B5X303	B5X303_SALSA	Neurogranin	NEUG		7	Salmo salar (Atlantic salmon)	8030	NA	NA	GO:0040008~regulation of growth	NA
GT_EA516_an_s_sp_2309	CAGACGTCTCAGAAAGTGGCTCGCACCTACTGGTGGAAGAACGTCAAGATGGTCGTGGTC	454_c64222	454_c64222; UniRef90_B5X4E5|Vesicle-associated membrane protein 8 n=1 Tax=Salmo salar RepID=B5X4E5_SALSA	UniRef90_B5X4E5	489	81.31	107	Vesicle-associated membrane protein 8 n=1 Tax=Salmo salar RepID=B5X4E5_SALSA	118	90.68	NA	B5X4E5	B5X4E5_SALSA	Vesicle-associated membrane protein 8	VAMP8		7	Salmo salar (Atlantic salmon)	8030	NA	NA	GO:0016192~vesicle-mediated transport	GO:0016021~integral to membrane
GT_EA516_an_s_sp_2309	CAGACGTCTCAGAAAGTGGCTCGCACCTACTGGTGGAAGAACGTCAAGATGGTCGTGGTC	454_c64222	454_c64222; UniRef90_B5X4E5|Vesicle-associated membrane protein 8 n=1 Tax=Salmo salar RepID=B5X4E5_SALSA	UniRef90_B5X4E5	489	81.31	107	Vesicle-associated membrane protein 8 n=1 Tax=Salmo salar RepID=B5X4E5_SALSA	118	90.68	NA	B5X4E5	B5X4E5_SALSA	Vesicle-associated membrane protein 8	VAMP8		7	Salmo salar (Atlantic salmon)	8030	NA	NA	GO:0016192~vesicle-mediated transport	GO:0016021~integral to membrane
GT_EA516_an_as_sp_4351	ACTTGCTGATGAAGACTATGATAAGAGAACAGTGTCAGCCAGGTCCTTCATGAAGAAACA	454_rep_c1882	UniRef90_B5X4J7|Tubulin folding cofactor B n=1 Tax=Salmo salar RepID=B5X4J7_SALSA	UniRef90_B5X4J7	1129	73.17	246	Tubulin folding cofactor B n=1 Tax=Salmo salar RepID=B5X4J7_SALSA	246	100	100195463	B5X4J7	B5X4J7_SALSA	Tubulin folding cofactor B	TBCB		7	Salmo salar (Atlantic salmon)	8030	NA	NA	NA	NA
GT_EA516_an_as_sp_4351	ACTTGCTGATGAAGACTATGATAAGAGAACAGTGTCAGCCAGGTCCTTCATGAAGAAACA	454_rep_c1882	UniRef90_B5X4J7|Tubulin folding cofactor B n=1 Tax=Salmo salar RepID=B5X4J7_SALSA	UniRef90_B5X4J7	1129	73.17	246	Tubulin folding cofactor B n=1 Tax=Salmo salar RepID=B5X4J7_SALSA	246	100	100195463	B5X4J7	B5X4J7_SALSA	Tubulin folding cofactor B	TBCB		7	Salmo salar (Atlantic salmon)	8030	NA	NA	NA	NA
GT_EA516_an_s_sp_3134	TTTTGTTTTCAGTATTCGACCATCCAACCATCATCATGGACGGCGGAGTGGTCGTTGTTA	454_rep_c18253	454_rep_c18253; UniRef90_B5X4J7|Tubulin folding cofactor B n=1 Tax=Salmo salar RepID=B5X4J7_SALSA	UniRef90_B5X4J7	513	72.12	104	Tubulin folding cofactor B n=1 Tax=Salmo salar RepID=B5X4J7_SALSA	246	42.28	100195463	B5X4J7	B5X4J7_SALSA	Tubulin folding cofactor B	TBCB		7	Salmo salar (Atlantic salmon)	8030	NA	NA	NA	NA
GT_EA516_an_s_sp_3134	TTTTGTTTTCAGTATTCGACCATCCAACCATCATCATGGACGGCGGAGTGGTCGTTGTTA	454_rep_c18253	454_rep_c18253; UniRef90_B5X4J7|Tubulin folding cofactor B n=1 Tax=Salmo salar RepID=B5X4J7_SALSA	UniRef90_B5X4J7	513	72.12	104	Tubulin folding cofactor B n=1 Tax=Salmo salar RepID=B5X4J7_SALSA	246	42.28	100195463	B5X4J7	B5X4J7_SALSA	Tubulin folding cofactor B	TBCB		7	Salmo salar (Atlantic salmon)	8030	NA	NA	NA	NA
GT_EA516_an_s_sp_3046	CGCTCAGAAAAATCTGAAATTGCTTACACCAAGTCTGATGAGAGTACGTTCAAGAAGTAC	454_rep_c1678	454_rep_c1678; UniRef90_B5X5J7|Sodium/potassium-transporting ATPase subunit beta-233 n=2 Tax=Salmo salar RepID=B5X5J7_SALSA	UniRef90_B5X5J7	1034	73.99	273	Sodium/potassium-transporting ATPase subunit beta-233 n=2 Tax=Salmo salar RepID=B5X5J7_SALSA	304	89.8	100195568	B5X5J7	B5X5J7_SALSA	Sodium/potassium-transporting ATPase subunit beta-233	AT233		7	Salmo salar (Atlantic salmon)	8030	NA	GO:0005391~sodium:potassium-exchanging ATPase activity	GO:0006754~ATP biosynthetic process	GO:0016021~integral to membrane
GT_EA516_an_s_sp_3046	CGCTCAGAAAAATCTGAAATTGCTTACACCAAGTCTGATGAGAGTACGTTCAAGAAGTAC	454_rep_c1678	454_rep_c1678; UniRef90_B5X5J7|Sodium/potassium-transporting ATPase subunit beta-233 n=2 Tax=Salmo salar RepID=B5X5J7_SALSA	UniRef90_B5X5J7	1034	73.99	273	Sodium/potassium-transporting ATPase subunit beta-233 n=2 Tax=Salmo salar RepID=B5X5J7_SALSA	304	89.8	100195568	B5X5J7	B5X5J7_SALSA	Sodium/potassium-transporting ATPase subunit beta-233	AT233		7	Salmo salar (Atlantic salmon)	8030	NA	GO:0005391~sodium:potassium-exchanging ATPase activity	GO:0006754~ATP biosynthetic process	GO:0016021~integral to membrane
GT_EA516_an_s_xh_4705	GCTACTGCAGGCCAAAGTACAGCCCAACCTGATACCCTATTTACTGACAAAAATAAAGAG	454_rep_c71177	454_rep_c71177; UniRef90_B5X5J7|Sodium/potassium-transporting ATPase subunit beta-233 n=2 Tax=Salmo salar RepID=B5X5J7_SALSA; Next best Hit: 454_rep_c1678(alignment length 57bp with 94.74%identity)	UniRef90_B5X5J7	537	61.17	103	Sodium/potassium-transporting ATPase subunit beta-233 n=2 Tax=Salmo salar RepID=B5X5J7_SALSA	304	33.88	100195568	B5X5J7	B5X5J7_SALSA	Sodium/potassium-transporting ATPase subunit beta-233	AT233		7	Salmo salar (Atlantic salmon)	8030	NA	GO:0005391~sodium:potassium-exchanging ATPase activity	GO:0006754~ATP biosynthetic process	GO:0016021~integral to membrane
GT_EA516_an_s_xh_4705	GCTACTGCAGGCCAAAGTACAGCCCAACCTGATACCCTATTTACTGACAAAAATAAAGAG	454_rep_c71177	454_rep_c71177; UniRef90_B5X5J7|Sodium/potassium-transporting ATPase subunit beta-233 n=2 Tax=Salmo salar RepID=B5X5J7_SALSA; Next best Hit: 454_rep_c1678(alignment length 57bp with 94.74%identity)	UniRef90_B5X5J7	537	61.17	103	Sodium/potassium-transporting ATPase subunit beta-233 n=2 Tax=Salmo salar RepID=B5X5J7_SALSA	304	33.88	100195568	B5X5J7	B5X5J7_SALSA	Sodium/potassium-transporting ATPase subunit beta-233	AT233		7	Salmo salar (Atlantic salmon)	8030	NA	GO:0005391~sodium:potassium-exchanging ATPase activity	GO:0006754~ATP biosynthetic process	GO:0016021~integral to membrane
GT_EA516_an_as_xh_1791	ATAGACAAAATATCTCTGTCTCGGCCCAAACGAAACATCACAAGAGACTTCAGCGACGGA	454_rep_c877	UniRef90_B5X7H0|Sperm flagellar protein 1 n=1 Tax=Salmo salar RepID=B5X7H0_SALSA	UniRef90_B5X7H0	639	66.87	166	Sperm flagellar protein 1 n=1 Tax=Salmo salar RepID=B5X7H0_SALSA	237	70.04	100195749	B5X7H0	B5X7H0_SALSA	Sperm flagellar protein 1	SPEF1		7	Salmo salar (Atlantic salmon)	8030	NA	NA	NA	GO:0019861~flagellum
GT_EA516_an_as_xh_1791	ATAGACAAAATATCTCTGTCTCGGCCCAAACGAAACATCACAAGAGACTTCAGCGACGGA	454_rep_c877	UniRef90_B5X7H0|Sperm flagellar protein 1 n=1 Tax=Salmo salar RepID=B5X7H0_SALSA	UniRef90_B5X7H0	639	66.87	166	Sperm flagellar protein 1 n=1 Tax=Salmo salar RepID=B5X7H0_SALSA	237	70.04	100195749	B5X7H0	B5X7H0_SALSA	Sperm flagellar protein 1	SPEF1		7	Salmo salar (Atlantic salmon)	8030	NA	NA	NA	GO:0019861~flagellum
GT_EA516_an_s_sp_673	CGAGGCTAGAAGGATCATGCAGGATTTGATGATCAGGGACAAAAGGAAGGAAAGAGAAAA	454_c18061	454_c18061; UniRef90_B5X7H0|Sperm flagellar protein 1 n=1 Tax=Salmo salar RepID=B5X7H0_SALSA	UniRef90_B5X7H0	795	52.83	159	Sperm flagellar protein 1 n=1 Tax=Salmo salar RepID=B5X7H0_SALSA	237	67.09	100195749	B5X7H0	B5X7H0_SALSA	Sperm flagellar protein 1	SPEF1		7	Salmo salar (Atlantic salmon)	8030	NA	NA	NA	GO:0019861~flagellum
GT_EA516_an_s_sp_673	CGAGGCTAGAAGGATCATGCAGGATTTGATGATCAGGGACAAAAGGAAGGAAAGAGAAAA	454_c18061	454_c18061; UniRef90_B5X7H0|Sperm flagellar protein 1 n=1 Tax=Salmo salar RepID=B5X7H0_SALSA	UniRef90_B5X7H0	795	52.83	159	Sperm flagellar protein 1 n=1 Tax=Salmo salar RepID=B5X7H0_SALSA	237	67.09	100195749	B5X7H0	B5X7H0_SALSA	Sperm flagellar protein 1	SPEF1		7	Salmo salar (Atlantic salmon)	8030	NA	NA	NA	GO:0019861~flagellum
GT_EA516_an_s_xh_1402	TGCTAAGAAGCTAGCCCAGTAAAACAGTGTTTCTTTATAAACTGTCCAGGAATAGATGTC	454_rep_c10513	454_rep_c10513; UniRef90_B5X7H0|Sperm flagellar protein 1 n=1 Tax=Salmo salar RepID=B5X7H0_SALSA; Next best Hit: 454_rep_c8244(alignment length 60bp with 100.00%identity)	UniRef90_B5X7H0	646	71.23	146	Sperm flagellar protein 1 n=1 Tax=Salmo salar RepID=B5X7H0_SALSA	237	61.6	100195749	B5X7H0	B5X7H0_SALSA	Sperm flagellar protein 1	SPEF1		7	Salmo salar (Atlantic salmon)	8030	NA	NA	NA	GO:0019861~flagellum
GT_EA516_an_s_xh_1402	TGCTAAGAAGCTAGCCCAGTAAAACAGTGTTTCTTTATAAACTGTCCAGGAATAGATGTC	454_rep_c10513	454_rep_c10513; UniRef90_B5X7H0|Sperm flagellar protein 1 n=1 Tax=Salmo salar RepID=B5X7H0_SALSA; Next best Hit: 454_rep_c8244(alignment length 60bp with 100.00%identity)	UniRef90_B5X7H0	646	71.23	146	Sperm flagellar protein 1 n=1 Tax=Salmo salar RepID=B5X7H0_SALSA	237	61.6	100195749	B5X7H0	B5X7H0_SALSA	Sperm flagellar protein 1	SPEF1		7	Salmo salar (Atlantic salmon)	8030	NA	NA	NA	GO:0019861~flagellum
GT_EA516_an_s_sp_4813	GCTGATACAAACATGTTCACACAGATGTTTTTAATCGTAGCTCTCACTCCAACATAAATA	454_rep_c8244	454_rep_c8244; UniRef90_B5X7H0|Sperm flagellar protein 1 n=1 Tax=Salmo salar RepID=B5X7H0_SALSA	UniRef90_B5X7H0	941	67.23	238	Sperm flagellar protein 1 n=1 Tax=Salmo salar RepID=B5X7H0_SALSA	237	100.42	100195749	B5X7H0	B5X7H0_SALSA	Sperm flagellar protein 1	SPEF1		7	Salmo salar (Atlantic salmon)	8030	NA	NA	NA	GO:0019861~flagellum
GT_EA516_an_s_sp_4813	GCTGATACAAACATGTTCACACAGATGTTTTTAATCGTAGCTCTCACTCCAACATAAATA	454_rep_c8244	454_rep_c8244; UniRef90_B5X7H0|Sperm flagellar protein 1 n=1 Tax=Salmo salar RepID=B5X7H0_SALSA	UniRef90_B5X7H0	941	67.23	238	Sperm flagellar protein 1 n=1 Tax=Salmo salar RepID=B5X7H0_SALSA	237	100.42	100195749	B5X7H0	B5X7H0_SALSA	Sperm flagellar protein 1	SPEF1		7	Salmo salar (Atlantic salmon)	8030	NA	NA	NA	GO:0019861~flagellum
GT_EA516_an_s_sp_2539	TCATGGCCTTCTTCTTCATCTTCTTCCTTCAGTGTGTCTTGGCCCTCATCCAGACTATAG	454_c8042	454_c8042; UniRef90_B5X8C0|Secretory carrier-associated membrane protein 4 n=1 Tax=Salmo salar RepID=B5X8C0_SALSA	UniRef90_B5X8C0	1136	82.83	233	Secretory carrier-associated membrane protein 4 n=1 Tax=Salmo salar RepID=B5X8C0_SALSA	231	100.87	NA	B5X8C0	B5X8C0_SALSA	Secretory carrier-associated membrane protein 4	SCAM4		7	Salmo salar (Atlantic salmon)	8030	NA	NA	GO:0015031~protein transport	GO:0016021~integral to membrane
GT_EA516_an_s_sp_2539	TCATGGCCTTCTTCTTCATCTTCTTCCTTCAGTGTGTCTTGGCCCTCATCCAGACTATAG	454_c8042	454_c8042; UniRef90_B5X8C0|Secretory carrier-associated membrane protein 4 n=1 Tax=Salmo salar RepID=B5X8C0_SALSA	UniRef90_B5X8C0	1136	82.83	233	Secretory carrier-associated membrane protein 4 n=1 Tax=Salmo salar RepID=B5X8C0_SALSA	231	100.87	NA	B5X8C0	B5X8C0_SALSA	Secretory carrier-associated membrane protein 4	SCAM4		7	Salmo salar (Atlantic salmon)	8030	NA	NA	GO:0015031~protein transport	GO:0016021~integral to membrane
GT_EA516_an_s_sp_953	GCTAAGAGCAGCTCCACGTCTAAGCCCACACCAGATTGTGGCAGTAACGGTGTGGAATCC	454_c24686	454_c24686; UniRef90_B5X9D9|Coiled-coil domain-containing protein 104 n=1 Tax=Salmo salar RepID=B5X9D9_SALSA	UniRef90_B5X9D9	656	42.5	200	Coiled-coil domain-containing protein 104 n=1 Tax=Salmo salar RepID=B5X9D9_SALSA	373	53.62	NA	B5X9D9	B5X9D9_SALSA	Coiled-coil domain-containing protein 104	CC104		7	Salmo salar (Atlantic salmon)	8030	NA	NA	NA	NA
GT_EA516_an_s_sp_953	GCTAAGAGCAGCTCCACGTCTAAGCCCACACCAGATTGTGGCAGTAACGGTGTGGAATCC	454_c24686	454_c24686; UniRef90_B5X9D9|Coiled-coil domain-containing protein 104 n=1 Tax=Salmo salar RepID=B5X9D9_SALSA	UniRef90_B5X9D9	656	42.5	200	Coiled-coil domain-containing protein 104 n=1 Tax=Salmo salar RepID=B5X9D9_SALSA	373	53.62	NA	B5X9D9	B5X9D9_SALSA	Coiled-coil domain-containing protein 104	CC104		7	Salmo salar (Atlantic salmon)	8030	NA	NA	NA	NA
GT_EA516_an_s_sp_4892	TTTGAAAAGTCAGTGAAAGAGGAGAATCTTCTACTCGAGGCTTTTGGAACCTGCCTCCCT	454_rep_c926	454_rep_c926; UniRef90_B5X9M8|EF-hand calcium-binding domain-containing protein 1 n=1 Tax=Salmo salar RepID=B5X9M8_SALSA	UniRef90_B5X9M8	563	79.37	126	EF-hand calcium-binding domain-containing protein 1 n=1 Tax=Salmo salar RepID=B5X9M8_SALSA	214	58.88	100195942	B5X9M8	B5X9M8_SALSA	EF-hand calcium-binding domain-containing protein 1	EFCB1		7	Salmo salar (Atlantic salmon)	8030	NA	GO:0005509~calcium ion binding	NA	NA
GT_EA516_an_s_sp_4892	TTTGAAAAGTCAGTGAAAGAGGAGAATCTTCTACTCGAGGCTTTTGGAACCTGCCTCCCT	454_rep_c926	454_rep_c926; UniRef90_B5X9M8|EF-hand calcium-binding domain-containing protein 1 n=1 Tax=Salmo salar RepID=B5X9M8_SALSA	UniRef90_B5X9M8	563	79.37	126	EF-hand calcium-binding domain-containing protein 1 n=1 Tax=Salmo salar RepID=B5X9M8_SALSA	214	58.88	100195942	B5X9M8	B5X9M8_SALSA	EF-hand calcium-binding domain-containing protein 1	EFCB1		7	Salmo salar (Atlantic salmon)	8030	NA	GO:0005509~calcium ion binding	NA	NA
GT_EA516_an_s_sp_4669	TTGTTCACTATCTTCAAACCCCGTATGTCTTTGTGACCAGCCTGACTTCGAAGCAAAAGC	454_rep_c68687	454_rep_c68687; UniRef90_B5XA67|Centromere protein N n=1 Tax=Salmo salar RepID=B5XA67_SALSA	UniRef90_B5XA67	495	62.16	111	Centromere protein N n=1 Tax=Salmo salar RepID=B5XA67_SALSA	334	33.23	NA	B5XA67	B5XA67_SALSA	Centromere protein N	CENPN		7	Salmo salar (Atlantic salmon)	8030	NA	NA	NA	NA
GT_EA516_an_s_sp_4669	TTGTTCACTATCTTCAAACCCCGTATGTCTTTGTGACCAGCCTGACTTCGAAGCAAAAGC	454_rep_c68687	454_rep_c68687; UniRef90_B5XA67|Centromere protein N n=1 Tax=Salmo salar RepID=B5XA67_SALSA	UniRef90_B5XA67	495	62.16	111	Centromere protein N n=1 Tax=Salmo salar RepID=B5XA67_SALSA	334	33.23	NA	B5XA67	B5XA67_SALSA	Centromere protein N	CENPN		7	Salmo salar (Atlantic salmon)	8030	NA	NA	NA	NA
GT_EA516_an_as_xh_246	AGGAAATGTCATTCTGCCACAAGCATCCTTGACAGTTGCAGTCAGCTGTCCAGGAAAAAA	454_c30231	UniRef90_B5XCN6|C12orf32 homolog n=1 Tax=Salmo salar RepID=B5XCN6_SALSA	UniRef90_B5XCN6	535	58.59	128	C12orf32 homolog n=1 Tax=Salmo salar RepID=B5XCN6_SALSA	316	40.51	100196224	B5XCN6	B5XCN6_SALSA	C12orf32 homolog	CL032		7	Salmo salar (Atlantic salmon)	8030	NA	NA	NA	NA
GT_EA516_an_as_xh_246	AGGAAATGTCATTCTGCCACAAGCATCCTTGACAGTTGCAGTCAGCTGTCCAGGAAAAAA	454_c30231	UniRef90_B5XCN6|C12orf32 homolog n=1 Tax=Salmo salar RepID=B5XCN6_SALSA	UniRef90_B5XCN6	535	58.59	128	C12orf32 homolog n=1 Tax=Salmo salar RepID=B5XCN6_SALSA	316	40.51	100196224	B5XCN6	B5XCN6_SALSA	C12orf32 homolog	CL032		7	Salmo salar (Atlantic salmon)	8030	NA	NA	NA	NA
GT_EA516_an_as_xh_1997	CAGAGTAGAGCTGTCATTTCTGTCTGGAGTAAAAAGAGAAAAATAGCCTTTTTGAAGAAT	454_rep_c8790	UniRef90_B5XDX1|C-Myc-binding protein n=2 Tax=Salmo salar RepID=B5XDX1_SALSA	UniRef90_B5XDX1	692	76.7	103	C-Myc-binding protein n=2 Tax=Salmo salar RepID=B5XDX1_SALSA	103	100	NA	B5XDX1	B5XDX1_SALSA	C-Myc-binding protein	MYCBP		7	Salmo salar (Atlantic salmon)	8030	NA	NA	NA	NA
GT_EA516_an_as_xh_1997	CAGAGTAGAGCTGTCATTTCTGTCTGGAGTAAAAAGAGAAAAATAGCCTTTTTGAAGAAT	454_rep_c8790	UniRef90_B5XDX1|C-Myc-binding protein n=2 Tax=Salmo salar RepID=B5XDX1_SALSA	UniRef90_B5XDX1	692	76.7	103	C-Myc-binding protein n=2 Tax=Salmo salar RepID=B5XDX1_SALSA	103	100	NA	B5XDX1	B5XDX1_SALSA	C-Myc-binding protein	MYCBP		7	Salmo salar (Atlantic salmon)	8030	NA	NA	NA	NA
GT_EA516_an_s_xh_4509	CACATCTCTAAGGGTTTACATCAAGCTACGTCAAGCAATGCCTTATTTTAAAACATCTAA	454_rep_c67773	454_rep_c67773; UniRef90_B5XGB5|MORN repeat-containing protein 3 n=1 Tax=Salmo salar RepID=B5XGB5_SALSA; Next best Hit: 454_rep_c530(alignment length 60bp with 100.00%identity)	UniRef90_B5XGB5	578	65.57	122	MORN repeat-containing protein 3 n=1 Tax=Salmo salar RepID=B5XGB5_SALSA	236	51.69	NA	B5XGB5	B5XGB5_SALSA	MORN repeat-containing protein 3	MORN3		7	Salmo salar (Atlantic salmon)	8030	NA	NA	NA	NA
GT_EA516_an_s_xh_4509	CACATCTCTAAGGGTTTACATCAAGCTACGTCAAGCAATGCCTTATTTTAAAACATCTAA	454_rep_c67773	454_rep_c67773; UniRef90_B5XGB5|MORN repeat-containing protein 3 n=1 Tax=Salmo salar RepID=B5XGB5_SALSA; Next best Hit: 454_rep_c530(alignment length 60bp with 100.00%identity)	UniRef90_B5XGB5	578	65.57	122	MORN repeat-containing protein 3 n=1 Tax=Salmo salar RepID=B5XGB5_SALSA	236	51.69	NA	B5XGB5	B5XGB5_SALSA	MORN repeat-containing protein 3	MORN3		7	Salmo salar (Atlantic salmon)	8030	NA	NA	NA	NA
GT_EA516_an_s_sp_3687	CAAAAAGGAATACTTCTACAGAAACAGCCAAGCTGAGGAGAACAGACAGAGGGAATACCA	454_rep_c29453	454_rep_c29453; UniRef90_B6VAM9|Spermatogenesis-associated 17 n=1 Tax=Danio rerio RepID=B6VAM9_DANRE; Next best Hit: 454_rep_c54251(alignment length 39bp with 79.49%identity)	UniRef90_B6VAM9	492	67.72	127	Spermatogenesis-associated 17 n=1 Tax=Danio rerio RepID=B6VAM9_DANRE	357	35.57	799739	B6VAM9	B6VAM9_DANRE	Spermatogenesis-associated 17	NA		7	Danio rerio (Zebrafish) (Brachydanio rerio)	7955	NA	NA	NA	NA
GT_EA516_an_s_sp_3687	CAAAAAGGAATACTTCTACAGAAACAGCCAAGCTGAGGAGAACAGACAGAGGGAATACCA	454_rep_c29453	454_rep_c29453; UniRef90_B6VAM9|Spermatogenesis-associated 17 n=1 Tax=Danio rerio RepID=B6VAM9_DANRE; Next best Hit: 454_rep_c54251(alignment length 39bp with 79.49%identity)	UniRef90_B6VAM9	492	67.72	127	Spermatogenesis-associated 17 n=1 Tax=Danio rerio RepID=B6VAM9_DANRE	357	35.57	799739	B6VAM9	B6VAM9_DANRE	Spermatogenesis-associated 17	NA		7	Danio rerio (Zebrafish) (Brachydanio rerio)	7955	NA	NA	NA	NA
GT_EA516_an_as_sp_1266	TGAGCGACAGCCGGCTTCTGGAAAACATGGGGTCGGATAGTGCCTCTGTCAACTCCATGA	454_c23945	UniRef90_B8A442|Novel protein similar to vertebrate inositol polyphosphate-5-phosphatase, 72 kDa (INPP5E, zgc:165612) (Fragment) n=2 Tax=Danio rerio RepID=B8A442_DANRE	UniRef90_B8A442	756	81.45	221	Novel protein similar to vertebrate inositol polyphosphate-5-phosphatase, 72 kDa (INPP5E, zgc:165612) (Fragment) n=2 Tax=Danio rerio RepID=B8A442_DANRE	583	37.91	NA	B8A442	B8A442_DANRE	Novel protein similar to vertebrate inositol polyphosphate-5-phosphatase, 72 kDa (INPP5E, zgc:165612) (Fragment)	inpp5e	Zgc:16561	7	Danio rerio (Zebrafish) (Brachydanio rerio)	7955	NA	GO:0004437~inositol or phosphatidylinositol phosphatase activity	NA	NA
GT_EA516_an_as_sp_1266	TGAGCGACAGCCGGCTTCTGGAAAACATGGGGTCGGATAGTGCCTCTGTCAACTCCATGA	454_c23945	UniRef90_B8A442|Novel protein similar to vertebrate inositol polyphosphate-5-phosphatase, 72 kDa (INPP5E, zgc:165612) (Fragment) n=2 Tax=Danio rerio RepID=B8A442_DANRE	UniRef90_B8A442	756	81.45	221	Novel protein similar to vertebrate inositol polyphosphate-5-phosphatase, 72 kDa (INPP5E, zgc:165612) (Fragment) n=2 Tax=Danio rerio RepID=B8A442_DANRE	583	37.91	NA	B8A442	B8A442_DANRE	Novel protein similar to vertebrate inositol polyphosphate-5-phosphatase, 72 kDa (INPP5E, zgc:165612) (Fragment)	inpp5e	Zgc:16561	7	Danio rerio (Zebrafish) (Brachydanio rerio)	7955	NA	GO:0004437~inositol or phosphatidylinositol phosphatase activity	NA	NA
GT_EA516_an_as_xh_2346	CAAACTATTTAGTAAGTTAAGTTAGTGAGACTTAAATTAGTCTTCGTCACATCCAACCCG	454_rep_c58735	UniRef90_B9ELN6|Cyclin-dependent kinases regulatory subunit 1 n=4 Tax=Euteleostei RepID=B9ELN6_SALSA	UniRef90_B9ELN6	515	90.67	75	Cyclin-dependent kinases regulatory subunit 1 n=4 Tax=Euteleostei RepID=B9ELN6_SALSA	76	98.68	NA	B9ELN6	B9ELN6_SALSA	Cyclin-dependent kinases regulatory subunit 1	CKS1		7	Salmo salar (Atlantic salmon)	8030	NA	GO:0016538~cyclin-dependent protein kinase regulator activity ; GO:0016301~kinase activity	GO:0007049~cell cycle	NA
GT_EA516_an_s_xh_4897	GGTGACTTCCGGGTGTGTATATACAGATTGTAAACGGAGTCGGCTCGTCCAAAAATGTCT	454_rep_c8739	454_rep_c8739; UniRef90_B9ENM6|Ubiquitin-fold modifier 1 n=1 Tax=Salmo salar RepID=UFM1_SALSA; Next best Hit: 454_rep_c1679(alignment length 58bp with 100.00%identity)	UniRef90_B9ENM6	635	94.19	86	Ubiquitin-fold modifier 1 n=1 Tax=Salmo salar RepID=UFM1_SALSA	100	86	100286585	B9ENM6	UFM1_SALSA	Ubiquitin-fold modifier 1	ufm1		7	Salmo salar (Atlantic salmon)	8030	NA	NA	GO:0071569~protein ufmylation	GO:0005737~cytoplasm ; GO:0005634~nucleus
GT_EA516_an_s_xh_4897	GGTGACTTCCGGGTGTGTATATACAGATTGTAAACGGAGTCGGCTCGTCCAAAAATGTCT	454_rep_c8739	454_rep_c8739; UniRef90_B9ENM6|Ubiquitin-fold modifier 1 n=1 Tax=Salmo salar RepID=UFM1_SALSA; Next best Hit: 454_rep_c1679(alignment length 58bp with 100.00%identity)	UniRef90_B9ENM6	635	94.19	86	Ubiquitin-fold modifier 1 n=1 Tax=Salmo salar RepID=UFM1_SALSA	100	86	100286585	B9ENM6	UFM1_SALSA	Ubiquitin-fold modifier 1	ufm1		7	Salmo salar (Atlantic salmon)	8030	NA	NA	GO:0071569~protein ufmylation	GO:0005737~cytoplasm ; GO:0005634~nucleus
GT_EA516_an_as_xh_2440	AACAAATGATGGAATAGGAATCAACCCTGCCCAGTCCGCAGGCAATGTGTTTCTAAACAC	454_rep_c66328	UniRef90_B9ENM6|Ubiquitin-fold modifier 1 n=1 Tax=Salmo salar RepID=UFM1_SALSA	UniRef90_B9ENM6	618	83.12	77	Ubiquitin-fold modifier 1 n=1 Tax=Salmo salar RepID=UFM1_SALSA	100	77	100286585	B9ENM6	UFM1_SALSA	Ubiquitin-fold modifier 1	ufm1		7	Salmo salar (Atlantic salmon)	8030	NA	NA	GO:0071569~protein ufmylation	GO:0005737~cytoplasm ; GO:0005634~nucleus
GT_EA516_an_as_xh_2440	AACAAATGATGGAATAGGAATCAACCCTGCCCAGTCCGCAGGCAATGTGTTTCTAAACAC	454_rep_c66328	UniRef90_B9ENM6|Ubiquitin-fold modifier 1 n=1 Tax=Salmo salar RepID=UFM1_SALSA	UniRef90_B9ENM6	618	83.12	77	Ubiquitin-fold modifier 1 n=1 Tax=Salmo salar RepID=UFM1_SALSA	100	77	100286585	B9ENM6	UFM1_SALSA	Ubiquitin-fold modifier 1	ufm1		7	Salmo salar (Atlantic salmon)	8030	NA	NA	GO:0071569~protein ufmylation	GO:0005737~cytoplasm ; GO:0005634~nucleus
GT_EA516_an_as_xh_1981	GGATGATACTCTGCAACGATTAGCGTGTTAGCAAGTCTGACTTCTTAACTTCTTCTTGCT	454_rep_c39684	UniRef90_B9EPL5|Tctex1 domain-containing protein 2 n=1 Tax=Salmo salar RepID=B9EPL5_SALSA	UniRef90_B9EPL5	655	70.69	58	Tctex1 domain-containing protein 2 n=1 Tax=Salmo salar RepID=B9EPL5_SALSA	133	43.61	NA	B9EPL5	B9EPL5_SALSA	Tctex1 domain-containing protein 2	TC1D2		7	Salmo salar (Atlantic salmon)	8030	NA	NA	NA	NA
GT_EA516_an_as_xh_1981	GGATGATACTCTGCAACGATTAGCGTGTTAGCAAGTCTGACTTCTTAACTTCTTCTTGCT	454_rep_c39684	UniRef90_B9EPL5|Tctex1 domain-containing protein 2 n=1 Tax=Salmo salar RepID=B9EPL5_SALSA	UniRef90_B9EPL5	655	70.69	58	Tctex1 domain-containing protein 2 n=1 Tax=Salmo salar RepID=B9EPL5_SALSA	133	43.61	NA	B9EPL5	B9EPL5_SALSA	Tctex1 domain-containing protein 2	TC1D2		7	Salmo salar (Atlantic salmon)	8030	NA	NA	NA	NA
GT_EA516_an_s_sp_4790	TTCATACCAGAAATGGGAATGCCTGCCCAAGAAAGGTTTCCCTTTGATCTTCCATGGAGT	454_rep_c783	454_rep_c783; UniRef90_C0HAB8|Helicase MOV-10 n=1 Tax=Salmo salar RepID=C0HAB8_SALSA; Next best Hit: 454_c4573(alignment length 47bp with 80.85%identity)	UniRef90_C0HAB8	1363	57.81	384	Helicase MOV-10 n=1 Tax=Salmo salar RepID=C0HAB8_SALSA	1023	37.54	NA	C0HAB8	C0HAB8_SALSA	Helicase MOV-10	MOV10		7	Salmo salar (Atlantic salmon)	8030	NA	GO:0004386~helicase activity	NA	NA
GT_EA516_an_s_sp_4790	TTCATACCAGAAATGGGAATGCCTGCCCAAGAAAGGTTTCCCTTTGATCTTCCATGGAGT	454_rep_c783	454_rep_c783; UniRef90_C0HAB8|Helicase MOV-10 n=1 Tax=Salmo salar RepID=C0HAB8_SALSA; Next best Hit: 454_c4573(alignment length 47bp with 80.85%identity)	UniRef90_C0HAB8	1363	57.81	384	Helicase MOV-10 n=1 Tax=Salmo salar RepID=C0HAB8_SALSA	1023	37.54	NA	C0HAB8	C0HAB8_SALSA	Helicase MOV-10	MOV10		7	Salmo salar (Atlantic salmon)	8030	NA	GO:0004386~helicase activity	NA	NA
GT_EA516_an_s_sp_158	ACAAAGCCAAAGAGGGACAAGATGTCTACTTAGAAGTCTTCTACACAGAGCTTGAGGTCT	454_c10808	454_c10808; UniRef90_C0HBC0|Hsp90 co-chaperone Cdc37-like 1 n=1 Tax=Salmo salar RepID=C0HBC0_SALSA; Next best Hit: 454_c58911(alignment length 25bp with 100.00%identity)	UniRef90_C0HBC0	843	60.71	196	Hsp90 co-chaperone Cdc37-like 1 n=1 Tax=Salmo salar RepID=C0HBC0_SALSA	370	52.97	NA	C0HBC0	C0HBC0_SALSA	Hsp90 co-chaperone Cdc37-like 1	CD37L		7	Salmo salar (Atlantic salmon)	8030	NA	NA	NA	NA
GT_EA516_an_s_sp_158	ACAAAGCCAAAGAGGGACAAGATGTCTACTTAGAAGTCTTCTACACAGAGCTTGAGGTCT	454_c10808	454_c10808; UniRef90_C0HBC0|Hsp90 co-chaperone Cdc37-like 1 n=1 Tax=Salmo salar RepID=C0HBC0_SALSA; Next best Hit: 454_c58911(alignment length 25bp with 100.00%identity)	UniRef90_C0HBC0	843	60.71	196	Hsp90 co-chaperone Cdc37-like 1 n=1 Tax=Salmo salar RepID=C0HBC0_SALSA	370	52.97	NA	C0HBC0	C0HBC0_SALSA	Hsp90 co-chaperone Cdc37-like 1	CD37L		7	Salmo salar (Atlantic salmon)	8030	NA	NA	NA	NA
GT_EA516_an_s_xh_34	CTGGATTGTGGACAAGCACAGTGAGGTGGACAAAGAACGACGCCACAGAAACAGACGATA	454_c58911	454_c58911; UniRef90_C0HBC0|Hsp90 co-chaperone Cdc37-like 1 n=1 Tax=Salmo salar RepID=C0HBC0_SALSA; Next best Hit: 454_c10808(alignment length 60bp with 100.00%identity)	UniRef90_C0HBC0	446	45.13	113	Hsp90 co-chaperone Cdc37-like 1 n=1 Tax=Salmo salar RepID=C0HBC0_SALSA	370	30.54	NA	C0HBC0	C0HBC0_SALSA	Hsp90 co-chaperone Cdc37-like 1	CD37L		7	Salmo salar (Atlantic salmon)	8030	NA	NA	NA	NA
GT_EA516_an_s_xh_34	CTGGATTGTGGACAAGCACAGTGAGGTGGACAAAGAACGACGCCACAGAAACAGACGATA	454_c58911	454_c58911; UniRef90_C0HBC0|Hsp90 co-chaperone Cdc37-like 1 n=1 Tax=Salmo salar RepID=C0HBC0_SALSA; Next best Hit: 454_c10808(alignment length 60bp with 100.00%identity)	UniRef90_C0HBC0	446	45.13	113	Hsp90 co-chaperone Cdc37-like 1 n=1 Tax=Salmo salar RepID=C0HBC0_SALSA	370	30.54	NA	C0HBC0	C0HBC0_SALSA	Hsp90 co-chaperone Cdc37-like 1	CD37L		7	Salmo salar (Atlantic salmon)	8030	NA	NA	NA	NA
GT_EA516_an_s_sp_155	TATCCAAAAGTACGACCAAGAGCTCAGGTATTTTGGTATGTTGCGGAGTATGGGACGACA	454_c10808	454_c10808; UniRef90_C0HBC0|Hsp90 co-chaperone Cdc37-like 1 n=1 Tax=Salmo salar RepID=C0HBC0_SALSA	UniRef90_C0HBC0	843	60.71	196	Hsp90 co-chaperone Cdc37-like 1 n=1 Tax=Salmo salar RepID=C0HBC0_SALSA	370	52.97	NA	C0HBC0	C0HBC0_SALSA	Hsp90 co-chaperone Cdc37-like 1	CD37L		7	Salmo salar (Atlantic salmon)	8030	NA	NA	NA	NA
GT_EA516_an_s_sp_155	TATCCAAAAGTACGACCAAGAGCTCAGGTATTTTGGTATGTTGCGGAGTATGGGACGACA	454_c10808	454_c10808; UniRef90_C0HBC0|Hsp90 co-chaperone Cdc37-like 1 n=1 Tax=Salmo salar RepID=C0HBC0_SALSA	UniRef90_C0HBC0	843	60.71	196	Hsp90 co-chaperone Cdc37-like 1 n=1 Tax=Salmo salar RepID=C0HBC0_SALSA	370	52.97	NA	C0HBC0	C0HBC0_SALSA	Hsp90 co-chaperone Cdc37-like 1	CD37L		7	Salmo salar (Atlantic salmon)	8030	NA	NA	NA	NA
GT_EA516_an_s_sp_157	TTAATTCTTTGGTGCATGAGACTACAGCAAGAAGGGAAAGAAGCACTGATGGAGCAGGTG	454_c10808	454_c10808; UniRef90_C0HBC0|Hsp90 co-chaperone Cdc37-like 1 n=1 Tax=Salmo salar RepID=C0HBC0_SALSA	UniRef90_C0HBC0	843	60.71	196	Hsp90 co-chaperone Cdc37-like 1 n=1 Tax=Salmo salar RepID=C0HBC0_SALSA	370	52.97	NA	C0HBC0	C0HBC0_SALSA	Hsp90 co-chaperone Cdc37-like 1	CD37L		7	Salmo salar (Atlantic salmon)	8030	NA	NA	NA	NA
GT_EA516_an_s_sp_157	TTAATTCTTTGGTGCATGAGACTACAGCAAGAAGGGAAAGAAGCACTGATGGAGCAGGTG	454_c10808	454_c10808; UniRef90_C0HBC0|Hsp90 co-chaperone Cdc37-like 1 n=1 Tax=Salmo salar RepID=C0HBC0_SALSA	UniRef90_C0HBC0	843	60.71	196	Hsp90 co-chaperone Cdc37-like 1 n=1 Tax=Salmo salar RepID=C0HBC0_SALSA	370	52.97	NA	C0HBC0	C0HBC0_SALSA	Hsp90 co-chaperone Cdc37-like 1	CD37L		7	Salmo salar (Atlantic salmon)	8030	NA	NA	NA	NA
GT_EA516_an_s_sp_2848	TAAAGGACGTTGTCTGGGGATTGAACTCCTTGTTTACTGACCTGTTGAACTTTGATGACC	454_rep_c1374	454_rep_c1374; UniRef90_C0HBQ9|Ubiquitin carrier protein n=3 Tax=Euteleostei RepID=C0HBQ9_SALSA	UniRef90_C0HBQ9	1077	89.73	185	Ubiquitin carrier protein n=3 Tax=Euteleostei RepID=C0HBQ9_SALSA	185	100	100380844	C0HBQ9	C0HBQ9_SALSA	Ubiquitin carrier protein (EC 6.3.2.-)	UBE2F		7	Salmo salar (Atlantic salmon)	8030	NA	GO:0005524~ATP binding ; GO:0016881~acid-amino acid ligase activity	NA	NA
GT_EA516_an_s_sp_2848	TAAAGGACGTTGTCTGGGGATTGAACTCCTTGTTTACTGACCTGTTGAACTTTGATGACC	454_rep_c1374	454_rep_c1374; UniRef90_C0HBQ9|Ubiquitin carrier protein n=3 Tax=Euteleostei RepID=C0HBQ9_SALSA	UniRef90_C0HBQ9	1077	89.73	185	Ubiquitin carrier protein n=3 Tax=Euteleostei RepID=C0HBQ9_SALSA	185	100	100380844	C0HBQ9	C0HBQ9_SALSA	Ubiquitin carrier protein (EC 6.3.2.-)	UBE2F		7	Salmo salar (Atlantic salmon)	8030	NA	GO:0005524~ATP binding ; GO:0016881~acid-amino acid ligase activity	NA	NA
GT_EA516_an_as_sp_1494	CCTGTGGTCACTGAAAGGATGGACTCTGACAGGGTGACAGCCATGGCTGTGTTTGGAGAC	454_c27425	UniRef90_C0PU64|WD repeat-containing protein 60 (Fragment) n=1 Tax=Salmo salar RepID=C0PU64_SALSA	UniRef90_C0PU64	617	73.08	182	WD repeat-containing protein 60 (Fragment) n=1 Tax=Salmo salar RepID=C0PU64_SALSA	457	39.82	NA	C0PU64	C0PU64_SALSA	WD repeat-containing protein 60 (Fragment)	WDR60		7	Salmo salar (Atlantic salmon)	8030	NA	NA	NA	NA
GT_EA516_an_as_sp_1494	CCTGTGGTCACTGAAAGGATGGACTCTGACAGGGTGACAGCCATGGCTGTGTTTGGAGAC	454_c27425	UniRef90_C0PU64|WD repeat-containing protein 60 (Fragment) n=1 Tax=Salmo salar RepID=C0PU64_SALSA	UniRef90_C0PU64	617	73.08	182	WD repeat-containing protein 60 (Fragment) n=1 Tax=Salmo salar RepID=C0PU64_SALSA	457	39.82	NA	C0PU64	C0PU64_SALSA	WD repeat-containing protein 60 (Fragment)	WDR60		7	Salmo salar (Atlantic salmon)	8030	NA	NA	NA	NA
GT_EA516_an_s_sp_4787	CGACGTACCGCAGTCATTCAGGGAACTCTGTGGGCCCGCCGATCCTGAAATTTCACGGCA	454_rep_c7796	454_rep_c7796; UniRef90_C1BEX6|Nucleoside diphosphate kinase n=3 Tax=Euteleostei RepID=C1BEX6_ONCMY	UniRef90_C1BEX6	608	84.25	127	Nucleoside diphosphate kinase n=3 Tax=Euteleostei RepID=C1BEX6_ONCMY	378	33.6	NA	C1BEX6	C1BEX6_ONCMY	Nucleoside diphosphate kinase (EC 2.7.4.6)	NDK7		7	Oncorhynchus mykiss (Rainbow trout) (Salmo gairdneri)	8022	NA	GO:0005524~ATP binding ; GO:0004550~nucleoside diphosphate kinase activity	GO:0006241~CTP biosynthetic process ; GO:0006183~GTP biosynthetic process ; GO:0006228~UTP biosynthetic process	NA
GT_EA516_an_s_sp_4787	CGACGTACCGCAGTCATTCAGGGAACTCTGTGGGCCCGCCGATCCTGAAATTTCACGGCA	454_rep_c7796	454_rep_c7796; UniRef90_C1BEX6|Nucleoside diphosphate kinase n=3 Tax=Euteleostei RepID=C1BEX6_ONCMY	UniRef90_C1BEX6	608	84.25	127	Nucleoside diphosphate kinase n=3 Tax=Euteleostei RepID=C1BEX6_ONCMY	378	33.6	NA	C1BEX6	C1BEX6_ONCMY	Nucleoside diphosphate kinase (EC 2.7.4.6)	NDK7		7	Oncorhynchus mykiss (Rainbow trout) (Salmo gairdneri)	8022	NA	GO:0005524~ATP binding ; GO:0004550~nucleoside diphosphate kinase activity	GO:0006241~CTP biosynthetic process ; GO:0006183~GTP biosynthetic process ; GO:0006228~UTP biosynthetic process	NA
GT_EA516_an_s_xh_2720	ATGGACGAGTATCAGACAGAAGACGAGACTGCGTTTGTCGTTGAAGAAGTGAGCAAAATC	454_rep_c24109	454_rep_c24109; UniRef90_C1BF42|Dynein light chain Tctex-type 1 n=1 Tax=Oncorhynchus mykiss RepID=C1BF42_ONCMY; Next best Hit: 454_rep_c4300(alignment length 60bp with 100.00%identity)	UniRef90_C1BF42	453	88.24	85	Dynein light chain Tctex-type 1 n=1 Tax=Oncorhynchus mykiss RepID=C1BF42_ONCMY	113	75.22	100305328	C1BF42	C1BF42_ONCMY	Dynein light chain Tctex-type 1	DYLT1		7	Oncorhynchus mykiss (Rainbow trout) (Salmo gairdneri)	8022	NA	NA	NA	NA
GT_EA516_an_s_xh_2720	ATGGACGAGTATCAGACAGAAGACGAGACTGCGTTTGTCGTTGAAGAAGTGAGCAAAATC	454_rep_c24109	454_rep_c24109; UniRef90_C1BF42|Dynein light chain Tctex-type 1 n=1 Tax=Oncorhynchus mykiss RepID=C1BF42_ONCMY; Next best Hit: 454_rep_c4300(alignment length 60bp with 100.00%identity)	UniRef90_C1BF42	453	88.24	85	Dynein light chain Tctex-type 1 n=1 Tax=Oncorhynchus mykiss RepID=C1BF42_ONCMY	113	75.22	100305328	C1BF42	C1BF42_ONCMY	Dynein light chain Tctex-type 1	DYLT1		7	Oncorhynchus mykiss (Rainbow trout) (Salmo gairdneri)	8022	NA	NA	NA	NA
GT_EA516_an_s_sp_4158	CCAGAGCCAGCATGTTGTGTTTGGTCATGTTGCCTATATTTGAATACATTTTGTTTTTAT	454_rep_c4300	454_rep_c4300; UniRef90_C1BF42|Dynein light chain Tctex-type 1 n=1 Tax=Oncorhynchus mykiss RepID=C1BF42_ONCMY	UniRef90_C1BF42	634	86.73	113	Dynein light chain Tctex-type 1 n=1 Tax=Oncorhynchus mykiss RepID=C1BF42_ONCMY	113	100	100305328	C1BF42	C1BF42_ONCMY	Dynein light chain Tctex-type 1	DYLT1		7	Oncorhynchus mykiss (Rainbow trout) (Salmo gairdneri)	8022	NA	NA	NA	NA
GT_EA516_an_s_sp_4158	CCAGAGCCAGCATGTTGTGTTTGGTCATGTTGCCTATATTTGAATACATTTTGTTTTTAT	454_rep_c4300	454_rep_c4300; UniRef90_C1BF42|Dynein light chain Tctex-type 1 n=1 Tax=Oncorhynchus mykiss RepID=C1BF42_ONCMY	UniRef90_C1BF42	634	86.73	113	Dynein light chain Tctex-type 1 n=1 Tax=Oncorhynchus mykiss RepID=C1BF42_ONCMY	113	100	100305328	C1BF42	C1BF42_ONCMY	Dynein light chain Tctex-type 1	DYLT1		7	Oncorhynchus mykiss (Rainbow trout) (Salmo gairdneri)	8022	NA	NA	NA	NA
GT_EA516_an_as_xh_1425	CCCTCTGAACCAACAACAATGTACCTGAAGTGTTTGCAATATTTAGGATTTTGTGTATAT	454_rep_c222	UniRef90_C1BF42|Dynein light chain Tctex-type 1 n=1 Tax=Oncorhynchus mykiss RepID=C1BF42_ONCMY	UniRef90_C1BF42	583	86.73	113	Dynein light chain Tctex-type 1 n=1 Tax=Oncorhynchus mykiss RepID=C1BF42_ONCMY	113	100	100305328	C1BF42	C1BF42_ONCMY	Dynein light chain Tctex-type 1	DYLT1		7	Oncorhynchus mykiss (Rainbow trout) (Salmo gairdneri)	8022	NA	NA	NA	NA
GT_EA516_an_as_xh_1425	CCCTCTGAACCAACAACAATGTACCTGAAGTGTTTGCAATATTTAGGATTTTGTGTATAT	454_rep_c222	UniRef90_C1BF42|Dynein light chain Tctex-type 1 n=1 Tax=Oncorhynchus mykiss RepID=C1BF42_ONCMY	UniRef90_C1BF42	583	86.73	113	Dynein light chain Tctex-type 1 n=1 Tax=Oncorhynchus mykiss RepID=C1BF42_ONCMY	113	100	100305328	C1BF42	C1BF42_ONCMY	Dynein light chain Tctex-type 1	DYLT1		7	Oncorhynchus mykiss (Rainbow trout) (Salmo gairdneri)	8022	NA	NA	NA	NA
GT_EA516_an_s_sp_1663	CATTCATTCAGCGCCAGAGGAGCACACTACAACCGGTAGTTCCTGTCTTTCTATCGGGTG	454_c43615	454_c43615; UniRef90_C1BHF9|Myelin-oligodendrocyte glycoprotein n=2 Tax=Oncorhynchus mykiss RepID=C1BHF9_ONCMY	UniRef90_C1BHF9	926	41.73	139	Myelin-oligodendrocyte glycoprotein n=2 Tax=Oncorhynchus mykiss RepID=C1BHF9_ONCMY	213	65.26	NA	C1BHF9	C1BHF9_ONCMY	Myelin-oligodendrocyte glycoprotein	MOG		7	Oncorhynchus mykiss (Rainbow trout) (Salmo gairdneri)	8022	NA	NA	NA	NA
GT_EA516_an_s_sp_1663	CATTCATTCAGCGCCAGAGGAGCACACTACAACCGGTAGTTCCTGTCTTTCTATCGGGTG	454_c43615	454_c43615; UniRef90_C1BHF9|Myelin-oligodendrocyte glycoprotein n=2 Tax=Oncorhynchus mykiss RepID=C1BHF9_ONCMY	UniRef90_C1BHF9	926	41.73	139	Myelin-oligodendrocyte glycoprotein n=2 Tax=Oncorhynchus mykiss RepID=C1BHF9_ONCMY	213	65.26	NA	C1BHF9	C1BHF9_ONCMY	Myelin-oligodendrocyte glycoprotein	MOG		7	Oncorhynchus mykiss (Rainbow trout) (Salmo gairdneri)	8022	NA	NA	NA	NA
GT_EA516_an_s_xh_2159	ATCACATGCTTAGACCCACTATTTTGCGAGCTGAGTGAATTGCGTGTGTTGTACCTTCAC	454_rep_c1703	454_rep_c1703; UniRef90_C1BIN7|Leucine-rich repeat-containing protein 51 n=1 Tax=Osmerus mordax RepID=C1BIN7_OSMMO; Next best Hit: 454_rep_c67875(alignment length 42bp with 100.00%identity)	UniRef90_C1BIN7	870	52.54	177	Leucine-rich repeat-containing protein 51 n=1 Tax=Osmerus mordax RepID=C1BIN7_OSMMO	179	98.88	NA	C1BIN7	C1BIN7_OSMMO	Leucine-rich repeat-containing protein 51	LRC51		7	Osmerus mordax (Rainbow smelt) (Atherina mordax)	8014	NA	NA	NA	NA
GT_EA516_an_s_xh_4513	GAGAGTCCAGTGACTGTCACCAATTCACTAAGTCATTCATTTGATTAATTGATTTTCAAC	454_rep_c67875	454_rep_c67875; UniRef90_C1BIN7|Leucine-rich repeat-containing protein 51 n=1 Tax=Osmerus mordax RepID=C1BIN7_OSMMO; Next best Hit: 454_rep_c1703(alignment length 60bp with 100.00%identity)	UniRef90_C1BIN7	536	56.04	91	Leucine-rich repeat-containing protein 51 n=1 Tax=Osmerus mordax RepID=C1BIN7_OSMMO	179	50.84	NA	C1BIN7	C1BIN7_OSMMO	Leucine-rich repeat-containing protein 51	LRC51		7	Osmerus mordax (Rainbow smelt) (Atherina mordax)	8014	NA	NA	NA	NA
GT_EA516_an_s_xh_4513	GAGAGTCCAGTGACTGTCACCAATTCACTAAGTCATTCATTTGATTAATTGATTTTCAAC	454_rep_c67875	454_rep_c67875; UniRef90_C1BIN7|Leucine-rich repeat-containing protein 51 n=1 Tax=Osmerus mordax RepID=C1BIN7_OSMMO; Next best Hit: 454_rep_c1703(alignment length 60bp with 100.00%identity)	UniRef90_C1BIN7	536	56.04	91	Leucine-rich repeat-containing protein 51 n=1 Tax=Osmerus mordax RepID=C1BIN7_OSMMO	179	50.84	NA	C1BIN7	C1BIN7_OSMMO	Leucine-rich repeat-containing protein 51	LRC51		7	Osmerus mordax (Rainbow smelt) (Atherina mordax)	8014	NA	NA	NA	NA
GT_EA516_an_s_sp_3477	GGAGTGGTCAAGTCCATGGATGCCACACTGAAAACTATGAACTTAGAGAAGATCTCTGCA	454_rep_c2476	454_rep_c2476; UniRef90_C1BJF6|Charged multivesicular body protein 1b-2 n=4 Tax=Euteleostomi RepID=C1BJF6_OSMMO; Next best Hit: 454_rep_c4798(alignment length 56bp with 78.57%identity)	UniRef90_C1BJF6	1316	87.33	150	Charged multivesicular body protein 1b-2 n=4 Tax=Euteleostomi RepID=C1BJF6_OSMMO	199	75.38	NA	C1BJF6	C1BJF6_OSMMO	Charged multivesicular body protein 1b-2	CH1B2		7	Osmerus mordax (Rainbow smelt) (Atherina mordax)	8014	NA	NA	GO:0015031~protein transport	NA
GT_EA516_an_s_sp_3477	GGAGTGGTCAAGTCCATGGATGCCACACTGAAAACTATGAACTTAGAGAAGATCTCTGCA	454_rep_c2476	454_rep_c2476; UniRef90_C1BJF6|Charged multivesicular body protein 1b-2 n=4 Tax=Euteleostomi RepID=C1BJF6_OSMMO; Next best Hit: 454_rep_c4798(alignment length 56bp with 78.57%identity)	UniRef90_C1BJF6	1316	87.33	150	Charged multivesicular body protein 1b-2 n=4 Tax=Euteleostomi RepID=C1BJF6_OSMMO	199	75.38	NA	C1BJF6	C1BJF6_OSMMO	Charged multivesicular body protein 1b-2	CH1B2		7	Osmerus mordax (Rainbow smelt) (Atherina mordax)	8014	NA	NA	GO:0015031~protein transport	NA
GT_EA516_an_s_xh_3936	CGAAGAGCTCCGAAATAATGAGCTGGCAGAGGTGCTGCGGCTTCAGGAGCAGGAGGAGAC	454_rep_c48207	454_rep_c48207; UniRef90_C1BJF7|Flagellar radial spoke protein 3 n=1 Tax=Osmerus mordax RepID=C1BJF7_OSMMO; Next best Hit: 454_rep_c334(alignment length 60bp with 98.33%identity)	UniRef90_C1BJF7	443	66.39	119	Flagellar radial spoke protein 3 n=1 Tax=Osmerus mordax RepID=C1BJF7_OSMMO	340	35	NA	C1BJF7	C1BJF7_OSMMO	Flagellar radial spoke protein 3	RSP3		7	Osmerus mordax (Rainbow smelt) (Atherina mordax)	8014	NA	NA	NA	GO:0019861~flagellum
GT_EA516_an_s_xh_3936	CGAAGAGCTCCGAAATAATGAGCTGGCAGAGGTGCTGCGGCTTCAGGAGCAGGAGGAGAC	454_rep_c48207	454_rep_c48207; UniRef90_C1BJF7|Flagellar radial spoke protein 3 n=1 Tax=Osmerus mordax RepID=C1BJF7_OSMMO; Next best Hit: 454_rep_c334(alignment length 60bp with 98.33%identity)	UniRef90_C1BJF7	443	66.39	119	Flagellar radial spoke protein 3 n=1 Tax=Osmerus mordax RepID=C1BJF7_OSMMO	340	35	NA	C1BJF7	C1BJF7_OSMMO	Flagellar radial spoke protein 3	RSP3		7	Osmerus mordax (Rainbow smelt) (Atherina mordax)	8014	NA	NA	NA	GO:0019861~flagellum
GT_EA516_an_s_xh_3317	ATATTATAGTGGCATCAGATGTCGAGTGCCAGACTGATGCTTTCCTGGACAAACCTGCAA	454_rep_c35291	454_rep_c35291; UniRef90_C1BJF7|Flagellar radial spoke protein 3 n=1 Tax=Osmerus mordax RepID=C1BJF7_OSMMO; Next best Hit: 454_rep_c334(alignment length 60bp with 100.00%identity)	UniRef90_C1BJF7	498	78.33	120	Flagellar radial spoke protein 3 n=1 Tax=Osmerus mordax RepID=C1BJF7_OSMMO	340	35.29	NA	C1BJF7	C1BJF7_OSMMO	Flagellar radial spoke protein 3	RSP3		7	Osmerus mordax (Rainbow smelt) (Atherina mordax)	8014	NA	NA	NA	GO:0019861~flagellum
GT_EA516_an_s_xh_3317	ATATTATAGTGGCATCAGATGTCGAGTGCCAGACTGATGCTTTCCTGGACAAACCTGCAA	454_rep_c35291	454_rep_c35291; UniRef90_C1BJF7|Flagellar radial spoke protein 3 n=1 Tax=Osmerus mordax RepID=C1BJF7_OSMMO; Next best Hit: 454_rep_c334(alignment length 60bp with 100.00%identity)	UniRef90_C1BJF7	498	78.33	120	Flagellar radial spoke protein 3 n=1 Tax=Osmerus mordax RepID=C1BJF7_OSMMO	340	35.29	NA	C1BJF7	C1BJF7_OSMMO	Flagellar radial spoke protein 3	RSP3		7	Osmerus mordax (Rainbow smelt) (Atherina mordax)	8014	NA	NA	NA	GO:0019861~flagellum
GT_EA516_an_s_sp_3768	AGAGGTGAGCAGGATGATCCTCAGGGTGATCCTCATCCTGCTACTGTGGAGCAGCCAGAA	454_rep_c31648	454_rep_c31648; UniRef90_C1BJY8|C14orf24 homolog n=1 Tax=Osmerus mordax RepID=C1BJY8_OSMMO	UniRef90_C1BJY8	1035	66.06	218	C14orf24 homolog n=1 Tax=Osmerus mordax RepID=C1BJY8_OSMMO	211	103.32	NA	C1BJY8	C1BJY8_OSMMO	C14orf24 homolog	CN024		7	Osmerus mordax (Rainbow smelt) (Atherina mordax)	8014	NA	NA	NA	NA
GT_EA516_an_s_sp_3768	AGAGGTGAGCAGGATGATCCTCAGGGTGATCCTCATCCTGCTACTGTGGAGCAGCCAGAA	454_rep_c31648	454_rep_c31648; UniRef90_C1BJY8|C14orf24 homolog n=1 Tax=Osmerus mordax RepID=C1BJY8_OSMMO	UniRef90_C1BJY8	1035	66.06	218	C14orf24 homolog n=1 Tax=Osmerus mordax RepID=C1BJY8_OSMMO	211	103.32	NA	C1BJY8	C1BJY8_OSMMO	C14orf24 homolog	CN024		7	Osmerus mordax (Rainbow smelt) (Atherina mordax)	8014	NA	NA	NA	NA
GT_EA516_an_s_sp_2751	AAGGAGATGATCTCATCCTTGCCAACAGTTTGCATCTCTCAAGAACAGACAGACTGCAGA	454_rep_c1215	454_rep_c1215; UniRef90_C1BK17|Zinc finger protein 364 n=1 Tax=Osmerus mordax RepID=C1BK17_OSMMO	UniRef90_C1BK17	659	80.79	151	Zinc finger protein 364 n=1 Tax=Osmerus mordax RepID=C1BK17_OSMMO	307	49.19	NA	C1BK17	C1BK17_OSMMO	Zinc finger protein 364	ZN364		7	Osmerus mordax (Rainbow smelt) (Atherina mordax)	8014	NA	GO:0008270~zinc ion binding	NA	NA
GT_EA516_an_s_sp_2751	AAGGAGATGATCTCATCCTTGCCAACAGTTTGCATCTCTCAAGAACAGACAGACTGCAGA	454_rep_c1215	454_rep_c1215; UniRef90_C1BK17|Zinc finger protein 364 n=1 Tax=Osmerus mordax RepID=C1BK17_OSMMO	UniRef90_C1BK17	659	80.79	151	Zinc finger protein 364 n=1 Tax=Osmerus mordax RepID=C1BK17_OSMMO	307	49.19	NA	C1BK17	C1BK17_OSMMO	Zinc finger protein 364	ZN364		7	Osmerus mordax (Rainbow smelt) (Atherina mordax)	8014	NA	GO:0008270~zinc ion binding	NA	NA
GT_EA516_an_s_sp_2498	TTCCTCAAGGTCATGATGTTCGTCTTCAACGGCGTCATCTTTTTGGCGGGCGCCGCCATC	454_c7351	454_c7351; UniRef90_C1BK31|Tetraspanin-1 n=1 Tax=Osmerus mordax RepID=C1BK31_OSMMO	UniRef90_C1BK31	1232	62.99	154	Tetraspanin-1 n=1 Tax=Osmerus mordax RepID=C1BK31_OSMMO	244	63.11	NA	C1BK31	C1BK31_OSMMO	Tetraspanin-1	TSN1		7	Osmerus mordax (Rainbow smelt) (Atherina mordax)	8014	NA	NA	NA	GO:0016021~integral to membrane
GT_EA516_an_s_sp_2498	TTCCTCAAGGTCATGATGTTCGTCTTCAACGGCGTCATCTTTTTGGCGGGCGCCGCCATC	454_c7351	454_c7351; UniRef90_C1BK31|Tetraspanin-1 n=1 Tax=Osmerus mordax RepID=C1BK31_OSMMO	UniRef90_C1BK31	1232	62.99	154	Tetraspanin-1 n=1 Tax=Osmerus mordax RepID=C1BK31_OSMMO	244	63.11	NA	C1BK31	C1BK31_OSMMO	Tetraspanin-1	TSN1		7	Osmerus mordax (Rainbow smelt) (Atherina mordax)	8014	NA	NA	NA	GO:0016021~integral to membrane
GT_EA516_an_s_xh_3596	TGTGATGAACATGTTCTTTGGATCTGTGATGCTGTTTAAGGCACACATGTACCTGGGGCT	454_rep_c39406	454_rep_c39406; UniRef90_C1BK68|Probable Bax inhibitor-1 n=1 Tax=Osmerus mordax RepID=C1BK68_OSMMO; Next best Hit: 454_rep_c430(alignment length 60bp with 100.00%identity)	UniRef90_C1BK68	578	80.59	170	Probable Bax inhibitor-1 n=1 Tax=Osmerus mordax RepID=C1BK68_OSMMO	237	71.73	NA	C1BK68	C1BK68_OSMMO	Probable Bax inhibitor-1	BI1		7	Osmerus mordax (Rainbow smelt) (Atherina mordax)	8014	NA	NA	NA	GO:0016021~integral to membrane
GT_EA516_an_s_xh_591	GTGGCTTGGCCTGAGCTTCTACCATGTACCGATGACACCTCAGCATGGATACATCTATAT	454_c34462	454_c34462; UniRef90_C1BKS5|C6orf206 n=1 Tax=Osmerus mordax RepID=C1BKS5_OSMMO; Next best Hit: 454_c6708(alignment length 60bp with 100.00%identity)	UniRef90_C1BKS5	656	67.91	187	C6orf206 n=1 Tax=Osmerus mordax RepID=C1BKS5_OSMMO	279	67.03	NA	C1BKS5	C1BKS5_OSMMO	C6orf206	CF206		7	Osmerus mordax (Rainbow smelt) (Atherina mordax)	8014	NA	NA	NA	NA
GT_EA516_an_s_xh_591	GTGGCTTGGCCTGAGCTTCTACCATGTACCGATGACACCTCAGCATGGATACATCTATAT	454_c34462	454_c34462; UniRef90_C1BKS5|C6orf206 n=1 Tax=Osmerus mordax RepID=C1BKS5_OSMMO; Next best Hit: 454_c6708(alignment length 60bp with 100.00%identity)	UniRef90_C1BKS5	656	67.91	187	C6orf206 n=1 Tax=Osmerus mordax RepID=C1BKS5_OSMMO	279	67.03	NA	C1BKS5	C1BKS5_OSMMO	C6orf206	CF206		7	Osmerus mordax (Rainbow smelt) (Atherina mordax)	8014	NA	NA	NA	NA
GT_EA516_an_s_sp_3604	AGAAAACAACAAACATCCAGCAGACACAGATTGAGAAGCACAGAGCTTTGGCTCTGGAGT	454_rep_c2745	454_rep_c2745; UniRef90_C1BLB5|Testis-expressed sequence 9 protein n=1 Tax=Osmerus mordax RepID=C1BLB5_OSMMO	UniRef90_C1BLB5	1504	56.81	389	Testis-expressed sequence 9 protein n=1 Tax=Osmerus mordax RepID=C1BLB5_OSMMO	396	98.23	NA	C1BLB5	C1BLB5_OSMMO	Testis-expressed sequence 9 protein	TEX9		7	Osmerus mordax (Rainbow smelt) (Atherina mordax)	8014	NA	NA	NA	NA
GT_EA516_an_s_sp_3604	AGAAAACAACAAACATCCAGCAGACACAGATTGAGAAGCACAGAGCTTTGGCTCTGGAGT	454_rep_c2745	454_rep_c2745; UniRef90_C1BLB5|Testis-expressed sequence 9 protein n=1 Tax=Osmerus mordax RepID=C1BLB5_OSMMO	UniRef90_C1BLB5	1504	56.81	389	Testis-expressed sequence 9 protein n=1 Tax=Osmerus mordax RepID=C1BLB5_OSMMO	396	98.23	NA	C1BLB5	C1BLB5_OSMMO	Testis-expressed sequence 9 protein	TEX9		7	Osmerus mordax (Rainbow smelt) (Atherina mordax)	8014	NA	NA	NA	NA
GT_EA516_an_as_sp_1771	TCTGTTTCTCCAAGGAGCTAAAGGCACACATACTGCCACTGACAAACGTTGCCTTTGACA	454_c31551	UniRef90_C1BM69|WD repeat protein 69 n=1 Tax=Osmerus mordax RepID=C1BM69_OSMMO	UniRef90_C1BM69	583	79.52	166	WD repeat protein 69 n=1 Tax=Osmerus mordax RepID=C1BM69_OSMMO	351	47.29	NA	C1BM69	C1BM69_OSMMO	WD repeat protein 69	WDR69		7	Osmerus mordax (Rainbow smelt) (Atherina mordax)	8014	NA	NA	NA	NA
GT_EA516_an_as_sp_1771	TCTGTTTCTCCAAGGAGCTAAAGGCACACATACTGCCACTGACAAACGTTGCCTTTGACA	454_c31551	UniRef90_C1BM69|WD repeat protein 69 n=1 Tax=Osmerus mordax RepID=C1BM69_OSMMO	UniRef90_C1BM69	583	79.52	166	WD repeat protein 69 n=1 Tax=Osmerus mordax RepID=C1BM69_OSMMO	351	47.29	NA	C1BM69	C1BM69_OSMMO	WD repeat protein 69	WDR69		7	Osmerus mordax (Rainbow smelt) (Atherina mordax)	8014	NA	NA	NA	NA
GT_EA516_an_s_sp_870	GTTATAGCAAACACAAAAACATTTTGCCTTAAGTCATATTACACTGCTGATCTACTGCTG	454_c22762	454_c22762; UniRef90_C1BMA2|Serine hydrolase-like protein n=1 Tax=Osmerus mordax RepID=C1BMA2_OSMMO	UniRef90_C1BMA2	1029	68.67	316	Serine hydrolase-like protein n=1 Tax=Osmerus mordax RepID=C1BMA2_OSMMO	364	86.81	NA	C1BMA2	C1BMA2_OSMMO	Serine hydrolase-like protein	SERHL		7	Osmerus mordax (Rainbow smelt) (Atherina mordax)	8014	NA	GO:0016787~hydrolase activity	NA	NA
GT_EA516_an_s_sp_870	GTTATAGCAAACACAAAAACATTTTGCCTTAAGTCATATTACACTGCTGATCTACTGCTG	454_c22762	454_c22762; UniRef90_C1BMA2|Serine hydrolase-like protein n=1 Tax=Osmerus mordax RepID=C1BMA2_OSMMO	UniRef90_C1BMA2	1029	68.67	316	Serine hydrolase-like protein n=1 Tax=Osmerus mordax RepID=C1BMA2_OSMMO	364	86.81	NA	C1BMA2	C1BMA2_OSMMO	Serine hydrolase-like protein	SERHL		7	Osmerus mordax (Rainbow smelt) (Atherina mordax)	8014	NA	GO:0016787~hydrolase activity	NA	NA
GT_EA516_an_s_xh_1625	CACAGACAAAATGGCAGGAACCAAGCGTGAAGAAGTTGAAGAAACACTTAAGAGGATCGA	454_rep_c54810	454_rep_c54810; UniRef90_C1BME0|Dynein light chain roadblock-type 2 n=2 Tax=Caligus RepID=C1BME0_9MAXI; Next best Hit: 454_rep_c28702(alignment length 60bp with 100.00%identity)	UniRef90_C1BME0	374	73.33	30	Dynein light chain roadblock-type 2 n=2 Tax=Caligus RepID=C1BME0_9MAXI	96	31.25	NA	C1BME0	C1BME0_9MAXI	Dynein light chain roadblock-type 2	DLRB2		7	Caligus rogercresseyi	217165	NA	NA	NA	NA
GT_EA516_an_s_xh_1625	CACAGACAAAATGGCAGGAACCAAGCGTGAAGAAGTTGAAGAAACACTTAAGAGGATCGA	454_rep_c54810	454_rep_c54810; UniRef90_C1BME0|Dynein light chain roadblock-type 2 n=2 Tax=Caligus RepID=C1BME0_9MAXI; Next best Hit: 454_rep_c28702(alignment length 60bp with 100.00%identity)	UniRef90_C1BME0	374	73.33	30	Dynein light chain roadblock-type 2 n=2 Tax=Caligus RepID=C1BME0_9MAXI	96	31.25	NA	C1BME0	C1BME0_9MAXI	Dynein light chain roadblock-type 2	DLRB2		7	Caligus rogercresseyi	217165	NA	NA	NA	NA
GT_EA516_an_s_sp_2062	GTTAATGCGTTAACCGTGTTCCTCCATTTGGTGGCGCTACATACCAAAACATGACTGAAC	454_c5576	454_c5576; UniRef90_C1BWM9|6.8 kDa mitochondrial proteolipid n=1 Tax=Esox lucius RepID=C1BWM9_ESOLU	UniRef90_C1BWM9	663	80.77	52	6.8 kDa mitochondrial proteolipid n=1 Tax=Esox lucius RepID=C1BWM9_ESOLU	52	100	NA	C1BWM9	C1BWM9_ESOLU	6.8 kDa mitochondrial proteolipid	68MP		7	Esox lucius (Northern pike)	8010	NA	NA	NA	GO:0005739~mitochondrion
GT_EA516_an_s_sp_2062	GTTAATGCGTTAACCGTGTTCCTCCATTTGGTGGCGCTACATACCAAAACATGACTGAAC	454_c5576	454_c5576; UniRef90_C1BWM9|6.8 kDa mitochondrial proteolipid n=1 Tax=Esox lucius RepID=C1BWM9_ESOLU	UniRef90_C1BWM9	663	80.77	52	6.8 kDa mitochondrial proteolipid n=1 Tax=Esox lucius RepID=C1BWM9_ESOLU	52	100	NA	C1BWM9	C1BWM9_ESOLU	6.8 kDa mitochondrial proteolipid	68MP		7	Esox lucius (Northern pike)	8010	NA	NA	NA	GO:0005739~mitochondrion
GT_EA516_an_s_xh_3273	TCCGGTTCAATGCATCCTTACAACCGATGAGCTCCTTTCTCACTTGTTAAGCCAACATTT	454_rep_c32753	454_rep_c32753; UniRef90_C3KGT0|Mediator of RNA polymerase II transcription subunit 8 n=1 Tax=Anoplopoma fimbria RepID=C3KGT0_ANOFI; Next best Hit: 454_rep_c21570(alignment length 60bp with 100.00%identity)	UniRef90_C3KGT0	457	90	110	Mediator of RNA polymerase II transcription subunit 8 n=1 Tax=Anoplopoma fimbria RepID=C3KGT0_ANOFI	270	40.74	NA	C3KGT0	C3KGT0_ANOFI	Mediator of RNA polymerase II transcription subunit 8	MED8		7	Anoplopoma fimbria (Sablefish)	229290	NA	NA	GO:0006357~regulation of transcription from RNA polymerase II promoter	GO:0016592~mediator complex
GT_EA516_an_s_xh_3273	TCCGGTTCAATGCATCCTTACAACCGATGAGCTCCTTTCTCACTTGTTAAGCCAACATTT	454_rep_c32753	454_rep_c32753; UniRef90_C3KGT0|Mediator of RNA polymerase II transcription subunit 8 n=1 Tax=Anoplopoma fimbria RepID=C3KGT0_ANOFI; Next best Hit: 454_rep_c21570(alignment length 60bp with 100.00%identity)	UniRef90_C3KGT0	457	90	110	Mediator of RNA polymerase II transcription subunit 8 n=1 Tax=Anoplopoma fimbria RepID=C3KGT0_ANOFI	270	40.74	NA	C3KGT0	C3KGT0_ANOFI	Mediator of RNA polymerase II transcription subunit 8	MED8		7	Anoplopoma fimbria (Sablefish)	229290	NA	NA	GO:0006357~regulation of transcription from RNA polymerase II promoter	GO:0016592~mediator complex
GT_EA516_an_s_xh_4760	GATACATCATCTGATTCTCAGTGTTTAAGCCACTAGATGGCAGTATGTCATCATTTATTA	454_rep_c8279	454_rep_c8279; UniRef90_C3KGT0|Mediator of RNA polymerase II transcription subunit 8 n=1 Tax=Anoplopoma fimbria RepID=C3KGT0_ANOFI; Next best Hit: 454_rep_c741(alignment length 60bp with 100.00%identity)	UniRef90_C3KGT0	1114	91.4	186	Mediator of RNA polymerase II transcription subunit 8 n=1 Tax=Anoplopoma fimbria RepID=C3KGT0_ANOFI	270	68.89	NA	C3KGT0	C3KGT0_ANOFI	Mediator of RNA polymerase II transcription subunit 8	MED8		7	Anoplopoma fimbria (Sablefish)	229290	NA	NA	GO:0006357~regulation of transcription from RNA polymerase II promoter	GO:0016592~mediator complex
GT_EA516_an_s_xh_4760	GATACATCATCTGATTCTCAGTGTTTAAGCCACTAGATGGCAGTATGTCATCATTTATTA	454_rep_c8279	454_rep_c8279; UniRef90_C3KGT0|Mediator of RNA polymerase II transcription subunit 8 n=1 Tax=Anoplopoma fimbria RepID=C3KGT0_ANOFI; Next best Hit: 454_rep_c741(alignment length 60bp with 100.00%identity)	UniRef90_C3KGT0	1114	91.4	186	Mediator of RNA polymerase II transcription subunit 8 n=1 Tax=Anoplopoma fimbria RepID=C3KGT0_ANOFI	270	68.89	NA	C3KGT0	C3KGT0_ANOFI	Mediator of RNA polymerase II transcription subunit 8	MED8		7	Anoplopoma fimbria (Sablefish)	229290	NA	NA	GO:0006357~regulation of transcription from RNA polymerase II promoter	GO:0016592~mediator complex
GT_EA516_an_s_xh_3274	CAGGTCACTATTGGTGGTGGTTCAAGCCAACAAGCAGGTATGGGTGGACCTGTGGCTCCA	454_rep_c32753	454_rep_c32753; UniRef90_C3KGT0|Mediator of RNA polymerase II transcription subunit 8 n=1 Tax=Anoplopoma fimbria RepID=C3KGT0_ANOFI; Next best Hit: 454_rep_c23601(alignment length 60bp with 100.00%identity)	UniRef90_C3KGT0	457	90	110	Mediator of RNA polymerase II transcription subunit 8 n=1 Tax=Anoplopoma fimbria RepID=C3KGT0_ANOFI	270	40.74	NA	C3KGT0	C3KGT0_ANOFI	Mediator of RNA polymerase II transcription subunit 8	MED8		7	Anoplopoma fimbria (Sablefish)	229290	NA	NA	GO:0006357~regulation of transcription from RNA polymerase II promoter	GO:0016592~mediator complex
GT_EA516_an_s_xh_3274	CAGGTCACTATTGGTGGTGGTTCAAGCCAACAAGCAGGTATGGGTGGACCTGTGGCTCCA	454_rep_c32753	454_rep_c32753; UniRef90_C3KGT0|Mediator of RNA polymerase II transcription subunit 8 n=1 Tax=Anoplopoma fimbria RepID=C3KGT0_ANOFI; Next best Hit: 454_rep_c23601(alignment length 60bp with 100.00%identity)	UniRef90_C3KGT0	457	90	110	Mediator of RNA polymerase II transcription subunit 8 n=1 Tax=Anoplopoma fimbria RepID=C3KGT0_ANOFI	270	40.74	NA	C3KGT0	C3KGT0_ANOFI	Mediator of RNA polymerase II transcription subunit 8	MED8		7	Anoplopoma fimbria (Sablefish)	229290	NA	NA	GO:0006357~regulation of transcription from RNA polymerase II promoter	GO:0016592~mediator complex
GT_EA516_an_s_xh_4207	AGAGAAGCAGTTAGAAGCGGCGGTGGAGTCTCTCATTTCTCGGGTAGCGCACGTCAAGCA	454_rep_c56143	454_rep_c56143; UniRef90_C3KGT0|Mediator of RNA polymerase II transcription subunit 8 n=1 Tax=Anoplopoma fimbria RepID=C3KGT0_ANOFI; Next best Hit: 454_rep_c741(alignment length 58bp with 100.00%identity)	UniRef90_C3KGT0	578	86.89	122	Mediator of RNA polymerase II transcription subunit 8 n=1 Tax=Anoplopoma fimbria RepID=C3KGT0_ANOFI	270	45.19	NA	C3KGT0	C3KGT0_ANOFI	Mediator of RNA polymerase II transcription subunit 8	MED8		7	Anoplopoma fimbria (Sablefish)	229290	NA	NA	GO:0006357~regulation of transcription from RNA polymerase II promoter	GO:0016592~mediator complex
GT_EA516_an_s_xh_3383	ATATGAGCGATTAACGTGGCCCTCTGTTTTGGACAACTTTGCTCTTTTATCTGGTCAGCT	454_rep_c34748	454_rep_c34748; UniRef90_C3KGT0|Mediator of RNA polymerase II transcription subunit 8 n=1 Tax=Anoplopoma fimbria RepID=C3KGT0_ANOFI; Next best Hit: 454_rep_c8279(alignment length 60bp with 100.00%identity)	UniRef90_C3KGT0	688	63.95	172	Mediator of RNA polymerase II transcription subunit 8 n=1 Tax=Anoplopoma fimbria RepID=C3KGT0_ANOFI	270	63.7	NA	C3KGT0	C3KGT0_ANOFI	Mediator of RNA polymerase II transcription subunit 8	MED8		7	Anoplopoma fimbria (Sablefish)	229290	NA	NA	GO:0006357~regulation of transcription from RNA polymerase II promoter	GO:0016592~mediator complex
GT_EA516_an_s_xh_3383	ATATGAGCGATTAACGTGGCCCTCTGTTTTGGACAACTTTGCTCTTTTATCTGGTCAGCT	454_rep_c34748	454_rep_c34748; UniRef90_C3KGT0|Mediator of RNA polymerase II transcription subunit 8 n=1 Tax=Anoplopoma fimbria RepID=C3KGT0_ANOFI; Next best Hit: 454_rep_c8279(alignment length 60bp with 100.00%identity)	UniRef90_C3KGT0	688	63.95	172	Mediator of RNA polymerase II transcription subunit 8 n=1 Tax=Anoplopoma fimbria RepID=C3KGT0_ANOFI	270	63.7	NA	C3KGT0	C3KGT0_ANOFI	Mediator of RNA polymerase II transcription subunit 8	MED8		7	Anoplopoma fimbria (Sablefish)	229290	NA	NA	GO:0006357~regulation of transcription from RNA polymerase II promoter	GO:0016592~mediator complex
GT_EA516_an_as_sp_1413	CGACGTGGTTATGTTTATGATTCAAATAAGTAGGAAATCGTACACACAGACTTTAACCAA	454_rep_c19686	454_rep_c19686; UniRef90_C3KGT1|Meiotic nuclear division protein 1 homolog n=1 Tax=Anoplopoma fimbria RepID=C3KGT1_ANOFI	UniRef90_C3KGT1	534	67.57	111	Meiotic nuclear division protein 1 homolog n=1 Tax=Anoplopoma fimbria RepID=C3KGT1_ANOFI	205	54.15	NA	C3KGT1	C3KGT1_ANOFI	Meiotic nuclear division protein 1 homolog	MND1		7	Anoplopoma fimbria (Sablefish)	229290	NA	NA	NA	NA
GT_EA516_an_as_sp_5258	ACCTAGCTTCATTTTTCGATTGACTGGCGTGTAATTATTAGCTGCACATAGCGAAAGAGG	454_rep_c38242	UniRef90_C3KGT2|Thioredoxin domain-containing protein 9 n=2 Tax=Anoplopoma fimbria RepID=C3KGT2_ANOFI	UniRef90_C3KGT2	663	91	100	Thioredoxin domain-containing protein 9 n=2 Tax=Anoplopoma fimbria RepID=C3KGT2_ANOFI	222	45.05	NA	C3KGT2	C3KGT2_ANOFI	Thioredoxin domain-containing protein 9	TXND9		7	Anoplopoma fimbria (Sablefish)	229290	NA	NA	GO:0045454~cell redox homeostasis	NA
GT_EA516_an_as_sp_5258	ACCTAGCTTCATTTTTCGATTGACTGGCGTGTAATTATTAGCTGCACATAGCGAAAGAGG	454_rep_c38242	UniRef90_C3KGT2|Thioredoxin domain-containing protein 9 n=2 Tax=Anoplopoma fimbria RepID=C3KGT2_ANOFI	UniRef90_C3KGT2	663	91	100	Thioredoxin domain-containing protein 9 n=2 Tax=Anoplopoma fimbria RepID=C3KGT2_ANOFI	222	45.05	NA	C3KGT2	C3KGT2_ANOFI	Thioredoxin domain-containing protein 9	TXND9		7	Anoplopoma fimbria (Sablefish)	229290	NA	NA	GO:0045454~cell redox homeostasis	NA
GT_EA516_an_s_sp_3608	CTACCAAGCTGTTACAAAAGCATCACCCTTTAACTCTCTTATGTTGTTTAATTTTCAGTC	454_rep_c27531	454_rep_c27531; UniRef90_C3KGT4|Calcium and integrin-binding protein 1 n=3 Tax=Anoplopoma fimbria RepID=C3KGT4_ANOFI	UniRef90_C3KGT4	909	92.23	103	Calcium and integrin-binding protein 1 n=3 Tax=Anoplopoma fimbria RepID=C3KGT4_ANOFI	192	53.65	NA	C3KGT4	C3KGT4_ANOFI	Calcium and integrin-binding protein 1	CIB1		7	Anoplopoma fimbria (Sablefish)	229290	NA	GO:0005509~calcium ion binding	GO:0007229~integrin-mediated signaling pathway	NA
GT_EA516_an_s_sp_3608	CTACCAAGCTGTTACAAAAGCATCACCCTTTAACTCTCTTATGTTGTTTAATTTTCAGTC	454_rep_c27531	454_rep_c27531; UniRef90_C3KGT4|Calcium and integrin-binding protein 1 n=3 Tax=Anoplopoma fimbria RepID=C3KGT4_ANOFI	UniRef90_C3KGT4	909	92.23	103	Calcium and integrin-binding protein 1 n=3 Tax=Anoplopoma fimbria RepID=C3KGT4_ANOFI	192	53.65	NA	C3KGT4	C3KGT4_ANOFI	Calcium and integrin-binding protein 1	CIB1		7	Anoplopoma fimbria (Sablefish)	229290	NA	GO:0005509~calcium ion binding	GO:0007229~integrin-mediated signaling pathway	NA
GT_EA516_an_s_sp_3067	ATTCTCACTCTGCCAGAGCTCAAGTCCAACCCTTTCAGGAAAAGAATATGCCATGTATTC	454_rep_c17063	454_rep_c17063; UniRef90_C3KGT4|Calcium and integrin-binding protein 1 n=3 Tax=Anoplopoma fimbria RepID=C3KGT4_ANOFI	UniRef90_C3KGT4	473	92.24	116	Calcium and integrin-binding protein 1 n=3 Tax=Anoplopoma fimbria RepID=C3KGT4_ANOFI	192	60.42	NA	C3KGT4	C3KGT4_ANOFI	Calcium and integrin-binding protein 1	CIB1		7	Anoplopoma fimbria (Sablefish)	229290	NA	GO:0005509~calcium ion binding	GO:0007229~integrin-mediated signaling pathway	NA
GT_EA516_an_s_sp_3067	ATTCTCACTCTGCCAGAGCTCAAGTCCAACCCTTTCAGGAAAAGAATATGCCATGTATTC	454_rep_c17063	454_rep_c17063; UniRef90_C3KGT4|Calcium and integrin-binding protein 1 n=3 Tax=Anoplopoma fimbria RepID=C3KGT4_ANOFI	UniRef90_C3KGT4	473	92.24	116	Calcium and integrin-binding protein 1 n=3 Tax=Anoplopoma fimbria RepID=C3KGT4_ANOFI	192	60.42	NA	C3KGT4	C3KGT4_ANOFI	Calcium and integrin-binding protein 1	CIB1		7	Anoplopoma fimbria (Sablefish)	229290	NA	GO:0005509~calcium ion binding	GO:0007229~integrin-mediated signaling pathway	NA
GT_EA516_an_s_sp_1912	CTTGTTAACTAACGTCAGAACTAAACTTGGAAGTACATGGAATGTAATGTGGAACAGGAT	454_c50907	454_c50907; UniRef90_C3KGU2|Vacuolar proton pump subunit H n=1 Tax=Anoplopoma fimbria RepID=C3KGU2_ANOFI	UniRef90_C3KGU2	554	95.9	122	Vacuolar proton pump subunit H n=1 Tax=Anoplopoma fimbria RepID=C3KGU2_ANOFI	148	82.43	NA	C3KGU2	C3KGU2_ANOFI	Vacuolar proton pump subunit H	VATH		7	Anoplopoma fimbria (Sablefish)	229290	NA	GO:0005488~binding ; GO:0046961~proton-transporting ATPase activity, rotational mechanism	GO:0015991~ATP hydrolysis coupled proton transport	GO:0000221~vacuolar proton-transporting V-type ATPase, V1 domain
GT_EA516_an_s_sp_3997	GCTTGAGTCAAACAATTTTGTTTGGACTGATGGTCTTCAAGCTCTTTTTGTTTTCCAGAG	454_rep_c3776	454_rep_c3776; UniRef90_C3KH97|Transmembrane protein 138 n=1 Tax=Anoplopoma fimbria RepID=C3KH97_ANOFI	UniRef90_C3KH97	983	86.67	60	Transmembrane protein 138 n=1 Tax=Anoplopoma fimbria RepID=C3KH97_ANOFI	162	37.04	NA	C3KH97	C3KH97_ANOFI	Transmembrane protein 138	TM138		7	Anoplopoma fimbria (Sablefish)	229290	NA	NA	NA	GO:0016021~integral to membrane
GT_EA516_an_s_sp_3997	GCTTGAGTCAAACAATTTTGTTTGGACTGATGGTCTTCAAGCTCTTTTTGTTTTCCAGAG	454_rep_c3776	454_rep_c3776; UniRef90_C3KH97|Transmembrane protein 138 n=1 Tax=Anoplopoma fimbria RepID=C3KH97_ANOFI	UniRef90_C3KH97	983	86.67	60	Transmembrane protein 138 n=1 Tax=Anoplopoma fimbria RepID=C3KH97_ANOFI	162	37.04	NA	C3KH97	C3KH97_ANOFI	Transmembrane protein 138	TM138		7	Anoplopoma fimbria (Sablefish)	229290	NA	NA	NA	GO:0016021~integral to membrane
GT_EA516_an_s_sp_2968	AACCGACGCTTGAATAAAGAGGAAGGACACCGGATCTTTCATGGAATACTGTTGAAAAAA	454_rep_c15457	454_rep_c15457; UniRef90_C3KHL2|Cytochrome b-c1 complex subunit 8 n=1 Tax=Anoplopoma fimbria RepID=C3KHL2_ANOFI; Next best Hit: 454_rep_c48250(alignment length 29bp with 96.55%identity)	UniRef90_C3KHL2	524	89.02	82	Cytochrome b-c1 complex subunit 8 n=1 Tax=Anoplopoma fimbria RepID=C3KHL2_ANOFI	82	100	NA	C3KHL2	C3KHL2_ANOFI	Cytochrome b-c1 complex subunit 8	QCR8		7	Anoplopoma fimbria (Sablefish)	229290	NA	GO:0008121~ubiquinol-cytochrome-c reductase activity	NA	NA
GT_EA516_an_s_sp_2968	AACCGACGCTTGAATAAAGAGGAAGGACACCGGATCTTTCATGGAATACTGTTGAAAAAA	454_rep_c15457	454_rep_c15457; UniRef90_C3KHL2|Cytochrome b-c1 complex subunit 8 n=1 Tax=Anoplopoma fimbria RepID=C3KHL2_ANOFI; Next best Hit: 454_rep_c48250(alignment length 29bp with 96.55%identity)	UniRef90_C3KHL2	524	89.02	82	Cytochrome b-c1 complex subunit 8 n=1 Tax=Anoplopoma fimbria RepID=C3KHL2_ANOFI	82	100	NA	C3KHL2	C3KHL2_ANOFI	Cytochrome b-c1 complex subunit 8	QCR8		7	Anoplopoma fimbria (Sablefish)	229290	NA	GO:0008121~ubiquinol-cytochrome-c reductase activity	NA	NA
GT_EA516_an_as_sp_6200	TTTAGATAAAACTAACGAGCTTAAATGTGCGAGGGGTTTCCAGTGCACCCTCACAGAGCA	454_s70652	UniRef90_C3KHP4|Homologous-pairing protein 2 homolog n=1 Tax=Anoplopoma fimbria RepID=C3KHP4_ANOFI	UniRef90_C3KHP4	434	91.03	78	Homologous-pairing protein 2 homolog n=1 Tax=Anoplopoma fimbria RepID=C3KHP4_ANOFI	212	36.79	NA	C3KHP4	C3KHP4_ANOFI	Homologous-pairing protein 2 homolog	HOP2		7	Anoplopoma fimbria (Sablefish)	229290	NA	NA	NA	NA
GT_EA516_an_s_sp_4438	CTTTTCAGACAGCTAACGCTAGCTAGCATAACTAACGTCAGTGGCTAGTTAGCGTTAACG	454_rep_c5495	454_rep_c5495; UniRef90_C3KHP8|PIH1 domain-containing protein 2 n=1 Tax=Anoplopoma fimbria RepID=C3KHP8_ANOFI	UniRef90_C3KHP8	721	74.22	128	PIH1 domain-containing protein 2 n=1 Tax=Anoplopoma fimbria RepID=C3KHP8_ANOFI	316	40.51	NA	C3KHP8	C3KHP8_ANOFI	PIH1 domain-containing protein 2	PIHD2		7	Anoplopoma fimbria (Sablefish)	229290	NA	NA	NA	NA
GT_EA516_an_s_sp_4438	CTTTTCAGACAGCTAACGCTAGCTAGCATAACTAACGTCAGTGGCTAGTTAGCGTTAACG	454_rep_c5495	454_rep_c5495; UniRef90_C3KHP8|PIH1 domain-containing protein 2 n=1 Tax=Anoplopoma fimbria RepID=C3KHP8_ANOFI	UniRef90_C3KHP8	721	74.22	128	PIH1 domain-containing protein 2 n=1 Tax=Anoplopoma fimbria RepID=C3KHP8_ANOFI	316	40.51	NA	C3KHP8	C3KHP8_ANOFI	PIH1 domain-containing protein 2	PIHD2		7	Anoplopoma fimbria (Sablefish)	229290	NA	NA	NA	NA
GT_EA516_an_s_sp_4738	CAAAAAGTAACCCAGATGACTTGCACCGCCGGTTTGGGTTTCGGCACCCCTCCAGACAAC	454_rep_c7131	454_rep_c7131; UniRef90_C3KHP8|PIH1 domain-containing protein 2 n=1 Tax=Anoplopoma fimbria RepID=C3KHP8_ANOFI	UniRef90_C3KHP8	934	80.49	164	PIH1 domain-containing protein 2 n=1 Tax=Anoplopoma fimbria RepID=C3KHP8_ANOFI	316	51.9	NA	C3KHP8	C3KHP8_ANOFI	PIH1 domain-containing protein 2	PIHD2		7	Anoplopoma fimbria (Sablefish)	229290	NA	NA	NA	NA
GT_EA516_an_s_sp_4738	CAAAAAGTAACCCAGATGACTTGCACCGCCGGTTTGGGTTTCGGCACCCCTCCAGACAAC	454_rep_c7131	454_rep_c7131; UniRef90_C3KHP8|PIH1 domain-containing protein 2 n=1 Tax=Anoplopoma fimbria RepID=C3KHP8_ANOFI	UniRef90_C3KHP8	934	80.49	164	PIH1 domain-containing protein 2 n=1 Tax=Anoplopoma fimbria RepID=C3KHP8_ANOFI	316	51.9	NA	C3KHP8	C3KHP8_ANOFI	PIH1 domain-containing protein 2	PIHD2		7	Anoplopoma fimbria (Sablefish)	229290	NA	NA	NA	NA
GT_EA516_an_s_sp_3021	TGATGATGGCTGAAATCATAATGTGTGAGCCGGTTGAGCTCTACAATCTTCTCAACCGGT	454_rep_c16486	454_rep_c16486; UniRef90_C3KIB0|Serine/threonine/tyrosine-interacting-like protein 1 n=1 Tax=Anoplopoma fimbria RepID=C3KIB0_ANOFI	UniRef90_C3KIB0	656	79.51	122	Serine/threonine/tyrosine-interacting-like protein 1 n=1 Tax=Anoplopoma fimbria RepID=C3KIB0_ANOFI	296	41.22	NA	C3KIB0	C3KIB0_ANOFI	Serine/threonine/tyrosine-interacting-like protein 1	STYL1		7	Anoplopoma fimbria (Sablefish)	229290	NA	GO:0008138~protein tyrosine/serine/threonine phosphatase activity	GO:0006470~protein dephosphorylation	NA
GT_EA516_an_s_sp_3021	TGATGATGGCTGAAATCATAATGTGTGAGCCGGTTGAGCTCTACAATCTTCTCAACCGGT	454_rep_c16486	454_rep_c16486; UniRef90_C3KIB0|Serine/threonine/tyrosine-interacting-like protein 1 n=1 Tax=Anoplopoma fimbria RepID=C3KIB0_ANOFI	UniRef90_C3KIB0	656	79.51	122	Serine/threonine/tyrosine-interacting-like protein 1 n=1 Tax=Anoplopoma fimbria RepID=C3KIB0_ANOFI	296	41.22	NA	C3KIB0	C3KIB0_ANOFI	Serine/threonine/tyrosine-interacting-like protein 1	STYL1		7	Anoplopoma fimbria (Sablefish)	229290	NA	GO:0008138~protein tyrosine/serine/threonine phosphatase activity	GO:0006470~protein dephosphorylation	NA
GT_EA516_an_s_sp_4037	ACTTCACCCCCATAAAGATCTCCTTCACCATGGCTGTACTGCACATGCTGCTGGATAACA	454_rep_c39145	454_rep_c39145; UniRef90_C3KIB2|C10orf107 n=1 Tax=Anoplopoma fimbria RepID=C3KIB2_ANOFI	UniRef90_C3KIB2	536	43.79	153	C10orf107 n=1 Tax=Anoplopoma fimbria RepID=C3KIB2_ANOFI	207	73.91	NA	C3KIB2	C3KIB2_ANOFI	C10orf107	CJ107		7	Anoplopoma fimbria (Sablefish)	229290	NA	NA	NA	NA
GT_EA516_an_s_sp_4037	ACTTCACCCCCATAAAGATCTCCTTCACCATGGCTGTACTGCACATGCTGCTGGATAACA	454_rep_c39145	454_rep_c39145; UniRef90_C3KIB2|C10orf107 n=1 Tax=Anoplopoma fimbria RepID=C3KIB2_ANOFI	UniRef90_C3KIB2	536	43.79	153	C10orf107 n=1 Tax=Anoplopoma fimbria RepID=C3KIB2_ANOFI	207	73.91	NA	C3KIB2	C3KIB2_ANOFI	C10orf107	CJ107		7	Anoplopoma fimbria (Sablefish)	229290	NA	NA	NA	NA
GT_EA516_an_s_sp_3877	ACATTCCTCAGTCCGTAGAGGACCGTGTGACGAAGAAGGGAATGGAGACCCTTTGCATAT	454_rep_c34153	454_rep_c34153; UniRef90_C3KIG8|DCN1-like protein 5 n=1 Tax=Anoplopoma fimbria RepID=C3KIG8_ANOFI	UniRef90_C3KIG8	589	86.08	79	DCN1-like protein 5 n=1 Tax=Anoplopoma fimbria RepID=C3KIG8_ANOFI	232	34.05	NA	C3KIG8	C3KIG8_ANOFI	DCN1-like protein 5	DCNL5		7	Anoplopoma fimbria (Sablefish)	229290	NA	NA	NA	NA
GT_EA516_an_s_sp_3877	ACATTCCTCAGTCCGTAGAGGACCGTGTGACGAAGAAGGGAATGGAGACCCTTTGCATAT	454_rep_c34153	454_rep_c34153; UniRef90_C3KIG8|DCN1-like protein 5 n=1 Tax=Anoplopoma fimbria RepID=C3KIG8_ANOFI	UniRef90_C3KIG8	589	86.08	79	DCN1-like protein 5 n=1 Tax=Anoplopoma fimbria RepID=C3KIG8_ANOFI	232	34.05	NA	C3KIG8	C3KIG8_ANOFI	DCN1-like protein 5	DCNL5		7	Anoplopoma fimbria (Sablefish)	229290	NA	NA	NA	NA
GT_EA516_an_s_xh_3759	GTTGGTGTTAGCCTGGCACCTAGAAGCAGCGAGTATGGGCTTCTTCACCAAGGAGGAGTG	454_rep_c42830	454_rep_c42830; UniRef90_C3KIG8|DCN1-like protein 5 n=1 Tax=Anoplopoma fimbria RepID=C3KIG8_ANOFI; Next best Hit: 454_rep_c737(alignment length 60bp with 100.00%identity)	UniRef90_C3KIG8	492	60.53	152	DCN1-like protein 5 n=1 Tax=Anoplopoma fimbria RepID=C3KIG8_ANOFI	232	65.52	NA	C3KIG8	C3KIG8_ANOFI	DCN1-like protein 5	DCNL5		7	Anoplopoma fimbria (Sablefish)	229290	NA	NA	NA	NA
GT_EA516_an_s_xh_3759	GTTGGTGTTAGCCTGGCACCTAGAAGCAGCGAGTATGGGCTTCTTCACCAAGGAGGAGTG	454_rep_c42830	454_rep_c42830; UniRef90_C3KIG8|DCN1-like protein 5 n=1 Tax=Anoplopoma fimbria RepID=C3KIG8_ANOFI; Next best Hit: 454_rep_c737(alignment length 60bp with 100.00%identity)	UniRef90_C3KIG8	492	60.53	152	DCN1-like protein 5 n=1 Tax=Anoplopoma fimbria RepID=C3KIG8_ANOFI	232	65.52	NA	C3KIG8	C3KIG8_ANOFI	DCN1-like protein 5	DCNL5		7	Anoplopoma fimbria (Sablefish)	229290	NA	NA	NA	NA
GT_EA516_an_as_sp_974	TTCAAGTCGTTCTTTGCACAAGTGGGACTGACTGGCTCATCTGAGGCAGATGGGAAAAAA	454_c20361	UniRef90_C3KII2|Parvalbumin beta n=1 Tax=Anoplopoma fimbria RepID=C3KII2_ANOFI	UniRef90_C3KII2	712	85.19	108	Parvalbumin beta n=1 Tax=Anoplopoma fimbria RepID=C3KII2_ANOFI	108	100	NA	C3KII2	C3KII2_ANOFI	Parvalbumin beta	PRVB		7	Anoplopoma fimbria (Sablefish)	229290	NA	GO:0005509~calcium ion binding	NA	NA
GT_EA516_an_as_sp_974	TTCAAGTCGTTCTTTGCACAAGTGGGACTGACTGGCTCATCTGAGGCAGATGGGAAAAAA	454_c20361	UniRef90_C3KII2|Parvalbumin beta n=1 Tax=Anoplopoma fimbria RepID=C3KII2_ANOFI	UniRef90_C3KII2	712	85.19	108	Parvalbumin beta n=1 Tax=Anoplopoma fimbria RepID=C3KII2_ANOFI	108	100	NA	C3KII2	C3KII2_ANOFI	Parvalbumin beta	PRVB		7	Anoplopoma fimbria (Sablefish)	229290	NA	GO:0005509~calcium ion binding	NA	NA
GT_EA516_an_as_sp_2156	GTTCGCTTCGTCAGCAGGCCGTACAGGAGCTCCGACAGCGACTATCAGGTGTTAGCAGAC	454_c39226	UniRef90_C3KIJ6|Nucleoporin NUP53 n=1 Tax=Anoplopoma fimbria RepID=C3KIJ6_ANOFI	UniRef90_C3KIJ6	860	83.18	220	Nucleoporin NUP53 n=1 Tax=Anoplopoma fimbria RepID=C3KIJ6_ANOFI	289	76.12	NA	C3KIJ6	C3KIJ6_ANOFI	Nucleoporin NUP53	NUP53		7	Anoplopoma fimbria (Sablefish)	229290	NA	NA	NA	NA
GT_EA516_an_as_sp_2156	GTTCGCTTCGTCAGCAGGCCGTACAGGAGCTCCGACAGCGACTATCAGGTGTTAGCAGAC	454_c39226	UniRef90_C3KIJ6|Nucleoporin NUP53 n=1 Tax=Anoplopoma fimbria RepID=C3KIJ6_ANOFI	UniRef90_C3KIJ6	860	83.18	220	Nucleoporin NUP53 n=1 Tax=Anoplopoma fimbria RepID=C3KIJ6_ANOFI	289	76.12	NA	C3KIJ6	C3KIJ6_ANOFI	Nucleoporin NUP53	NUP53		7	Anoplopoma fimbria (Sablefish)	229290	NA	NA	NA	NA
GT_EA516_an_s_sp_3871	CGCAGTCATGTCGCTTGGAGACTAATAAAACAACTTAAACAAACAAACTGTTGTTAGTTT	454_rep_c33971	454_rep_c33971; UniRef90_C3KIW9|Nuclear nucleic acid-binding protein C1D n=1 Tax=Anoplopoma fimbria RepID=C3KIW9_ANOFI	UniRef90_C3KIW9	833	83.87	124	Nuclear nucleic acid-binding protein C1D n=1 Tax=Anoplopoma fimbria RepID=C3KIW9_ANOFI	147	84.35	NA	C3KIW9	C3KIW9_ANOFI	Nuclear nucleic acid-binding protein C1D	C1D		7	Anoplopoma fimbria (Sablefish)	229290	NA	NA	NA	NA
GT_EA516_an_s_sp_3871	CGCAGTCATGTCGCTTGGAGACTAATAAAACAACTTAAACAAACAAACTGTTGTTAGTTT	454_rep_c33971	454_rep_c33971; UniRef90_C3KIW9|Nuclear nucleic acid-binding protein C1D n=1 Tax=Anoplopoma fimbria RepID=C3KIW9_ANOFI	UniRef90_C3KIW9	833	83.87	124	Nuclear nucleic acid-binding protein C1D n=1 Tax=Anoplopoma fimbria RepID=C3KIW9_ANOFI	147	84.35	NA	C3KIW9	C3KIW9_ANOFI	Nuclear nucleic acid-binding protein C1D	C1D		7	Anoplopoma fimbria (Sablefish)	229290	NA	NA	NA	NA
GT_EA516_an_as_xh_2791	GAGCTCTATTCCCAGTGCTTTGACGAGCTGATAACAAGAACAGGTGACCATCAACTGTGC	454_s70316	UniRef90_C3KIX0|Axonemal dynein light intermediate polypeptide 1 n=1 Tax=Anoplopoma fimbria RepID=C3KIX0_ANOFI	UniRef90_C3KIX0	504	47.83	115	Axonemal dynein light intermediate polypeptide 1 n=1 Tax=Anoplopoma fimbria RepID=C3KIX0_ANOFI	255	45.1	NA	C3KIX0	C3KIX0_ANOFI	Axonemal dynein light intermediate polypeptide 1	IDLC		7	Anoplopoma fimbria (Sablefish)	229290	NA	NA	NA	NA
GT_EA516_an_as_xh_2791	GAGCTCTATTCCCAGTGCTTTGACGAGCTGATAACAAGAACAGGTGACCATCAACTGTGC	454_s70316	UniRef90_C3KIX0|Axonemal dynein light intermediate polypeptide 1 n=1 Tax=Anoplopoma fimbria RepID=C3KIX0_ANOFI	UniRef90_C3KIX0	504	47.83	115	Axonemal dynein light intermediate polypeptide 1 n=1 Tax=Anoplopoma fimbria RepID=C3KIX0_ANOFI	255	45.1	NA	C3KIX0	C3KIX0_ANOFI	Axonemal dynein light intermediate polypeptide 1	IDLC		7	Anoplopoma fimbria (Sablefish)	229290	NA	NA	NA	NA
GT_EA516_an_s_sp_3759	TAAGAAGTTCAGTATTACTGATTTAGATCGCAGTCAGCTGCCATTGGACAACTCCGCCCT	454_rep_c31433	454_rep_c31433; UniRef90_C3KJ35|DPCD n=1 Tax=Anoplopoma fimbria RepID=C3KJ35_ANOFI	UniRef90_C3KJ35	843	87.23	141	DPCD n=1 Tax=Anoplopoma fimbria RepID=C3KJ35_ANOFI	168	83.93	NA	C3KJ35	C3KJ35_ANOFI	DPCD	DPCD		7	Anoplopoma fimbria (Sablefish)	229290	NA	NA	NA	NA
GT_EA516_an_s_xh_1215	TTACAAAGGTCACTTTCACACAAACAGGTTGGAAGGAGACGGGACTTTCACTGACACACA	454_c69858	454_c69858; UniRef90_C3KJ74|MORN repeat-containing protein 2 n=1 Tax=Anoplopoma fimbria RepID=C3KJ74_ANOFI; Next best Hit: 454_rep_c6589(alignment length 40bp with 100.00%identity)	UniRef90_C3KJ74	620	84.44	45	MORN repeat-containing protein 2 n=1 Tax=Anoplopoma fimbria RepID=C3KJ74_ANOFI	145	31.03	NA	C3KJ74	C3KJ74_ANOFI	MORN repeat-containing protein 2	MORN2		7	Anoplopoma fimbria (Sablefish)	229290	NA	NA	NA	NA
GT_EA516_an_s_xh_1215	TTACAAAGGTCACTTTCACACAAACAGGTTGGAAGGAGACGGGACTTTCACTGACACACA	454_c69858	454_c69858; UniRef90_C3KJ74|MORN repeat-containing protein 2 n=1 Tax=Anoplopoma fimbria RepID=C3KJ74_ANOFI; Next best Hit: 454_rep_c6589(alignment length 40bp with 100.00%identity)	UniRef90_C3KJ74	620	84.44	45	MORN repeat-containing protein 2 n=1 Tax=Anoplopoma fimbria RepID=C3KJ74_ANOFI	145	31.03	NA	C3KJ74	C3KJ74_ANOFI	MORN repeat-containing protein 2	MORN2		7	Anoplopoma fimbria (Sablefish)	229290	NA	NA	NA	NA
GT_EA516_an_s_sp_1579	ATGACACCTCAGGAGGTAGCAAGACAATCAAGACAGACATTTCAGGCCACATGGAGGCAG	454_c41560	454_c41560; UniRef90_C3KJ79|C18orf25 homolog n=1 Tax=Anoplopoma fimbria RepID=C3KJ79_ANOFI	UniRef90_C3KJ79	1061	90.85	142	C18orf25 homolog n=1 Tax=Anoplopoma fimbria RepID=C3KJ79_ANOFI	279	50.9	NA	C3KJ79	C3KJ79_ANOFI	C18orf25 homolog	CR025		7	Anoplopoma fimbria (Sablefish)	229290	NA	NA	NA	NA
GT_EA516_an_s_xh_1965	CTATGATAAACCAACTCACATAGCCCAAACAGAGGAACCCTGGAGTCGCCTCCACGATAC	454_rep_c23573	454_rep_c23573; UniRef90_C3KJB3|C1orf194 n=1 Tax=Anoplopoma fimbria RepID=C3KJB3_ANOFI; Next best Hit: 454_rep_c15303(alignment length 60bp with 100.00%identity)	UniRef90_C3KJB3	450	82.42	91	C1orf194 n=1 Tax=Anoplopoma fimbria RepID=C3KJB3_ANOFI	136	66.91	NA	C3KJB3	C3KJB3_ANOFI	C1orf194	C1orf194	CA194	7	Anoplopoma fimbria (Sablefish)	229290	NA	NA	NA	NA
GT_EA516_an_s_xh_1965	CTATGATAAACCAACTCACATAGCCCAAACAGAGGAACCCTGGAGTCGCCTCCACGATAC	454_rep_c23573	454_rep_c23573; UniRef90_C3KJB3|C1orf194 n=1 Tax=Anoplopoma fimbria RepID=C3KJB3_ANOFI; Next best Hit: 454_rep_c15303(alignment length 60bp with 100.00%identity)	UniRef90_C3KJB3	450	82.42	91	C1orf194 n=1 Tax=Anoplopoma fimbria RepID=C3KJB3_ANOFI	136	66.91	NA	C3KJB3	C3KJB3_ANOFI	C1orf194	C1orf194	CA194	7	Anoplopoma fimbria (Sablefish)	229290	NA	NA	NA	NA
GT_EA516_an_s_xh_4939	CGATCCACATAGGTGCTCCATTTACAGCATTAAGTGAAGCTCAGGCATTTTCAACCAAGG	454_rep_c9294	454_rep_c9294; UniRef90_C3KJB3|C1orf194 n=1 Tax=Anoplopoma fimbria RepID=C3KJB3_ANOFI; Next best Hit: 454_rep_c15303(alignment length 45bp with 100.00%identity)	UniRef90_C3KJB3	566	79.49	117	C1orf194 n=1 Tax=Anoplopoma fimbria RepID=C3KJB3_ANOFI	136	86.03	NA	C3KJB3	C3KJB3_ANOFI	C1orf194	C1orf194	CA194	7	Anoplopoma fimbria (Sablefish)	229290	NA	NA	NA	NA
GT_EA516_an_s_xh_4939	CGATCCACATAGGTGCTCCATTTACAGCATTAAGTGAAGCTCAGGCATTTTCAACCAAGG	454_rep_c9294	454_rep_c9294; UniRef90_C3KJB3|C1orf194 n=1 Tax=Anoplopoma fimbria RepID=C3KJB3_ANOFI; Next best Hit: 454_rep_c15303(alignment length 45bp with 100.00%identity)	UniRef90_C3KJB3	566	79.49	117	C1orf194 n=1 Tax=Anoplopoma fimbria RepID=C3KJB3_ANOFI	136	86.03	NA	C3KJB3	C3KJB3_ANOFI	C1orf194	C1orf194	CA194	7	Anoplopoma fimbria (Sablefish)	229290	NA	NA	NA	NA
GT_EA516_an_s_sp_2958	GGCTTTGTGATGAGCAAGGTGTGTCCCAAATACCAATACAATGCTCTTTTTCCCTTCCCA	454_rep_c15303	454_rep_c15303; UniRef90_C3KJB3|C1orf194 n=1 Tax=Anoplopoma fimbria RepID=C3KJB3_ANOFI	UniRef90_C3KJB3	743	82.35	136	C1orf194 n=1 Tax=Anoplopoma fimbria RepID=C3KJB3_ANOFI	136	100	NA	C3KJB3	C3KJB3_ANOFI	C1orf194	C1orf194	CA194	7	Anoplopoma fimbria (Sablefish)	229290	NA	NA	NA	NA
GT_EA516_an_s_sp_2958	GGCTTTGTGATGAGCAAGGTGTGTCCCAAATACCAATACAATGCTCTTTTTCCCTTCCCA	454_rep_c15303	454_rep_c15303; UniRef90_C3KJB3|C1orf194 n=1 Tax=Anoplopoma fimbria RepID=C3KJB3_ANOFI	UniRef90_C3KJB3	743	82.35	136	C1orf194 n=1 Tax=Anoplopoma fimbria RepID=C3KJB3_ANOFI	136	100	NA	C3KJB3	C3KJB3_ANOFI	C1orf194	C1orf194	CA194	7	Anoplopoma fimbria (Sablefish)	229290	NA	NA	NA	NA
GT_EA516_an_as_xh_2120	GGTGGCTTCTTCTATTCAACATGTAACTTTTTATTACTATCTCTAACTGCTAACATACCC	454_rep_c4724	UniRef90_C3KJB3|C1orf194 n=1 Tax=Anoplopoma fimbria RepID=C3KJB3_ANOFI	UniRef90_C3KJB3	592	71.88	128	C1orf194 n=1 Tax=Anoplopoma fimbria RepID=C3KJB3_ANOFI	136	94.12	NA	C3KJB3	C3KJB3_ANOFI	C1orf194	C1orf194	CA194	7	Anoplopoma fimbria (Sablefish)	229290	NA	NA	NA	NA
GT_EA516_an_as_xh_2120	GGTGGCTTCTTCTATTCAACATGTAACTTTTTATTACTATCTCTAACTGCTAACATACCC	454_rep_c4724	UniRef90_C3KJB3|C1orf194 n=1 Tax=Anoplopoma fimbria RepID=C3KJB3_ANOFI	UniRef90_C3KJB3	592	71.88	128	C1orf194 n=1 Tax=Anoplopoma fimbria RepID=C3KJB3_ANOFI	136	94.12	NA	C3KJB3	C3KJB3_ANOFI	C1orf194	C1orf194	CA194	7	Anoplopoma fimbria (Sablefish)	229290	NA	NA	NA	NA
GT_EA516_an_as_sp_5437	CCAATATTTTAAAGGAATCGAGCTGTATTTAGGTATTTATAGGCCTCCAATGTCGGAAAC	454_rep_c4650	UniRef90_C3KJC7|SS18-like protein 2 n=1 Tax=Anoplopoma fimbria RepID=C3KJC7_ANOFI	UniRef90_C3KJC7	1021	87.5	96	SS18-like protein 2 n=1 Tax=Anoplopoma fimbria RepID=C3KJC7_ANOFI	97	98.97	NA	C3KJC7	C3KJC7_ANOFI	SS18-like protein 2	S18L2		7	Anoplopoma fimbria (Sablefish)	229290	NA	NA	NA	NA
GT_EA516_an_as_sp_5437	CCAATATTTTAAAGGAATCGAGCTGTATTTAGGTATTTATAGGCCTCCAATGTCGGAAAC	454_rep_c4650	UniRef90_C3KJC7|SS18-like protein 2 n=1 Tax=Anoplopoma fimbria RepID=C3KJC7_ANOFI	UniRef90_C3KJC7	1021	87.5	96	SS18-like protein 2 n=1 Tax=Anoplopoma fimbria RepID=C3KJC7_ANOFI	97	98.97	NA	C3KJC7	C3KJC7_ANOFI	SS18-like protein 2	S18L2		7	Anoplopoma fimbria (Sablefish)	229290	NA	NA	NA	NA
GT_EA516_an_s_sp_4034	GGCCTTTTAGTTAATATGCTGATCCTACTGCATTAAATCAACCATAACACGCATATTTTC	454_rep_c3912	454_rep_c3912; UniRef90_C3KJF2|C9orf119 homolog n=1 Tax=Anoplopoma fimbria RepID=C3KJF2_ANOFI	UniRef90_C3KJF2	589	85.38	130	C9orf119 homolog n=1 Tax=Anoplopoma fimbria RepID=C3KJF2_ANOFI	136	95.59	NA	C3KJF2	SWI5_ANOFI	DNA repair protein SWI5 homolog (Protein SAE3 homolog)	swi5	sae3	7	Anoplopoma fimbria (Sablefish)	229290	NA	NA	GO:0000724~double-strand break repair via homologous recombination	GO:0032798~Swi5-Sfr1 complex
GT_EA516_an_s_sp_1563	GGGAAATGTTGATCACCATTAAATTTGAAAAACTGTACAATCTGGATCGAAGTCAATGTC	454_c41170	454_c41170; UniRef90_C3KJF9|Coiled-coil-helix-coiled-coil-helix domain-containing protein 1 n=1 Tax=Anoplopoma fimbria RepID=C3KJF9_ANOFI	UniRef90_C3KJF9	1039	84.54	97	Coiled-coil-helix-coiled-coil-helix domain-containing protein 1 n=1 Tax=Anoplopoma fimbria RepID=C3KJF9_ANOFI	122	79.51	NA	C3KJF9	C3KJF9_ANOFI	Coiled-coil-helix-coiled-coil-helix domain-containing protein 1	CHCH1		7	Anoplopoma fimbria (Sablefish)	229290	NA	NA	NA	NA
GT_EA516_an_s_sp_1563	GGGAAATGTTGATCACCATTAAATTTGAAAAACTGTACAATCTGGATCGAAGTCAATGTC	454_c41170	454_c41170; UniRef90_C3KJF9|Coiled-coil-helix-coiled-coil-helix domain-containing protein 1 n=1 Tax=Anoplopoma fimbria RepID=C3KJF9_ANOFI	UniRef90_C3KJF9	1039	84.54	97	Coiled-coil-helix-coiled-coil-helix domain-containing protein 1 n=1 Tax=Anoplopoma fimbria RepID=C3KJF9_ANOFI	122	79.51	NA	C3KJF9	C3KJF9_ANOFI	Coiled-coil-helix-coiled-coil-helix domain-containing protein 1	CHCH1		7	Anoplopoma fimbria (Sablefish)	229290	NA	NA	NA	NA
GT_EA516_an_s_xh_1902	GTTAGGTAGTTAGCGTTAAGTGGACTTAATTACCGTATATTTAAAATCATTCGCCTGTTG	454_rep_c36496	454_rep_c36496; UniRef90_C3KJG7|Enkurin n=1 Tax=Anoplopoma fimbria RepID=C3KJG7_ANOFI; Next best Hit: 454_rep_c14753(alignment length 60bp with 100.00%identity)	UniRef90_C3KJG7	673	80.52	77	Enkurin n=1 Tax=Anoplopoma fimbria RepID=C3KJG7_ANOFI	162	47.53	NA	C3KJG7	C3KJG7_ANOFI	Enkurin	ENKUR		7	Anoplopoma fimbria (Sablefish)	229290	NA	NA	NA	NA
GT_EA516_an_s_xh_1902	GTTAGGTAGTTAGCGTTAAGTGGACTTAATTACCGTATATTTAAAATCATTCGCCTGTTG	454_rep_c36496	454_rep_c36496; UniRef90_C3KJG7|Enkurin n=1 Tax=Anoplopoma fimbria RepID=C3KJG7_ANOFI; Next best Hit: 454_rep_c14753(alignment length 60bp with 100.00%identity)	UniRef90_C3KJG7	673	80.52	77	Enkurin n=1 Tax=Anoplopoma fimbria RepID=C3KJG7_ANOFI	162	47.53	NA	C3KJG7	C3KJG7_ANOFI	Enkurin	ENKUR		7	Anoplopoma fimbria (Sablefish)	229290	NA	NA	NA	NA
GT_EA516_an_s_sp_1475	CAACCATTTACCATACACGTTGACGATTTATTTAAACAACATGGATATCCAGGAACGAAA	454_c38401	454_c38401; UniRef90_C3KJH0|ADP-ribosylation factor-like protein 2-binding protein n=1 Tax=Anoplopoma fimbria RepID=C3KJH0_ANOFI	UniRef90_C3KJH0	707	87.29	181	ADP-ribosylation factor-like protein 2-binding protein n=1 Tax=Anoplopoma fimbria RepID=C3KJH0_ANOFI	181	100	NA	C3KJH0	C3KJH0_ANOFI	ADP-ribosylation factor-like protein 2-binding protein	AR2BP		7	Anoplopoma fimbria (Sablefish)	229290	NA	NA	NA	NA
GT_EA516_an_s_sp_1475	CAACCATTTACCATACACGTTGACGATTTATTTAAACAACATGGATATCCAGGAACGAAA	454_c38401	454_c38401; UniRef90_C3KJH0|ADP-ribosylation factor-like protein 2-binding protein n=1 Tax=Anoplopoma fimbria RepID=C3KJH0_ANOFI	UniRef90_C3KJH0	707	87.29	181	ADP-ribosylation factor-like protein 2-binding protein n=1 Tax=Anoplopoma fimbria RepID=C3KJH0_ANOFI	181	100	NA	C3KJH0	C3KJH0_ANOFI	ADP-ribosylation factor-like protein 2-binding protein	AR2BP		7	Anoplopoma fimbria (Sablefish)	229290	NA	NA	NA	NA
GT_EA516_an_s_sp_1475	CAACCATTTACCATACACGTTGACGATTTATTTAAACAACATGGATATCCAGGAACGAAA	454_c38401	454_c38401; UniRef90_C3KJH0|ADP-ribosylation factor-like protein 2-binding protein n=1 Tax=Anoplopoma fimbria RepID=C3KJH0_ANOFI	UniRef90_C3KJH0	707	87.29	181	ADP-ribosylation factor-like protein 2-binding protein n=1 Tax=Anoplopoma fimbria RepID=C3KJH0_ANOFI	181	100	NA	C3KJH0	C3KJH0_ANOFI	ADP-ribosylation factor-like protein 2-binding protein	AR2BP		7	Anoplopoma fimbria (Sablefish)	229290	NA	NA	NA	NA
GT_EA516_an_s_xh_2886	GGTCCCAAAACCGAACTGACTGAGGAGCAAAAGCAAGAAATTAAAGAGGCTTTTGATCTC	454_rep_c26311	454_rep_c26311; UniRef90_C3KJJ7|Centrin-1 n=1 Tax=Anoplopoma fimbria RepID=C3KJJ7_ANOFI; Next best Hit: 454_rep_c71185(alignment length 60bp with 98.33%identity)	UniRef90_C3KJJ7	428	87.13	101	Centrin-1 n=1 Tax=Anoplopoma fimbria RepID=C3KJJ7_ANOFI	171	59.06	NA	C3KJJ7	C3KJJ7_ANOFI	Centrin-1	CETN1		7	Anoplopoma fimbria (Sablefish)	229290	NA	GO:0005509~calcium ion binding	NA	NA
GT_EA516_an_s_xh_2886	GGTCCCAAAACCGAACTGACTGAGGAGCAAAAGCAAGAAATTAAAGAGGCTTTTGATCTC	454_rep_c26311	454_rep_c26311; UniRef90_C3KJJ7|Centrin-1 n=1 Tax=Anoplopoma fimbria RepID=C3KJJ7_ANOFI; Next best Hit: 454_rep_c71185(alignment length 60bp with 98.33%identity)	UniRef90_C3KJJ7	428	87.13	101	Centrin-1 n=1 Tax=Anoplopoma fimbria RepID=C3KJJ7_ANOFI	171	59.06	NA	C3KJJ7	C3KJJ7_ANOFI	Centrin-1	CETN1		7	Anoplopoma fimbria (Sablefish)	229290	NA	GO:0005509~calcium ion binding	NA	NA
GT_EA516_an_s_xh_4706	TTTTCAAACACACCATTGAAGAGTTTCCAGCTGAAACGTTCAATTAAATGGCTTCAGGTT	454_rep_c71185	454_rep_c71185; UniRef90_C3KJJ7|Centrin-1 n=1 Tax=Anoplopoma fimbria RepID=C3KJJ7_ANOFI; Next best Hit: 454_rep_c26311(alignment length 49bp with 100.00%identity)	UniRef90_C3KJJ7	440	86.59	82	Centrin-1 n=1 Tax=Anoplopoma fimbria RepID=C3KJJ7_ANOFI	171	47.95	NA	C3KJJ7	C3KJJ7_ANOFI	Centrin-1	CETN1		7	Anoplopoma fimbria (Sablefish)	229290	NA	GO:0005509~calcium ion binding	NA	NA
GT_EA516_an_s_xh_4706	TTTTCAAACACACCATTGAAGAGTTTCCAGCTGAAACGTTCAATTAAATGGCTTCAGGTT	454_rep_c71185	454_rep_c71185; UniRef90_C3KJJ7|Centrin-1 n=1 Tax=Anoplopoma fimbria RepID=C3KJJ7_ANOFI; Next best Hit: 454_rep_c26311(alignment length 49bp with 100.00%identity)	UniRef90_C3KJJ7	440	86.59	82	Centrin-1 n=1 Tax=Anoplopoma fimbria RepID=C3KJJ7_ANOFI	171	47.95	NA	C3KJJ7	C3KJJ7_ANOFI	Centrin-1	CETN1		7	Anoplopoma fimbria (Sablefish)	229290	NA	GO:0005509~calcium ion binding	NA	NA
GT_EA516_an_s_sp_589	ATTTGACTCAGTAGTGGCAGAGGGGATCTAGGACTTTTCTTGTCAGTTAGCTAGCTACTC	454_c15796	454_c15796; UniRef90_C3KJJ9|Vesicle-associated membrane protein-associated protein A n=1 Tax=Anoplopoma fimbria RepID=C3KJJ9_ANOFI	UniRef90_C3KJJ9	583	90.14	142	Vesicle-associated membrane protein-associated protein A n=1 Tax=Anoplopoma fimbria RepID=C3KJJ9_ANOFI	245	57.96	NA	C3KJJ9	C3KJJ9_ANOFI	Vesicle-associated membrane protein-associated protein A	VAPA		7	Anoplopoma fimbria (Sablefish)	229290	NA	GO:0005198~structural molecule activity	NA	NA
GT_EA516_an_s_sp_4627	TCATAGCAGCCATCTTCATCGGATTCTTCCTAGGGAAGTTCATCTTGTAGACTGGGAGAT	454_rep_c6634	454_rep_c6634; UniRef90_C3KJJ9|Vesicle-associated membrane protein-associated protein A n=1 Tax=Anoplopoma fimbria RepID=C3KJJ9_ANOFI	UniRef90_C3KJJ9	654	92.36	144	Vesicle-associated membrane protein-associated protein A n=1 Tax=Anoplopoma fimbria RepID=C3KJJ9_ANOFI	245	58.78	NA	C3KJJ9	C3KJJ9_ANOFI	Vesicle-associated membrane protein-associated protein A	VAPA		7	Anoplopoma fimbria (Sablefish)	229290	NA	GO:0005198~structural molecule activity	NA	NA
GT_EA516_an_s_sp_4627	TCATAGCAGCCATCTTCATCGGATTCTTCCTAGGGAAGTTCATCTTGTAGACTGGGAGAT	454_rep_c6634	454_rep_c6634; UniRef90_C3KJJ9|Vesicle-associated membrane protein-associated protein A n=1 Tax=Anoplopoma fimbria RepID=C3KJJ9_ANOFI	UniRef90_C3KJJ9	654	92.36	144	Vesicle-associated membrane protein-associated protein A n=1 Tax=Anoplopoma fimbria RepID=C3KJJ9_ANOFI	245	58.78	NA	C3KJJ9	C3KJJ9_ANOFI	Vesicle-associated membrane protein-associated protein A	VAPA		7	Anoplopoma fimbria (Sablefish)	229290	NA	GO:0005198~structural molecule activity	NA	NA
GT_EA516_an_s_sp_4832	GTTTGAGAGCAGAGCAGTCAACGGCGTTTAGCACAGCTGCTCGAGATACAATGGCCAACA	454_rep_c8434	454_rep_c8434; UniRef90_C3KJL5|Securin n=1 Tax=Anoplopoma fimbria RepID=C3KJL5_ANOFI	UniRef90_C3KJL5	767	75.68	185	Securin n=1 Tax=Anoplopoma fimbria RepID=C3KJL5_ANOFI	181	102.21	NA	C3KJL5	C3KJL5_ANOFI	Securin	PTTG1		7	Anoplopoma fimbria (Sablefish)	229290	NA	NA	NA	NA
GT_EA516_an_s_sp_4832	GTTTGAGAGCAGAGCAGTCAACGGCGTTTAGCACAGCTGCTCGAGATACAATGGCCAACA	454_rep_c8434	454_rep_c8434; UniRef90_C3KJL5|Securin n=1 Tax=Anoplopoma fimbria RepID=C3KJL5_ANOFI	UniRef90_C3KJL5	767	75.68	185	Securin n=1 Tax=Anoplopoma fimbria RepID=C3KJL5_ANOFI	181	102.21	NA	C3KJL5	C3KJL5_ANOFI	Securin	PTTG1		7	Anoplopoma fimbria (Sablefish)	229290	NA	NA	NA	NA
GT_EA516_an_s_xh_4870	TGGAAATGATCGATCCACTCCCAAACCTGTCACCTGTAAAGATGCCAACACATTCAGGTC	454_c41037	454_c41037; UniRef90_C3KJL5|Securin n=1 Tax=Anoplopoma fimbria RepID=C3KJL5_ANOFI; Next best Hit: 454_rep_c8434(alignment length 60bp with 100.00%identity)	UniRef90_C3KJL5	493	73.75	80	Securin n=1 Tax=Anoplopoma fimbria RepID=C3KJL5_ANOFI	181	44.2	NA	C3KJL5	C3KJL5_ANOFI	Securin	PTTG1		7	Anoplopoma fimbria (Sablefish)	229290	NA	NA	NA	NA
GT_EA516_an_s_xh_4870	TGGAAATGATCGATCCACTCCCAAACCTGTCACCTGTAAAGATGCCAACACATTCAGGTC	454_c41037	454_c41037; UniRef90_C3KJL5|Securin n=1 Tax=Anoplopoma fimbria RepID=C3KJL5_ANOFI; Next best Hit: 454_rep_c8434(alignment length 60bp with 100.00%identity)	UniRef90_C3KJL5	493	73.75	80	Securin n=1 Tax=Anoplopoma fimbria RepID=C3KJL5_ANOFI	181	44.2	NA	C3KJL5	C3KJL5_ANOFI	Securin	PTTG1		7	Anoplopoma fimbria (Sablefish)	229290	NA	NA	NA	NA
GT_EA516_an_s_xh_5014	AAGTATGAGGGAGAGATGAAAGATGGGATGTTCCATGGCAAAGGAGTTCTTCACTTTTCC	454_s70274	454_s70274; UniRef90_C3KJV9|MORN repeat-containing protein C9orf18 homolog n=1 Tax=Anoplopoma fimbria RepID=C3KJV9_ANOFI; Next best Hit: 454_rep_c58079(alignment length 57bp with 100.00%identity)	UniRef90_C3KJV9	382	58.1	105	MORN repeat-containing protein C9orf18 homolog n=1 Tax=Anoplopoma fimbria RepID=C3KJV9_ANOFI	226	46.46	NA	C3KJV9	C3KJV9_ANOFI	MORN repeat-containing protein C9orf18 homolog	CI018		7	Anoplopoma fimbria (Sablefish)	229290	NA	NA	NA	NA
GT_EA516_an_s_xh_5014	AAGTATGAGGGAGAGATGAAAGATGGGATGTTCCATGGCAAAGGAGTTCTTCACTTTTCC	454_s70274	454_s70274; UniRef90_C3KJV9|MORN repeat-containing protein C9orf18 homolog n=1 Tax=Anoplopoma fimbria RepID=C3KJV9_ANOFI; Next best Hit: 454_rep_c58079(alignment length 57bp with 100.00%identity)	UniRef90_C3KJV9	382	58.1	105	MORN repeat-containing protein C9orf18 homolog n=1 Tax=Anoplopoma fimbria RepID=C3KJV9_ANOFI	226	46.46	NA	C3KJV9	C3KJV9_ANOFI	MORN repeat-containing protein C9orf18 homolog	CI018		7	Anoplopoma fimbria (Sablefish)	229290	NA	NA	NA	NA
GT_EA516_an_as_xh_1062	AGACCTGCAGGAGAATCTCAGCTAACTGATCTGCATCCGCCACGCCTCATTCCTGATGGA	454_rep_c4254	UniRef90_C3KJV9|MORN repeat-containing protein C9orf18 homolog n=1 Tax=Anoplopoma fimbria RepID=C3KJV9_ANOFI	UniRef90_C3KJV9	970	84.86	218	MORN repeat-containing protein C9orf18 homolog n=1 Tax=Anoplopoma fimbria RepID=C3KJV9_ANOFI	226	96.46	NA	C3KJV9	C3KJV9_ANOFI	MORN repeat-containing protein C9orf18 homolog	CI018		7	Anoplopoma fimbria (Sablefish)	229290	NA	NA	NA	NA
GT_EA516_an_as_xh_1062	AGACCTGCAGGAGAATCTCAGCTAACTGATCTGCATCCGCCACGCCTCATTCCTGATGGA	454_rep_c4254	UniRef90_C3KJV9|MORN repeat-containing protein C9orf18 homolog n=1 Tax=Anoplopoma fimbria RepID=C3KJV9_ANOFI	UniRef90_C3KJV9	970	84.86	218	MORN repeat-containing protein C9orf18 homolog n=1 Tax=Anoplopoma fimbria RepID=C3KJV9_ANOFI	226	96.46	NA	C3KJV9	C3KJV9_ANOFI	MORN repeat-containing protein C9orf18 homolog	CI018		7	Anoplopoma fimbria (Sablefish)	229290	NA	NA	NA	NA
GT_EA516_an_s_sp_4488	TTCGAAATTGTTAAAAATGATAAAACTGTGACATGCAATCAAAACAATTGCTCTTCAGGT	454_rep_c58079	454_rep_c58079; UniRef90_C3KJV9|MORN repeat-containing protein C9orf18 homolog n=1 Tax=Anoplopoma fimbria RepID=C3KJV9_ANOFI	UniRef90_C3KJV9	539	81.82	99	MORN repeat-containing protein C9orf18 homolog n=1 Tax=Anoplopoma fimbria RepID=C3KJV9_ANOFI	226	43.81	NA	C3KJV9	C3KJV9_ANOFI	MORN repeat-containing protein C9orf18 homolog	CI018		7	Anoplopoma fimbria (Sablefish)	229290	NA	NA	NA	NA
GT_EA516_an_s_sp_4488	TTCGAAATTGTTAAAAATGATAAAACTGTGACATGCAATCAAAACAATTGCTCTTCAGGT	454_rep_c58079	454_rep_c58079; UniRef90_C3KJV9|MORN repeat-containing protein C9orf18 homolog n=1 Tax=Anoplopoma fimbria RepID=C3KJV9_ANOFI	UniRef90_C3KJV9	539	81.82	99	MORN repeat-containing protein C9orf18 homolog n=1 Tax=Anoplopoma fimbria RepID=C3KJV9_ANOFI	226	43.81	NA	C3KJV9	C3KJV9_ANOFI	MORN repeat-containing protein C9orf18 homolog	CI018		7	Anoplopoma fimbria (Sablefish)	229290	NA	NA	NA	NA
GT_EA516_an_as_sp_4127	GATTGTAGACGGAACTTAGTACGGAAAAGACTTAGGGAATGAAGGTTGCTGGCGTTGATC	454_rep_c15602	UniRef90_C3KJV9|MORN repeat-containing protein C9orf18 homolog n=1 Tax=Anoplopoma fimbria RepID=C3KJV9_ANOFI	UniRef90_C3KJV9	1056	85.11	188	MORN repeat-containing protein C9orf18 homolog n=1 Tax=Anoplopoma fimbria RepID=C3KJV9_ANOFI	226	83.19	NA	C3KJV9	C3KJV9_ANOFI	MORN repeat-containing protein C9orf18 homolog	CI018		7	Anoplopoma fimbria (Sablefish)	229290	NA	NA	NA	NA
GT_EA516_an_s_sp_4558	ATGTTTGAATACGCTGCGGAAACGTTACTCACGGACCTTAAGAAATCACTCAAGATGCCG	454_rep_c62202	454_rep_c62202; UniRef90_C3KJW6|Chibby homolog 1 n=1 Tax=Anoplopoma fimbria RepID=C3KJW6_ANOFI; Next best Hit: 454_rep_c4076(alignment length 28bp with 100.00%identity)	UniRef90_C3KJW6	524	93.68	95	Chibby homolog 1 n=1 Tax=Anoplopoma fimbria RepID=C3KJW6_ANOFI	125	76	NA	C3KJW6	C3KJW6_ANOFI	Chibby homolog 1	CBY1		7	Anoplopoma fimbria (Sablefish)	229290	NA	NA	NA	NA
GT_EA516_an_s_sp_2967	AATGTTCAAAGCAAAAATACTCTTTATTGGACCCAGTGAGAGTGGGAAAACGGTTGTTGC	454_rep_c15451	454_rep_c15451; UniRef90_C3KK41|Rab-like protein 5 n=1 Tax=Anoplopoma fimbria RepID=C3KK41_ANOFI; Next best Hit: 454_rep_c64850(alignment length 22bp with 100.00%identity)	UniRef90_C3KK41	1027	82.2	118	Rab-like protein 5 n=1 Tax=Anoplopoma fimbria RepID=C3KK41_ANOFI	186	63.44	NA	C3KK41	C3KK41_ANOFI	Rab-like protein 5	RABL5		7	Anoplopoma fimbria (Sablefish)	229290	NA	GO:0005525~GTP binding	NA	NA
GT_EA516_an_s_sp_2967	AATGTTCAAAGCAAAAATACTCTTTATTGGACCCAGTGAGAGTGGGAAAACGGTTGTTGC	454_rep_c15451	454_rep_c15451; UniRef90_C3KK41|Rab-like protein 5 n=1 Tax=Anoplopoma fimbria RepID=C3KK41_ANOFI; Next best Hit: 454_rep_c64850(alignment length 22bp with 100.00%identity)	UniRef90_C3KK41	1027	82.2	118	Rab-like protein 5 n=1 Tax=Anoplopoma fimbria RepID=C3KK41_ANOFI	186	63.44	NA	C3KK41	C3KK41_ANOFI	Rab-like protein 5	RABL5		7	Anoplopoma fimbria (Sablefish)	229290	NA	GO:0005525~GTP binding	NA	NA
GT_EA516_an_s_sp_4700	ACATCTTTGCGGTCAGCTGTAGGCCTACATGAAATCTTCCAAAACCCCTTGCAATTTTTT	454_rep_c70462	454_rep_c70462; UniRef90_C3KK41|Rab-like protein 5 n=1 Tax=Anoplopoma fimbria RepID=C3KK41_ANOFI	UniRef90_C3KK41	673	81.13	106	Rab-like protein 5 n=1 Tax=Anoplopoma fimbria RepID=C3KK41_ANOFI	186	56.99	NA	C3KK41	C3KK41_ANOFI	Rab-like protein 5	RABL5		7	Anoplopoma fimbria (Sablefish)	229290	NA	GO:0005525~GTP binding	NA	NA
GT_EA516_an_as_xh_1551	CTACGCACCCTCCGAGTTCCAGACAGGCCTGTGTGATTTCTGCGATGACTGTGGAACTTG	454_rep_c6723	UniRef90_C3KK47|Placenta-specific gene 8 protein n=1 Tax=Anoplopoma fimbria RepID=C3KK47_ANOFI	UniRef90_C3KK47	739	89.42	104	Placenta-specific gene 8 protein n=1 Tax=Anoplopoma fimbria RepID=C3KK47_ANOFI	104	100	NA	C3KK47	C3KK47_ANOFI	Placenta-specific gene 8 protein	PLAC8		7	Anoplopoma fimbria (Sablefish)	229290	NA	NA	NA	NA
GT_EA516_an_as_xh_1551	CTACGCACCCTCCGAGTTCCAGACAGGCCTGTGTGATTTCTGCGATGACTGTGGAACTTG	454_rep_c6723	UniRef90_C3KK47|Placenta-specific gene 8 protein n=1 Tax=Anoplopoma fimbria RepID=C3KK47_ANOFI	UniRef90_C3KK47	739	89.42	104	Placenta-specific gene 8 protein n=1 Tax=Anoplopoma fimbria RepID=C3KK47_ANOFI	104	100	NA	C3KK47	C3KK47_ANOFI	Placenta-specific gene 8 protein	PLAC8		7	Anoplopoma fimbria (Sablefish)	229290	NA	NA	NA	NA
GT_EA516_an_s_sp_1472	GTGCAGTTGACAGGATGTGGATTCTGTGTGTTCAAAGGTGTTCTTTATACAAATAAAAAT	454_c38339	454_c38339; UniRef90_C3KK47|Placenta-specific gene 8 protein n=1 Tax=Anoplopoma fimbria RepID=C3KK47_ANOFI	UniRef90_C3KK47	1278	87.84	74	Placenta-specific gene 8 protein n=1 Tax=Anoplopoma fimbria RepID=C3KK47_ANOFI	104	71.15	NA	C3KK47	C3KK47_ANOFI	Placenta-specific gene 8 protein	PLAC8		7	Anoplopoma fimbria (Sablefish)	229290	NA	NA	NA	NA
GT_EA516_an_s_sp_1472	GTGCAGTTGACAGGATGTGGATTCTGTGTGTTCAAAGGTGTTCTTTATACAAATAAAAAT	454_c38339	454_c38339; UniRef90_C3KK47|Placenta-specific gene 8 protein n=1 Tax=Anoplopoma fimbria RepID=C3KK47_ANOFI	UniRef90_C3KK47	1278	87.84	74	Placenta-specific gene 8 protein n=1 Tax=Anoplopoma fimbria RepID=C3KK47_ANOFI	104	71.15	NA	C3KK47	C3KK47_ANOFI	Placenta-specific gene 8 protein	PLAC8		7	Anoplopoma fimbria (Sablefish)	229290	NA	NA	NA	NA
GT_EA516_an_s_xh_2044	GCTATTGACTTTATCTGTTTGTCAGTCCTTTATCTGCCCCCCAACTCTAAATAGATCTCT	454_rep_c47859	454_rep_c47859; UniRef90_C3XVZ0|Putative uncharacterized protein n=2 Tax=Deuterostomia RepID=C3XVZ0_BRAFL; Next best Hit: 454_rep_c1611(alignment length 60bp with 100.00%identity)	UniRef90_C3XVZ0	579	83.17	101	Putative uncharacterized protein n=2 Tax=Deuterostomia RepID=C3XVZ0_BRAFL	221	45.7	NA	C3XVZ0	C3XVZ0_BRAFL	Putative uncharacterized protein	BRAFLDRAFT_99083		7	Branchiostoma floridae (Florida lancelet) (Amphioxus)	7739	NA	GO:0005488~binding	NA	NA
GT_EA516_an_s_xh_2044	GCTATTGACTTTATCTGTTTGTCAGTCCTTTATCTGCCCCCCAACTCTAAATAGATCTCT	454_rep_c47859	454_rep_c47859; UniRef90_C3XVZ0|Putative uncharacterized protein n=2 Tax=Deuterostomia RepID=C3XVZ0_BRAFL; Next best Hit: 454_rep_c1611(alignment length 60bp with 100.00%identity)	UniRef90_C3XVZ0	579	83.17	101	Putative uncharacterized protein n=2 Tax=Deuterostomia RepID=C3XVZ0_BRAFL	221	45.7	NA	C3XVZ0	C3XVZ0_BRAFL	Putative uncharacterized protein	BRAFLDRAFT_99083		7	Branchiostoma floridae (Florida lancelet) (Amphioxus)	7739	NA	GO:0005488~binding	NA	NA
GT_EA516_an_as_xh_1980	ATGCAGAAGATGTTTTTCATGAACGACAGCTTGTTCTGTGTGGTGGCGAGTTTTCGGAAG	454_rep_c22953	UniRef90_C3YXG0|Putative uncharacterized protein n=2 Tax=Branchiostoma floridae RepID=C3YXG0_BRAFL	UniRef90_C3YXG0	609	70.45	44	Putative uncharacterized protein n=2 Tax=Branchiostoma floridae RepID=C3YXG0_BRAFL	126	34.92	NA	C3YXG0	C3YXG0_BRAFL	Putative uncharacterized protein	BRAFLDRAFT_212933		7	Branchiostoma floridae (Florida lancelet) (Amphioxus)	7739	NA	NA	NA	NA
GT_EA516_an_as_xh_1980	ATGCAGAAGATGTTTTTCATGAACGACAGCTTGTTCTGTGTGGTGGCGAGTTTTCGGAAG	454_rep_c22953	UniRef90_C3YXG0|Putative uncharacterized protein n=2 Tax=Branchiostoma floridae RepID=C3YXG0_BRAFL	UniRef90_C3YXG0	609	70.45	44	Putative uncharacterized protein n=2 Tax=Branchiostoma floridae RepID=C3YXG0_BRAFL	126	34.92	NA	C3YXG0	C3YXG0_BRAFL	Putative uncharacterized protein	BRAFLDRAFT_212933		7	Branchiostoma floridae (Florida lancelet) (Amphioxus)	7739	NA	NA	NA	NA
GT_EA516_an_as_xh_337	TTAAAGTGTTTTCTGTCATCTCGTTGCAGTCTCATGTCATAACCCTCTTCCTGTTGGAAC	454_rep_c17377	454_rep_c17377; UniRef90_C3ZFS9|Putative uncharacterized protein n=1 Tax=Branchiostoma floridae RepID=C3ZFS9_BRAFL; Next best Hit: 454_rep_c2692(alignment length 60bp with 100.00%identity)	UniRef90_C3ZFS9	707	46.77	62	Putative uncharacterized protein n=1 Tax=Branchiostoma floridae RepID=C3ZFS9_BRAFL	169	36.69	NA	C3ZFS9	C3ZFS9_BRAFL	Putative uncharacterized protein	BRAFLDRAFT_118905		7	Branchiostoma floridae (Florida lancelet) (Amphioxus)	7739	NA	NA	NA	NA
GT_EA516_an_as_xh_337	TTAAAGTGTTTTCTGTCATCTCGTTGCAGTCTCATGTCATAACCCTCTTCCTGTTGGAAC	454_rep_c17377	454_rep_c17377; UniRef90_C3ZFS9|Putative uncharacterized protein n=1 Tax=Branchiostoma floridae RepID=C3ZFS9_BRAFL; Next best Hit: 454_rep_c2692(alignment length 60bp with 100.00%identity)	UniRef90_C3ZFS9	707	46.77	62	Putative uncharacterized protein n=1 Tax=Branchiostoma floridae RepID=C3ZFS9_BRAFL	169	36.69	NA	C3ZFS9	C3ZFS9_BRAFL	Putative uncharacterized protein	BRAFLDRAFT_118905		7	Branchiostoma floridae (Florida lancelet) (Amphioxus)	7739	NA	NA	NA	NA
GT_EA516_an_s_sp_959	GAGGTCAAACATGTTGCCTGGCCGCCTTATAATTTTTTAATGTATATTTTTGATTGGACA	454_c24785	454_c24785; UniRef90_C3ZQK0|Putative uncharacterized protein n=1 Tax=Branchiostoma floridae RepID=C3ZQK0_BRAFL	UniRef90_C3ZQK0	481	65.82	79	Putative uncharacterized protein n=1 Tax=Branchiostoma floridae RepID=C3ZQK0_BRAFL	115	68.7	7236378	C3ZQK0	C3ZQK0_BRAFL	Putative uncharacterized protein	BRAFLDRAFT_213062		7	Branchiostoma floridae (Florida lancelet) (Amphioxus)	7739	NA	NA	NA	NA
GT_EA516_an_s_sp_959	GAGGTCAAACATGTTGCCTGGCCGCCTTATAATTTTTTAATGTATATTTTTGATTGGACA	454_c24785	454_c24785; UniRef90_C3ZQK0|Putative uncharacterized protein n=1 Tax=Branchiostoma floridae RepID=C3ZQK0_BRAFL	UniRef90_C3ZQK0	481	65.82	79	Putative uncharacterized protein n=1 Tax=Branchiostoma floridae RepID=C3ZQK0_BRAFL	115	68.7	7236378	C3ZQK0	C3ZQK0_BRAFL	Putative uncharacterized protein	BRAFLDRAFT_213062		7	Branchiostoma floridae (Florida lancelet) (Amphioxus)	7739	NA	NA	NA	NA
GT_EA516_an_s_sp_1859	TAAAGCATTGACGGACGGCAGCAGCCAAAGGGAATACGAGCGAGGTGCAGAGGATCCTGG	454_c49347	454_c49347; UniRef90_C6ERE0|Cyclin-dependent kinase inhibitor 2D n=2 Tax=Nothobranchius RepID=C6ERE0_9SMEG	UniRef90_C6ERE0	463	73.97	73	Cyclin-dependent kinase inhibitor 2D n=2 Tax=Nothobranchius RepID=C6ERE0_9SMEG	165	44.24	NA	C6ERE0	C6ERE0_9SMEG	Cyclin-dependent kinase inhibitor 2D	Cdkn2d		7	Nothobranchius furzeri (turquoise killifish)	105023	NA	GO:0016301~kinase activity	NA	NA
GT_EA516_an_as_xh_2444	CCAAGGAAAAAGGCAGGTCCCAAAACCGAACTGACTGAGGAGCAAAAGCAAGAAATTAAA	454_rep_c66951	UniRef90_C6EWZ3|Centrin 2 n=1 Tax=Salmo salar RepID=C6EWZ3_SALSA	UniRef90_C6EWZ3	412	80.21	96	Centrin 2 n=1 Tax=Salmo salar RepID=C6EWZ3_SALSA	265	36.23	NA	C6EWZ3	C6EWZ3_SALSA	Centrin 2	NA		7	Salmo salar (Atlantic salmon)	8030	NA	GO:0005524~ATP binding ; GO:0008026~ATP-dependent helicase activity ; GO:0005509~calcium ion binding ; GO:0003676~nucleic acid binding	NA	NA
GT_EA516_an_as_xh_2444	CCAAGGAAAAAGGCAGGTCCCAAAACCGAACTGACTGAGGAGCAAAAGCAAGAAATTAAA	454_rep_c66951	UniRef90_C6EWZ3|Centrin 2 n=1 Tax=Salmo salar RepID=C6EWZ3_SALSA	UniRef90_C6EWZ3	412	80.21	96	Centrin 2 n=1 Tax=Salmo salar RepID=C6EWZ3_SALSA	265	36.23	NA	C6EWZ3	C6EWZ3_SALSA	Centrin 2	NA		7	Salmo salar (Atlantic salmon)	8030	NA	GO:0005524~ATP binding ; GO:0008026~ATP-dependent helicase activity ; GO:0005509~calcium ion binding ; GO:0003676~nucleic acid binding	NA	NA
GT_EA516_an_as_sp_4797	CCGTCCTGTTCCCCCCACCTACCAAACAAGCCGGCAGCACTCACGCGTGGCTTGCATAGA	454_c43592	454_c43592; UniRef90_C6TFT9|Putative uncharacterized protein (Fragment) n=1 Tax=Glycine max RepID=C6TFT9_SOYBN	UniRef90_C6TFT9	513	67.44	43	Putative uncharacterized protein (Fragment) n=1 Tax=Glycine max RepID=C6TFT9_SOYBN	64	67.19	NA	C6TFT9	C6TFT9_SOYBN	Putative uncharacterized protein (Fragment)	NA		7	Glycine max (Soybean) (Glycine hispida)	3847	NA	NA	NA	NA
GT_EA516_an_as_sp_4797	CCGTCCTGTTCCCCCCACCTACCAAACAAGCCGGCAGCACTCACGCGTGGCTTGCATAGA	454_c43592	454_c43592; UniRef90_C6TFT9|Putative uncharacterized protein (Fragment) n=1 Tax=Glycine max RepID=C6TFT9_SOYBN	UniRef90_C6TFT9	513	67.44	43	Putative uncharacterized protein (Fragment) n=1 Tax=Glycine max RepID=C6TFT9_SOYBN	64	67.19	NA	C6TFT9	C6TFT9_SOYBN	Putative uncharacterized protein (Fragment)	NA		7	Glycine max (Soybean) (Glycine hispida)	3847	NA	NA	NA	NA
GT_EA516_an_s_sp_4491	TATGGACACGAGTTGGAAGATAGCAACACAGAGATACACTTGAAAGATGTGGAGGAGAAA	454_rep_c58382	454_rep_c58382; UniRef90_D9IV45|F-box protein 25 n=2 Tax=Salmoninae RepID=D9IV45_ONCMY	UniRef90_D9IV45	508	68.18	110	F-box protein 25 n=2 Tax=Salmoninae RepID=D9IV45_ONCMY	356	30.9	100499213	D9IV45	D9IV45_ONCMY	F-box protein 25	FBXO25		7	Oncorhynchus mykiss (Rainbow trout) (Salmo gairdneri)	8022	NA	NA	NA	NA
GT_EA516_an_s_sp_4491	TATGGACACGAGTTGGAAGATAGCAACACAGAGATACACTTGAAAGATGTGGAGGAGAAA	454_rep_c58382	454_rep_c58382; UniRef90_D9IV45|F-box protein 25 n=2 Tax=Salmoninae RepID=D9IV45_ONCMY	UniRef90_D9IV45	508	68.18	110	F-box protein 25 n=2 Tax=Salmoninae RepID=D9IV45_ONCMY	356	30.9	100499213	D9IV45	D9IV45_ONCMY	F-box protein 25	FBXO25		7	Oncorhynchus mykiss (Rainbow trout) (Salmo gairdneri)	8022	NA	NA	NA	NA
GT_EA516_an_s_sp_1191	AAATCACATGTAAAAGTTGAGAAAGATTTGGCCGAAGTCTGGCCCAACAAGTGGGGCTTC	454_c30406	454_c30406; UniRef90_E1BTI3|Uncharacterized protein n=2 Tax=Gallus gallus RepID=E1BTI3_CHICK	UniRef90_E1BTI3	582	41.94	62	Uncharacterized protein n=2 Tax=Gallus gallus RepID=E1BTI3_CHICK	120	51.67	NA	E1BTI3	E1BTI3_CHICK	Uncharacterized protein	C20orf85		7	Gallus gallus (Chicken)	9031	NA	NA	NA	NA
GT_EA516_an_s_sp_1191	AAATCACATGTAAAAGTTGAGAAAGATTTGGCCGAAGTCTGGCCCAACAAGTGGGGCTTC	454_c30406	454_c30406; UniRef90_E1BTI3|Uncharacterized protein n=2 Tax=Gallus gallus RepID=E1BTI3_CHICK	UniRef90_E1BTI3	582	41.94	62	Uncharacterized protein n=2 Tax=Gallus gallus RepID=E1BTI3_CHICK	120	51.67	NA	E1BTI3	E1BTI3_CHICK	Uncharacterized protein	C20orf85		7	Gallus gallus (Chicken)	9031	NA	NA	NA	NA
GT_EA516_an_s_sp_1458	AAAGCTTCAAAGAGCATGGCCACCGAATGCTTTTAATCTGGCTTCATGGAGTGGTAATGG	454_c38121	454_c38121; UniRef90_E1C118|Uncharacterized protein n=1 Tax=Gallus gallus RepID=E1C118_CHICK	UniRef90_E1C118	1468	63.83	188	Uncharacterized protein n=1 Tax=Gallus gallus RepID=E1C118_CHICK	427	44.03	NA	E1C118	E1C118_CHICK	Uncharacterized protein	ANKDD1A		7	Gallus gallus (Chicken)	9031	NA	NA	GO:0007165~signal transduction	NA
GT_EA516_an_s_sp_1458	AAAGCTTCAAAGAGCATGGCCACCGAATGCTTTTAATCTGGCTTCATGGAGTGGTAATGG	454_c38121	454_c38121; UniRef90_E1C118|Uncharacterized protein n=1 Tax=Gallus gallus RepID=E1C118_CHICK	UniRef90_E1C118	1468	63.83	188	Uncharacterized protein n=1 Tax=Gallus gallus RepID=E1C118_CHICK	427	44.03	NA	E1C118	E1C118_CHICK	Uncharacterized protein	ANKDD1A		7	Gallus gallus (Chicken)	9031	NA	NA	GO:0007165~signal transduction	NA
GT_EA516_an_s_sp_3485	TGGGGGAGGACGGAACAACAGCCAAAAGGAGGTGAGGAAGGAGAGAGGAGGCCAACAACT	454_rep_c24975	454_rep_c24975; UniRef90_E2R204|Uncharacterized protein n=9 Tax=Coelomata RepID=E2R204_CANFA	UniRef90_E2R204	575	72	75	Uncharacterized protein n=9 Tax=Coelomata RepID=E2R204_CANFA	142	52.82	476156	E2R204	E2R204_CANFA	Uncharacterized protein	TXNL4A		7	Canis familiaris (Dog) (Canis lupus familiaris)	9615	NA	NA	GO:0007067~mitosis	GO:0005681~spliceosomal complex
GT_EA516_an_s_sp_3485	TGGGGGAGGACGGAACAACAGCCAAAAGGAGGTGAGGAAGGAGAGAGGAGGCCAACAACT	454_rep_c24975	454_rep_c24975; UniRef90_E2R204|Uncharacterized protein n=9 Tax=Coelomata RepID=E2R204_CANFA	UniRef90_E2R204	575	72	75	Uncharacterized protein n=9 Tax=Coelomata RepID=E2R204_CANFA	142	52.82	476156	E2R204	E2R204_CANFA	Uncharacterized protein	TXNL4A		7	Canis familiaris (Dog) (Canis lupus familiaris)	9615	NA	NA	GO:0007067~mitosis	GO:0005681~spliceosomal complex
GT_EA516_an_s_xh_3488	CGCTCCCGGTCCGACCACAAGGACTCTTCTATGGCCTGTTCTTTGTCAAATTCGTCATAG	454_rep_c37294	454_rep_c37294; UniRef90_E3TDP6|Glucose-6-phosphatase 3 n=1 Tax=Ictalurus punctatus RepID=E3TDP6_ICTPU; Next best Hit: 454_rep_c20448(alignment length 60bp with 100.00%identity)	UniRef90_E3TDP6	972	65.54	148	Glucose-6-phosphatase 3 n=1 Tax=Ictalurus punctatus RepID=E3TDP6_ICTPU	339	43.66	NA	E3TDP6	E3TDP6_ICTPU	Glucose-6-phosphatase 3	G6PC3		7	Ictalurus punctatus (Channel catfish)	7998	NA	GO:0004346~glucose-6-phosphatase activity	NA	GO:0016020~membrane
GT_EA516_an_s_xh_4714	ATTGAGCAACCTGTGTCCAGATTTATTTGTTGATCATATAAACATACAGGTGTCATCGCC	454_rep_c71257	454_rep_c71257; UniRef90_E3TEW8|Fam183a n=1 Tax=Ictalurus punctatus RepID=E3TEW8_ICTPU; Next best Hit: 454_rep_c2899(alignment length 56bp with 100.00%identity)	UniRef90_E3TEW8	633	63.08	65	Fam183a n=1 Tax=Ictalurus punctatus RepID=E3TEW8_ICTPU	147	44.22	100528388	E3TEW8	E3TEW8_ICTPU	Fam183a	F183A		7	Ictalurus punctatus (Channel catfish)	7998	NA	NA	NA	NA
GT_EA516_an_s_xh_4714	ATTGAGCAACCTGTGTCCAGATTTATTTGTTGATCATATAAACATACAGGTGTCATCGCC	454_rep_c71257	454_rep_c71257; UniRef90_E3TEW8|Fam183a n=1 Tax=Ictalurus punctatus RepID=E3TEW8_ICTPU; Next best Hit: 454_rep_c2899(alignment length 56bp with 100.00%identity)	UniRef90_E3TEW8	633	63.08	65	Fam183a n=1 Tax=Ictalurus punctatus RepID=E3TEW8_ICTPU	147	44.22	100528388	E3TEW8	E3TEW8_ICTPU	Fam183a	F183A		7	Ictalurus punctatus (Channel catfish)	7998	NA	NA	NA	NA
GT_EA516_an_s_sp_4382	AAACGCAGCGTTAACTAGCCGCTGTAGCCCAACTCCAAAGAGTTGAATTCAGCTAATAAG	454_rep_c52575	454_rep_c52575; UniRef90_E3TFE1|C-myc-binding protein n=1 Tax=Ictalurus punctatus RepID=E3TFE1_ICTPU	UniRef90_E3TFE1	449	82.35	34	C-myc-binding protein n=1 Tax=Ictalurus punctatus RepID=E3TFE1_ICTPU	103	33.01	NA	E3TFE1	E3TFE1_ICTPU	C-myc-binding protein	MYCBP		7	Ictalurus punctatus (Channel catfish)	7998	NA	NA	NA	NA
GT_EA516_an_s_sp_4382	AAACGCAGCGTTAACTAGCCGCTGTAGCCCAACTCCAAAGAGTTGAATTCAGCTAATAAG	454_rep_c52575	454_rep_c52575; UniRef90_E3TFE1|C-myc-binding protein n=1 Tax=Ictalurus punctatus RepID=E3TFE1_ICTPU	UniRef90_E3TFE1	449	82.35	34	C-myc-binding protein n=1 Tax=Ictalurus punctatus RepID=E3TFE1_ICTPU	103	33.01	NA	E3TFE1	E3TFE1_ICTPU	C-myc-binding protein	MYCBP		7	Ictalurus punctatus (Channel catfish)	7998	NA	NA	NA	NA
GT_EA516_an_s_xh_1407	TAAACCAGTTAGCATTAGCATTGTTTTGTCCACAGGTCCACAGTCTATGGTTTCGTCCAT	454_rep_c32884	454_rep_c32884; UniRef90_E3TFU2|Ring-box protein 2 n=5 Tax=Euteleostomi RepID=E3TFU2_ICTPU; Next best Hit: 454_rep_c10524(alignment length 60bp with 100.00%identity)	UniRef90_E3TFU2	659	92.93	99	Ring-box protein 2 n=5 Tax=Euteleostomi RepID=E3TFU2_ICTPU	111	89.19	NA	E3TFU2	E3TFU2_ICTPU	Ring-box protein 2 (EC 6.3.2.19)	RBX2		7	Ictalurus punctatus (Channel catfish)	7998	NA	GO:0004842~ubiquitin-protein ligase activity ; GO:0008270~zinc ion binding	NA	NA
GT_EA516_an_s_xh_1407	TAAACCAGTTAGCATTAGCATTGTTTTGTCCACAGGTCCACAGTCTATGGTTTCGTCCAT	454_rep_c32884	454_rep_c32884; UniRef90_E3TFU2|Ring-box protein 2 n=5 Tax=Euteleostomi RepID=E3TFU2_ICTPU; Next best Hit: 454_rep_c10524(alignment length 60bp with 100.00%identity)	UniRef90_E3TFU2	659	92.93	99	Ring-box protein 2 n=5 Tax=Euteleostomi RepID=E3TFU2_ICTPU	111	89.19	NA	E3TFU2	E3TFU2_ICTPU	Ring-box protein 2 (EC 6.3.2.19)	RBX2		7	Ictalurus punctatus (Channel catfish)	7998	NA	GO:0004842~ubiquitin-protein ligase activity ; GO:0008270~zinc ion binding	NA	NA
GT_EA516_an_s_sp_3818	CAACAGGAAATCAACTTGGGTCCATTCAGAATGTTTATATTTACGTCTGTGAGAAGGTCT	454_rep_c32884	454_rep_c32884; UniRef90_E3TFU2|Ring-box protein 2 n=5 Tax=Euteleostomi RepID=E3TFU2_ICTPU	UniRef90_E3TFU2	659	92.93	99	Ring-box protein 2 n=5 Tax=Euteleostomi RepID=E3TFU2_ICTPU	111	89.19	NA	E3TFU2	E3TFU2_ICTPU	Ring-box protein 2 (EC 6.3.2.19)	RBX2		7	Ictalurus punctatus (Channel catfish)	7998	NA	GO:0004842~ubiquitin-protein ligase activity ; GO:0008270~zinc ion binding	NA	NA
GT_EA516_an_s_sp_3818	CAACAGGAAATCAACTTGGGTCCATTCAGAATGTTTATATTTACGTCTGTGAGAAGGTCT	454_rep_c32884	454_rep_c32884; UniRef90_E3TFU2|Ring-box protein 2 n=5 Tax=Euteleostomi RepID=E3TFU2_ICTPU	UniRef90_E3TFU2	659	92.93	99	Ring-box protein 2 n=5 Tax=Euteleostomi RepID=E3TFU2_ICTPU	111	89.19	NA	E3TFU2	E3TFU2_ICTPU	Ring-box protein 2 (EC 6.3.2.19)	RBX2		7	Ictalurus punctatus (Channel catfish)	7998	NA	GO:0004842~ubiquitin-protein ligase activity ; GO:0008270~zinc ion binding	NA	NA
GT_EA516_an_s_xh_1406	TTTGTTCAGCCTATTAAGCTAGCGTGGCTAACGTTACCTTAGACACCGTACAGCAGAGAT	454_rep_c32884	454_rep_c32884; UniRef90_E3TFU2|Ring-box protein 2 n=5 Tax=Euteleostomi RepID=E3TFU2_ICTPU; Next best Hit: 454_rep_c10524(alignment length 60bp with 100.00%identity)	UniRef90_E3TFU2	659	92.93	99	Ring-box protein 2 n=5 Tax=Euteleostomi RepID=E3TFU2_ICTPU	111	89.19	NA	E3TFU2	E3TFU2_ICTPU	Ring-box protein 2 (EC 6.3.2.19)	RBX2		7	Ictalurus punctatus (Channel catfish)	7998	NA	GO:0004842~ubiquitin-protein ligase activity ; GO:0008270~zinc ion binding	NA	NA
GT_EA516_an_s_xh_1406	TTTGTTCAGCCTATTAAGCTAGCGTGGCTAACGTTACCTTAGACACCGTACAGCAGAGAT	454_rep_c32884	454_rep_c32884; UniRef90_E3TFU2|Ring-box protein 2 n=5 Tax=Euteleostomi RepID=E3TFU2_ICTPU; Next best Hit: 454_rep_c10524(alignment length 60bp with 100.00%identity)	UniRef90_E3TFU2	659	92.93	99	Ring-box protein 2 n=5 Tax=Euteleostomi RepID=E3TFU2_ICTPU	111	89.19	NA	E3TFU2	E3TFU2_ICTPU	Ring-box protein 2 (EC 6.3.2.19)	RBX2		7	Ictalurus punctatus (Channel catfish)	7998	NA	GO:0004842~ubiquitin-protein ligase activity ; GO:0008270~zinc ion binding	NA	NA
GT_EA516_an_as_sp_1753	AAGTTCTACCTCTACCCAGATCCATCCCGCCTGACTGATCCACAGGTGTGGATGGACGCT	454_c43599	454_c43599; UniRef90_Q801U7|Transporter (Fragment) n=3 Tax=Danio rerio RepID=Q801U7_DANRE; Next best Hit: 454_rep_c70(alignment length 60bp with 78.33%identity)	NA				NA			NA	NA	NA	NA	NA		7	NA		NA	NA	NA	NA
GT_EA516_an_as_xh_2468	TAAAGAGATCATTAATGGGTGGAGTGAACAGCTTGCGGTCTATCTACAGACTAACAAGAC	454_rep_c70966	454_rep_c70966; UniRef90_A4FVK5|LOC556935 protein (Fragment) n=2 Tax=Danio rerio RepID=A4FVK5_DANRE; Next best Hit: 454_rep_c11098(alignment length 60bp with 98.33%identity)	NA				NA			NA	NA	NA	NA	NA		7	NA		NA	NA	NA	NA
GT_EA516_an_as_xh_2468	TAAAGAGATCATTAATGGGTGGAGTGAACAGCTTGCGGTCTATCTACAGACTAACAAGAC	454_rep_c70966	454_rep_c70966; UniRef90_A4FVK5|LOC556935 protein (Fragment) n=2 Tax=Danio rerio RepID=A4FVK5_DANRE; Next best Hit: 454_rep_c11098(alignment length 60bp with 98.33%identity)	NA				NA			NA	NA	NA	NA	NA		7	NA		NA	NA	NA	NA
GT_EA516_an_as_sp_4019	TGATGATGGCTGAAATCATAATGTGTGAGCCGGTTGAGCTCTACAATCTTCTCAACCGGT	454_rep_c16486	454_rep_c16486; UniRef90_C3KIB0|Serine/threonine/tyrosine-interacting-like protein 1 n=1 Tax=Anoplopoma fimbria RepID=C3KIB0_ANOFI	NA				NA			NA	NA	NA	NA	NA		7	NA		NA	NA	NA	NA
GT_EA516_an_as_sp_4019	TGATGATGGCTGAAATCATAATGTGTGAGCCGGTTGAGCTCTACAATCTTCTCAACCGGT	454_rep_c16486	454_rep_c16486; UniRef90_C3KIB0|Serine/threonine/tyrosine-interacting-like protein 1 n=1 Tax=Anoplopoma fimbria RepID=C3KIB0_ANOFI	NA				NA			NA	NA	NA	NA	NA		7	NA		NA	NA	NA	NA
GT_EA516_an_s_sp_4951	GGACACATTCCCTATAGCATGCCAGTTTTCCTTTTTTCCAACCGTACATTGAAGAAAAAA	454_rep_c990	454_rep_c990; UniRef90_UPI00016E0C7C|UPI00016E0C7C related cluster n=1 Tax=Takifugu rubripes RepID=UPI00016E0C7C	UniRef90_UPI00016E0C7C	1012	46.86	303	UPI00016E0C7C related cluster n=1 Tax=Takifugu rubripes RepID=UPI00016E0C7C	955	31.73	NA	NA	NA	NA	NA		7	NA		NA	NA	NA	NA
GT_EA516_an_s_xh_2193	TTTATTCAAACTCTTTTCGTCGGTTGCTGGCGATAAGGCTCACAGACATACACTCGGTAG	454_rep_c65730	454_rep_c65730; Unannotated; Next best Hit: 454_rep_c1738(alignment length 60bp with 100.00%identity)	NA				NA			NA	NA	NA	NA	NA		7	NA		NA	NA	NA	NA
GT_EA516_an_as_sp_3983	ATGTTTGAATACGCTGCGGAAACGTTACTCACGGACCTTAAGAAATCACTCAAGATGCCG	454_rep_c62202	454_rep_c62202; UniRef90_C3KJW6|Chibby homolog 1 n=1 Tax=Anoplopoma fimbria RepID=C3KJW6_ANOFI; Next best Hit: 454_rep_c4076(alignment length 28bp with 100.00%identity)	NA				NA			NA	NA	NA	NA	NA		7	NA		NA	NA	NA	NA
GT_EA516_an_s_sp_4061	CTGGATACGACAAAACAAGATCATCTCCAAGGAGAGGTTGAAGGAAGCTCAAGAAAACAT	454_rep_c3960	454_rep_c3960; UniRef90_UPI00017B2DBA|UPI00017B2DBA related cluster n=1 Tax=Tetraodon nigroviridis RepID=UPI00017B2DBA	UniRef90_UPI00017B2DBA	1318	83.02	371	UPI00017B2DBA related cluster n=1 Tax=Tetraodon nigroviridis RepID=UPI00017B2DBA	877	42.3	NA	NA	NA	NA	NA		7	NA		NA	NA	NA	NA
GT_EA516_an_s_sp_4061	CTGGATACGACAAAACAAGATCATCTCCAAGGAGAGGTTGAAGGAAGCTCAAGAAAACAT	454_rep_c3960	454_rep_c3960; UniRef90_UPI00017B2DBA|UPI00017B2DBA related cluster n=1 Tax=Tetraodon nigroviridis RepID=UPI00017B2DBA	UniRef90_UPI00017B2DBA	1318	83.02	371	UPI00017B2DBA related cluster n=1 Tax=Tetraodon nigroviridis RepID=UPI00017B2DBA	877	42.3	NA	NA	NA	NA	NA		7	NA		NA	NA	NA	NA
GT_EA516_an_as_sp_3876	GGATTCTCACTCTGCCAGAGCTCAAGTCCAACCCTTTCAGGAAAAGAATATGCCATGTAT	454_rep_c17063	454_rep_c17063; UniRef90_C3KGT4|Calcium and integrin-binding protein 1 n=3 Tax=Anoplopoma fimbria RepID=C3KGT4_ANOFI	NA				NA			NA	NA	NA	NA	NA		7	NA		NA	NA	NA	NA
GT_EA516_an_as_sp_5122	TAAAACATTCATAAGTAACGTTAAAGGTGGATACGGAGTGCGAGTCATTTCAGAAAGAAA	454_c27346	454_c27346; UniRef90_Q3SYS3|Sperm surface protein Sp17 n=3 Tax=Bovidae RepID=Q3SYS3_BOVIN	NA				NA			NA	NA	NA	NA	NA		7	NA		NA	NA	NA	NA
GT_EA516_an_as_sp_5122	TAAAACATTCATAAGTAACGTTAAAGGTGGATACGGAGTGCGAGTCATTTCAGAAAGAAA	454_c27346	454_c27346; UniRef90_Q3SYS3|Sperm surface protein Sp17 n=3 Tax=Bovidae RepID=Q3SYS3_BOVIN	NA				NA			NA	NA	NA	NA	NA		7	NA		NA	NA	NA	NA
GT_EA516_an_as_sp_5508	GAGGTCAAACATGTTGCCTGGCCGCCTTATAATTTTTTAATGTATATTTTTGATTGGACA	454_c24785	454_c24785; UniRef90_C3ZQK0|Putative uncharacterized protein n=1 Tax=Branchiostoma floridae RepID=C3ZQK0_BRAFL	NA				NA			NA	NA	NA	NA	NA		7	NA		NA	NA	NA	NA
GT_EA516_an_as_sp_5508	GAGGTCAAACATGTTGCCTGGCCGCCTTATAATTTTTTAATGTATATTTTTGATTGGACA	454_c24785	454_c24785; UniRef90_C3ZQK0|Putative uncharacterized protein n=1 Tax=Branchiostoma floridae RepID=C3ZQK0_BRAFL	NA				NA			NA	NA	NA	NA	NA		7	NA		NA	NA	NA	NA
GT_EA516_an_s_xh_3761	CCAATCTTTACTGAACCTGAATGTTACAGCCTTGATCTGGAATCTTTTTAAGATTCAACT	454_rep_c1821	UniRef90_B1P0R9|Centrin2 (Fragment) n=11 Tax=Clupeocephala RepID=B1P0R9_DANRE	NA				NA			NA	NA	NA	NA	NA		7	NA		NA	NA	NA	NA
GT_EA516_an_s_xh_3761	CCAATCTTTACTGAACCTGAATGTTACAGCCTTGATCTGGAATCTTTTTAAGATTCAACT	454_rep_c1821	UniRef90_B1P0R9|Centrin2 (Fragment) n=11 Tax=Clupeocephala RepID=B1P0R9_DANRE	NA				NA			NA	NA	NA	NA	NA		7	NA		NA	NA	NA	NA
GT_EA516_an_as_xh_922	ATCACATGCTTAGACCCACTATTTTGCGAGCTGAGTGAATTGCGTGTGTTGTACCTTCAC	454_rep_c1703	454_rep_c1703; UniRef90_C1BIN7|Leucine-rich repeat-containing protein 51 n=1 Tax=Osmerus mordax RepID=C1BIN7_OSMMO; Next best Hit: 454_rep_c67875(alignment length 42bp with 100.00%identity)	NA				NA			NA	NA	NA	NA	NA		7	NA		NA	NA	NA	NA
GT_EA516_an_as_sp_3792	AACAGACGCAGATATCAAAAAGGCATATCGACGTCTTGCACTGAAGTTTCATCCGAGGAG	454_rep_c180	454_rep_c180; UniRef90_Q4S8T8|Chromosome 7 SCAF14703, whole genome shotgun sequence. (Fragment) n=1 Tax=Tetraodon nigroviridis RepID=Q4S8T8_TETNG	NA				NA			NA	NA	NA	NA	NA		7	NA		NA	NA	NA	NA
GT_EA516_an_as_sp_3792	AACAGACGCAGATATCAAAAAGGCATATCGACGTCTTGCACTGAAGTTTCATCCGAGGAG	454_rep_c180	454_rep_c180; UniRef90_Q4S8T8|Chromosome 7 SCAF14703, whole genome shotgun sequence. (Fragment) n=1 Tax=Tetraodon nigroviridis RepID=Q4S8T8_TETNG	NA				NA			NA	NA	NA	NA	NA		7	NA		NA	NA	NA	NA
GT_EA516_an_as_xh_2269	TTTTCAAACACACCATTGAAGAGTTTCCAGCTGAAACGTTCAATTAAATGGCTTCAGGTT	454_rep_c71185	454_rep_c71185; UniRef90_C3KJJ7|Centrin-1 n=1 Tax=Anoplopoma fimbria RepID=C3KJJ7_ANOFI; Next best Hit: 454_rep_c26311(alignment length 49bp with 100.00%identity)	NA				NA			NA	NA	NA	NA	NA		7	NA		NA	NA	NA	NA
GT_EA516_an_as_xh_2269	TTTTCAAACACACCATTGAAGAGTTTCCAGCTGAAACGTTCAATTAAATGGCTTCAGGTT	454_rep_c71185	454_rep_c71185; UniRef90_C3KJJ7|Centrin-1 n=1 Tax=Anoplopoma fimbria RepID=C3KJJ7_ANOFI; Next best Hit: 454_rep_c26311(alignment length 49bp with 100.00%identity)	NA				NA			NA	NA	NA	NA	NA		7	NA		NA	NA	NA	NA
GT_EA516_an_as_sp_3236	AGAGAAACTCCTGGTTGATGAGATTGTCAGGAAGATTTACGAGGAGGATCAGATGGAGAG	454_rep_c2799	454_rep_c2799; UniRef90_Q6PBA8|Meiosis-specific nuclear structural protein 1 n=3 Tax=Danio rerio RepID=MNS1_DANRE	NA				NA			NA	NA	NA	NA	NA		7	NA		NA	NA	NA	NA
GT_EA516_an_as_sp_3236	AGAGAAACTCCTGGTTGATGAGATTGTCAGGAAGATTTACGAGGAGGATCAGATGGAGAG	454_rep_c2799	454_rep_c2799; UniRef90_Q6PBA8|Meiosis-specific nuclear structural protein 1 n=3 Tax=Danio rerio RepID=MNS1_DANRE	NA				NA			NA	NA	NA	NA	NA		7	NA		NA	NA	NA	NA
GT_EA516_an_as_xh_1427	ATGGACGAGTATCAGACAGAAGACGAGACTGCGTTTGTCGTTGAAGAAGTGAGCAAAATC	454_rep_c24109	454_rep_c24109; UniRef90_C1BF42|Dynein light chain Tctex-type 1 n=1 Tax=Oncorhynchus mykiss RepID=C1BF42_ONCMY; Next best Hit: 454_rep_c4300(alignment length 60bp with 100.00%identity)	NA				NA			NA	NA	NA	NA	NA		7	NA		NA	NA	NA	NA
GT_EA516_an_as_xh_1427	ATGGACGAGTATCAGACAGAAGACGAGACTGCGTTTGTCGTTGAAGAAGTGAGCAAAATC	454_rep_c24109	454_rep_c24109; UniRef90_C1BF42|Dynein light chain Tctex-type 1 n=1 Tax=Oncorhynchus mykiss RepID=C1BF42_ONCMY; Next best Hit: 454_rep_c4300(alignment length 60bp with 100.00%identity)	NA				NA			NA	NA	NA	NA	NA		7	NA		NA	NA	NA	NA
GT_EA516_an_as_xh_1103	TTTATACATCATAAAATGCTACAGCAACAAGTCGGTGCTGTTTTCGGGGAGAGGATCCTG	454_rep_c54353	454_rep_c54353; UniRef90_Q0D281|Zgc:153717 n=2 Tax=Danio rerio RepID=Q0D281_DANRE; Next best Hit: 454_rep_c52218(alignment length 60bp with 100.00%identity)	NA				NA			NA	NA	NA	NA	NA		7	NA		NA	NA	NA	NA
GT_EA516_an_as_xh_1103	TTTATACATCATAAAATGCTACAGCAACAAGTCGGTGCTGTTTTCGGGGAGAGGATCCTG	454_rep_c54353	454_rep_c54353; UniRef90_Q0D281|Zgc:153717 n=2 Tax=Danio rerio RepID=Q0D281_DANRE; Next best Hit: 454_rep_c52218(alignment length 60bp with 100.00%identity)	NA				NA			NA	NA	NA	NA	NA		7	NA		NA	NA	NA	NA
GT_EA516_an_as_sp_5418	AGGACACATTCCCTATAGCATGCCAGTTTCCTTTTTTCCAACCGTACATTGAAGAAAAAA	454_rep_c990	454_rep_c990; UniRef90_UPI00016E0C7C|UPI00016E0C7C related cluster n=1 Tax=Takifugu rubripes RepID=UPI00016E0C7C	NA				NA			NA	NA	NA	NA	NA		7	NA		NA	NA	NA	NA
GT_EA516_an_as_sp_4817	TTTGAAAAGTCAGTGAAAGAGGAGAATCTTCTACTCGAGGCTTTTGGAACCTGCCTCCCT	454_rep_c926	454_rep_c926; UniRef90_B5X9M8|EF-hand calcium-binding domain-containing protein 1 n=1 Tax=Salmo salar RepID=B5X9M8_SALSA	NA				NA			NA	NA	NA	NA	NA		7	NA		NA	NA	NA	NA
GT_EA516_an_as_sp_4817	TTTGAAAAGTCAGTGAAAGAGGAGAATCTTCTACTCGAGGCTTTTGGAACCTGCCTCCCT	454_rep_c926	454_rep_c926; UniRef90_B5X9M8|EF-hand calcium-binding domain-containing protein 1 n=1 Tax=Salmo salar RepID=B5X9M8_SALSA	NA				NA			NA	NA	NA	NA	NA		7	NA		NA	NA	NA	NA
GT_EA516_an_as_xh_739	ATGAGAAACATCAGGCACAGATTGATCAGTATGTGGGACTAATACGGACCCAGGTCAACT	454_rep_c23115	454_rep_c23115; UniRef90_Q4FZ65|RTN1 (Fragment) n=4 Tax=Percomorpha RepID=Q4FZ65_GASAC; Next best Hit: 454_rep_c19756(alignment length 60bp with 100.00%identity)	NA				NA			NA	NA	NA	NA	NA		7	NA		NA	NA	NA	NA
GT_EA516_an_as_xh_739	ATGAGAAACATCAGGCACAGATTGATCAGTATGTGGGACTAATACGGACCCAGGTCAACT	454_rep_c23115	454_rep_c23115; UniRef90_Q4FZ65|RTN1 (Fragment) n=4 Tax=Percomorpha RepID=Q4FZ65_GASAC; Next best Hit: 454_rep_c19756(alignment length 60bp with 100.00%identity)	NA				NA			NA	NA	NA	NA	NA		7	NA		NA	NA	NA	NA
GT_EA516_an_as_xh_2775	ATATTATAGTGGCATCAGATGTCGAGTGCCAGACTGATGCTTTCCTGGACAAACCTGCAA	454_rep_c35291	454_rep_c35291; UniRef90_C1BJF7|Flagellar radial spoke protein 3 n=1 Tax=Osmerus mordax RepID=C1BJF7_OSMMO; Next best Hit: 454_rep_c334(alignment length 60bp with 100.00%identity)	NA				NA			NA	NA	NA	NA	NA		7	NA		NA	NA	NA	NA
GT_EA516_an_as_xh_2775	ATATTATAGTGGCATCAGATGTCGAGTGCCAGACTGATGCTTTCCTGGACAAACCTGCAA	454_rep_c35291	454_rep_c35291; UniRef90_C1BJF7|Flagellar radial spoke protein 3 n=1 Tax=Osmerus mordax RepID=C1BJF7_OSMMO; Next best Hit: 454_rep_c334(alignment length 60bp with 100.00%identity)	NA				NA			NA	NA	NA	NA	NA		7	NA		NA	NA	NA	NA
GT_EA516_an_as_xh_2690	TGCTAAGAAGCTAGCCCAGTAAAACAGTGTTTCTTTATAAACTGTCCAGGAATAGATGTC	454_rep_c10513	454_rep_c10513; UniRef90_B5X7H0|Sperm flagellar protein 1 n=1 Tax=Salmo salar RepID=B5X7H0_SALSA; Next best Hit: 454_rep_c8244(alignment length 60bp with 100.00%identity)	NA				NA			NA	NA	NA	NA	NA		7	NA		NA	NA	NA	NA
GT_EA516_an_as_xh_2690	TGCTAAGAAGCTAGCCCAGTAAAACAGTGTTTCTTTATAAACTGTCCAGGAATAGATGTC	454_rep_c10513	454_rep_c10513; UniRef90_B5X7H0|Sperm flagellar protein 1 n=1 Tax=Salmo salar RepID=B5X7H0_SALSA; Next best Hit: 454_rep_c8244(alignment length 60bp with 100.00%identity)	NA				NA			NA	NA	NA	NA	NA		7	NA		NA	NA	NA	NA
GT_EA516_an_as_sp_410	ATCGGAAAAATCAGGAAAGGGATGTTGGCCGCCTGGAGGCATTGAAATGTGATTTTTTCC	454_c24737	454_c24737; UniRef90_Q1RLV9|Wu:fb75c08 protein (Fragment) n=2 Tax=Danio rerio RepID=Q1RLV9_DANRE	NA				NA			NA	NA	NA	NA	NA		7	NA		NA	NA	NA	NA
GT_EA516_an_as_sp_410	ATCGGAAAAATCAGGAAAGGGATGTTGGCCGCCTGGAGGCATTGAAATGTGATTTTTTCC	454_c24737	454_c24737; UniRef90_Q1RLV9|Wu:fb75c08 protein (Fragment) n=2 Tax=Danio rerio RepID=Q1RLV9_DANRE	NA				NA			NA	NA	NA	NA	NA		7	NA		NA	NA	NA	NA
GT_EA516_an_as_sp_4153	TAAGAAGTTCAGTATTACTGATTTAGATCGCAGTCAGCTGCCATTGGACAACTCCGCCCT	454_rep_c31433	454_rep_c31433; UniRef90_C3KJ35|DPCD n=1 Tax=Anoplopoma fimbria RepID=C3KJ35_ANOFI	NA				NA			NA	NA	NA	NA	NA		7	NA		NA	NA	NA	NA
GT_EA516_an_as_sp_405	TGTGTTCGCGCTTCTTCATCGACTTCCCCGACATCGGCGAGCAGCAGCGCAAAGTGGAGG	454_rep_c7836	454_rep_c7836; UniRef90_Q4RTR4|Chromosome 2 SCAF14997, whole genome shotgun sequence n=2 Tax=Tetraodontidae RepID=Q4RTR4_TETNG	NA				NA			NA	NA	NA	NA	NA		7	NA		NA	NA	NA	NA
GT_EA516_an_as_xh_523	TTCTGTGGCATCCGGTTTTCCAAATGTGTCATGTAGAGATGTGTGGACACAAAGTGAAAT	454_rep_c66612	454_rep_c66612; Unannotated; Next best Hit: 454_c3721(alignment length 60bp with 100.00%identity)	NA				NA			NA	NA	NA	NA	NA		7	NA		NA	NA	NA	NA
GT_EA516_an_as_sp_3476	AACAGATGATGAGAAAATCTTTCATGTTGGTCCGGAGGCTGCTGTGCTGAAGACTGAGAA	454_c50786	454_c50786; UniRef90_Q4SHS6|Chromosome 5 SCAF14581, whole genome shotgun sequence. (Fragment) n=4 Tax=Tetraodontidae RepID=Q4SHS6_TETNG	NA				NA			NA	NA	NA	NA	NA		7	NA		NA	NA	NA	NA
GT_EA516_an_as_sp_3476	AACAGATGATGAGAAAATCTTTCATGTTGGTCCGGAGGCTGCTGTGCTGAAGACTGAGAA	454_c50786	454_c50786; UniRef90_Q4SHS6|Chromosome 5 SCAF14581, whole genome shotgun sequence. (Fragment) n=4 Tax=Tetraodontidae RepID=Q4SHS6_TETNG	NA				NA			NA	NA	NA	NA	NA		7	NA		NA	NA	NA	NA
GT_EA516_an_s_xh_1264	AACTTAATGCAGTGTGACTAGCGAGCTAGTTTACCGCTTGTCAGCTGAGTTAGCTACCAA	454_c34047	454_c34047; Unannotated; Next best Hit: 454_rep_c31786(alignment length 60bp with 100.00%identity)	NA				NA			NA	NA	NA	NA	NA		7	NA		NA	NA	NA	NA
GT_EA516_an_s_xh_4303	TTTGATGGCAAGCTGAGCTTCCGAGAGTTCCTGCTGATCTTCCGGAGAGCAGCAGCTGGA	454_c12011	UniRef90_Q4SV21|Chromosome undetermined SCAF13814, whole genome shotgun sequence. (Fragment) n=3 Tax=Tetraodontidae RepID=Q4SV21_TETNG	NA				NA			NA	NA	NA	NA	NA		7	NA		NA	NA	NA	NA
GT_EA516_an_s_xh_4303	TTTGATGGCAAGCTGAGCTTCCGAGAGTTCCTGCTGATCTTCCGGAGAGCAGCAGCTGGA	454_c12011	UniRef90_Q4SV21|Chromosome undetermined SCAF13814, whole genome shotgun sequence. (Fragment) n=3 Tax=Tetraodontidae RepID=Q4SV21_TETNG	NA				NA			NA	NA	NA	NA	NA		7	NA		NA	NA	NA	NA
GT_EA516_an_s_xh_2193	TTTATTCAAACTCTTTTCGTCGGTTGCTGGCGATAAGGCTCACAGACATACACTCGGTAG	454_rep_c65730	454_rep_c65730; Unannotated; Next best Hit: 454_rep_c1738(alignment length 60bp with 100.00%identity)	NA				NA			NA	NA	NA	NA	NA		7	NA		NA	NA	NA	NA
GT_EA516_an_as_xh_622	GTTAGGTAGTTAGCGTTAAGTGGACTTAATTACCGTATATTTAAAATCATTCGCCTGTTG	454_rep_c36496	454_rep_c36496; UniRef90_C3KJG7|Enkurin n=1 Tax=Anoplopoma fimbria RepID=C3KJG7_ANOFI; Next best Hit: 454_rep_c14753(alignment length 60bp with 100.00%identity)	NA				NA			NA	NA	NA	NA	NA		7	NA		NA	NA	NA	NA
GT_EA516_an_as_xh_622	GTTAGGTAGTTAGCGTTAAGTGGACTTAATTACCGTATATTTAAAATCATTCGCCTGTTG	454_rep_c36496	454_rep_c36496; UniRef90_C3KJG7|Enkurin n=1 Tax=Anoplopoma fimbria RepID=C3KJG7_ANOFI; Next best Hit: 454_rep_c14753(alignment length 60bp with 100.00%identity)	NA				NA			NA	NA	NA	NA	NA		7	NA		NA	NA	NA	NA
GT_EA516_an_as_sp_5673	GCACAACACGTTTTGGTTAAGAATGGCAATGAATGAGATACTGCATAAATAACAGTGAAA	454_c62046	454_c62046; Unannotated	NA				NA			NA	NA	NA	NA	NA		7	NA		NA	NA	NA	NA
GT_EA516_an_as_sp_4154	TGAAAACCGATGAGCTCATTGTACGAAAGTGGCGTCATAAAAGCACACTTGGAGCTCATG	454_rep_c27827	454_rep_c27827; UniRef90_Q4S7N0|Chromosome 18 SCAF14712, whole genome shotgun sequence n=1 Tax=Tetraodon nigroviridis RepID=Q4S7N0_TETNG	NA				NA			NA	NA	NA	NA	NA		7	NA		NA	NA	NA	NA
GT_EA516_an_as_sp_4154	TGAAAACCGATGAGCTCATTGTACGAAAGTGGCGTCATAAAAGCACACTTGGAGCTCATG	454_rep_c27827	454_rep_c27827; UniRef90_Q4S7N0|Chromosome 18 SCAF14712, whole genome shotgun sequence n=1 Tax=Tetraodon nigroviridis RepID=Q4S7N0_TETNG	NA				NA			NA	NA	NA	NA	NA		7	NA		NA	NA	NA	NA
GT_EA516_an_s_xh_3769	TCATGAACGTGTTTGACCGCAACATCAACTTTGACTCCCTCTTCAAGTTCTCCCAAATAT	454_rep_c31262	UniRef90_Q9IA79|Probable Bax inhibitor 1 n=1 Tax=Paralichthys olivaceus RepID=BI1_PAROL	NA				NA			NA	NA	NA	NA	NA		7	NA		NA	NA	NA	NA
GT_EA516_an_s_xh_3769	TCATGAACGTGTTTGACCGCAACATCAACTTTGACTCCCTCTTCAAGTTCTCCCAAATAT	454_rep_c31262	UniRef90_Q9IA79|Probable Bax inhibitor 1 n=1 Tax=Paralichthys olivaceus RepID=BI1_PAROL	NA				NA			NA	NA	NA	NA	NA		7	NA		NA	NA	NA	NA
GT_EA516_an_as_sp_4429	GTCTCAAACAGGATCCTTGAGTCGGTTTTGTTTTGAGTATTCTTTTGTGTGAGTTATATA	454_rep_c15567	454_rep_c15567; Unannotated	NA				NA			NA	NA	NA	NA	NA		7	NA		NA	NA	NA	NA
GT_EA516_an_s_xh_3979	CTTCTTCTACTTGGAACTCAAGTATGTTGCCTTAATCTAGCCAAAATAATGCATTGTTTG	454_rep_c29124	UniRef90_Q8TF09|Dynein light chain roadblock-type 2 n=19 Tax=Euteleostomi RepID=DLRB2_HUMAN	NA				NA			NA	NA	NA	NA	NA		7	NA		NA	NA	NA	NA
GT_EA516_an_s_xh_3979	CTTCTTCTACTTGGAACTCAAGTATGTTGCCTTAATCTAGCCAAAATAATGCATTGTTTG	454_rep_c29124	UniRef90_Q8TF09|Dynein light chain roadblock-type 2 n=19 Tax=Euteleostomi RepID=DLRB2_HUMAN	NA				NA			NA	NA	NA	NA	NA		7	NA		NA	NA	NA	NA
GT_EA516_an_as_sp_5131	TTCAGTGTGACTGTTTTGCCAACCTGGTAACTCTAGAGCTAAGGGGAAACCACTTGGAAA	454_rep_c2762	454_rep_c2762; UniRef90_Q5XJM1|Zgc:101782 n=2 Tax=Danio rerio RepID=Q5XJM1_DANRE	NA				NA			NA	NA	NA	NA	NA		7	NA		NA	NA	NA	NA
GT_EA516_an_as_sp_5131	TTCAGTGTGACTGTTTTGCCAACCTGGTAACTCTAGAGCTAAGGGGAAACCACTTGGAAA	454_rep_c2762	454_rep_c2762; UniRef90_Q5XJM1|Zgc:101782 n=2 Tax=Danio rerio RepID=Q5XJM1_DANRE	NA				NA			NA	NA	NA	NA	NA		7	NA		NA	NA	NA	NA
GT_EA516_an_as_sp_4560	CCAGAGCCAGCATGTTGTGTTTGGTCATGTTGCCTATATTTGAATACATTTTGTTTTTAT	454_rep_c4300	454_rep_c4300; UniRef90_C1BF42|Dynein light chain Tctex-type 1 n=1 Tax=Oncorhynchus mykiss RepID=C1BF42_ONCMY	NA				NA			NA	NA	NA	NA	NA		7	NA		NA	NA	NA	NA
GT_EA516_an_as_sp_4560	CCAGAGCCAGCATGTTGTGTTTGGTCATGTTGCCTATATTTGAATACATTTTGTTTTTAT	454_rep_c4300	454_rep_c4300; UniRef90_C1BF42|Dynein light chain Tctex-type 1 n=1 Tax=Oncorhynchus mykiss RepID=C1BF42_ONCMY	NA				NA			NA	NA	NA	NA	NA		7	NA		NA	NA	NA	NA
GT_EA516_an_as_sp_5955	AGTTTAACTGGGATTGCTCCCTCATAGTAACAGGCTCCATGGACAAAACCTGCAAGTTGT	454_c8395	454_c8395; UniRef90_Q1LV15|WD repeat-containing protein 69 n=2 Tax=Danio rerio RepID=WDR69_DANRE	NA				NA			NA	NA	NA	NA	NA		7	NA		NA	NA	NA	NA
GT_EA516_an_as_sp_5955	AGTTTAACTGGGATTGCTCCCTCATAGTAACAGGCTCCATGGACAAAACCTGCAAGTTGT	454_c8395	454_c8395; UniRef90_Q1LV15|WD repeat-containing protein 69 n=2 Tax=Danio rerio RepID=WDR69_DANRE	NA				NA			NA	NA	NA	NA	NA		7	NA		NA	NA	NA	NA
GT_EA516_an_as_sp_4132	TAAAGGACGTTGTCTGGGGATTGAACTCCTTGTTTACTGACCTGTTGAACTTTGATGACC	454_rep_c1374	454_rep_c1374; UniRef90_C0HBQ9|Ubiquitin carrier protein n=3 Tax=Euteleostei RepID=C0HBQ9_SALSA	NA				NA			NA	NA	NA	NA	NA		7	NA		NA	NA	NA	NA
GT_EA516_an_as_sp_4132	TAAAGGACGTTGTCTGGGGATTGAACTCCTTGTTTACTGACCTGTTGAACTTTGATGACC	454_rep_c1374	454_rep_c1374; UniRef90_C0HBQ9|Ubiquitin carrier protein n=3 Tax=Euteleostei RepID=C0HBQ9_SALSA	NA				NA			NA	NA	NA	NA	NA		7	NA		NA	NA	NA	NA
GT_EA516_an_as_xh_1338	ACGTTTTAAAGTGAAGCCTAATCTGGGTCGGCTGGCAGACAAAAATCTTGTGACATCCAG	454_rep_c19028	454_rep_c19028; UniRef90_Q6DNI2|Spermatogenesis associated 4 n=1 Tax=Oncorhynchus mykiss RepID=Q6DNI2_ONCMY; Next best Hit: 454_rep_c4826(alignment length 60bp with 100.00%identity)	NA				NA			NA	NA	NA	NA	NA		7	NA		NA	NA	NA	NA
GT_EA516_an_as_xh_1338	ACGTTTTAAAGTGAAGCCTAATCTGGGTCGGCTGGCAGACAAAAATCTTGTGACATCCAG	454_rep_c19028	454_rep_c19028; UniRef90_Q6DNI2|Spermatogenesis associated 4 n=1 Tax=Oncorhynchus mykiss RepID=Q6DNI2_ONCMY; Next best Hit: 454_rep_c4826(alignment length 60bp with 100.00%identity)	NA				NA			NA	NA	NA	NA	NA		7	NA		NA	NA	NA	NA
GT_EA516_an_s_xh_2121	AAATTTGCGGCACATAGTTTTATAATGGCTCGAATGAGGGCTTACGTTGCTGAGCCTCTG	454_rep_c47328	UniRef90_B3DFV0|UPF0631 protein C17orf108 homolog n=1 Tax=Danio rerio RepID=CQ108_DANRE	NA				NA			NA	NA	NA	NA	NA		7	NA		NA	NA	NA	NA
GT_EA516_an_s_xh_2121	AAATTTGCGGCACATAGTTTTATAATGGCTCGAATGAGGGCTTACGTTGCTGAGCCTCTG	454_rep_c47328	UniRef90_B3DFV0|UPF0631 protein C17orf108 homolog n=1 Tax=Danio rerio RepID=CQ108_DANRE	NA				NA			NA	NA	NA	NA	NA		7	NA		NA	NA	NA	NA
GT_EA516_an_as_sp_5813	CGCAGTCATGTCGCTTGGAGACTAATAAAACAACTTAAACAAACAAACTGTTGTTAGTTT	454_rep_c33971	454_rep_c33971; UniRef90_C3KIW9|Nuclear nucleic acid-binding protein C1D n=1 Tax=Anoplopoma fimbria RepID=C3KIW9_ANOFI	NA				NA			NA	NA	NA	NA	NA		7	NA		NA	NA	NA	NA
GT_EA516_an_as_sp_5813	CGCAGTCATGTCGCTTGGAGACTAATAAAACAACTTAAACAAACAAACTGTTGTTAGTTT	454_rep_c33971	454_rep_c33971; UniRef90_C3KIW9|Nuclear nucleic acid-binding protein C1D n=1 Tax=Anoplopoma fimbria RepID=C3KIW9_ANOFI	NA				NA			NA	NA	NA	NA	NA		7	NA		NA	NA	NA	NA
GT_EA516_an_as_sp_4040	AGCGACACGTACTGTTTTATTAAAGAAAGTAAAGCAGGAAGAAGAAAGGCTGCCAACAGT	454_rep_c430	454_rep_c430; UniRef90_Q9IA79|Probable Bax inhibitor 1 n=1 Tax=Paralichthys olivaceus RepID=BI1_PAROL	NA				NA			NA	NA	NA	NA	NA		7	NA		NA	NA	NA	NA
GT_EA516_an_as_sp_4040	AGCGACACGTACTGTTTTATTAAAGAAAGTAAAGCAGGAAGAAGAAAGGCTGCCAACAGT	454_rep_c430	454_rep_c430; UniRef90_Q9IA79|Probable Bax inhibitor 1 n=1 Tax=Paralichthys olivaceus RepID=BI1_PAROL	NA				NA			NA	NA	NA	NA	NA		7	NA		NA	NA	NA	NA
GT_EA516_an_as_xh_1844	CTATGATAAACCAACTCACATAGCCCAAACAGAGGAACCCTGGAGTCGCCTCCACGATAC	454_rep_c23573	454_rep_c23573; UniRef90_C3KJB3|C1orf194 n=1 Tax=Anoplopoma fimbria RepID=C3KJB3_ANOFI; Next best Hit: 454_rep_c15303(alignment length 60bp with 100.00%identity)	NA				NA			NA	NA	NA	NA	NA		7	NA		NA	NA	NA	NA
GT_EA516_an_as_xh_1844	CTATGATAAACCAACTCACATAGCCCAAACAGAGGAACCCTGGAGTCGCCTCCACGATAC	454_rep_c23573	454_rep_c23573; UniRef90_C3KJB3|C1orf194 n=1 Tax=Anoplopoma fimbria RepID=C3KJB3_ANOFI; Next best Hit: 454_rep_c15303(alignment length 60bp with 100.00%identity)	NA				NA			NA	NA	NA	NA	NA		7	NA		NA	NA	NA	NA
GT_EA516_an_as_xh_1709	CACAGACAAAATGGCAGGAACCAAGCGTGAAGAAGTTGAAGAAACACTTAAGAGGATCGA	454_rep_c54810	454_rep_c54810; UniRef90_C1BME0|Dynein light chain roadblock-type 2 n=2 Tax=Caligus RepID=C1BME0_9MAXI; Next best Hit: 454_rep_c28702(alignment length 60bp with 100.00%identity)	NA				NA			NA	NA	NA	NA	NA		7	NA		NA	NA	NA	NA
GT_EA516_an_as_xh_1709	CACAGACAAAATGGCAGGAACCAAGCGTGAAGAAGTTGAAGAAACACTTAAGAGGATCGA	454_rep_c54810	454_rep_c54810; UniRef90_C1BME0|Dynein light chain roadblock-type 2 n=2 Tax=Caligus RepID=C1BME0_9MAXI; Next best Hit: 454_rep_c28702(alignment length 60bp with 100.00%identity)	NA				NA			NA	NA	NA	NA	NA		7	NA		NA	NA	NA	NA
GT_EA516_an_as_sp_5638	AGAGAAAAAGTTGAAGGAGCTTAAGGCTACAGGGCTCTCTGAACAGTACTGCAGTGAAGT	454_rep_c1212	454_rep_c1212; UniRef90_A2RV04|Zgc:158569 protein n=2 Tax=Danio rerio RepID=A2RV04_DANRE	NA				NA			NA	NA	NA	NA	NA		7	NA		NA	NA	NA	NA
GT_EA516_an_as_sp_5638	AGAGAAAAAGTTGAAGGAGCTTAAGGCTACAGGGCTCTCTGAACAGTACTGCAGTGAAGT	454_rep_c1212	454_rep_c1212; UniRef90_A2RV04|Zgc:158569 protein n=2 Tax=Danio rerio RepID=A2RV04_DANRE	NA				NA			NA	NA	NA	NA	NA		7	NA		NA	NA	NA	NA
GT_EA516_an_as_sp_4450	ACCAACGCTGACATTGCCATGTTCAAGGAATGCTACTTTCAAGTGCATGAGCGTGATCTT	454_rep_c200	454_rep_c200; UniRef90_Q4S1L4|Chromosome 6 SCAF14768, whole genome shotgun sequence. (Fragment) n=2 Tax=Tetraodontidae RepID=Q4S1L4_TETNG	NA				NA			NA	NA	NA	NA	NA		7	NA		NA	NA	NA	NA
GT_EA516_an_as_sp_4450	ACCAACGCTGACATTGCCATGTTCAAGGAATGCTACTTTCAAGTGCATGAGCGTGATCTT	454_rep_c200	454_rep_c200; UniRef90_Q4S1L4|Chromosome 6 SCAF14768, whole genome shotgun sequence. (Fragment) n=2 Tax=Tetraodontidae RepID=Q4S1L4_TETNG	NA				NA			NA	NA	NA	NA	NA		7	NA		NA	NA	NA	NA
GT_EA516_an_s_xh_4335	GTCAACTGGGTCTGGACCGACCTTTTCCGTGCCTGGTATTGGTGCGGTCCTTTACATCAT	454_rep_c61421	454_rep_c61421; UniRef90_UPI00016E24D6|UPI00016E24D6 related cluster n=2 Tax=Takifugu rubripes RepID=UPI00016E24D6; Next best Hit: 454_rep_c1738(alignment length 60bp with 98.33%identity)	UniRef90_UPI00016E24D6	338	61.05	95	UPI00016E24D6 related cluster n=2 Tax=Takifugu rubripes RepID=UPI00016E24D6	156	60.9	NA	NA	NA	NA	NA		7	NA		NA	NA	NA	NA
GT_EA516_an_as_xh_2221	ACCTTCACCTGACTACTTTAGCAGTCGGTTGCAACCTTCAGCAGGTTTTCCTGTTGGCCA	454_rep_c32842	454_rep_c32842; Unannotated; Next best Hit: 454_rep_c2418(alignment length 60bp with 100.00%identity)	NA				NA			NA	NA	NA	NA	NA		7	NA		NA	NA	NA	NA
GT_EA516_an_as_sp_3536	TTGTTCACTATCTTCAAACCCCGTATGTCTTTGTGACCAGCCTGACTTCGAAGCAAAAGC	454_rep_c68687	454_rep_c68687; UniRef90_B5XA67|Centromere protein N n=1 Tax=Salmo salar RepID=B5XA67_SALSA	NA				NA			NA	NA	NA	NA	NA		7	NA		NA	NA	NA	NA
GT_EA516_an_as_sp_3536	TTGTTCACTATCTTCAAACCCCGTATGTCTTTGTGACCAGCCTGACTTCGAAGCAAAAGC	454_rep_c68687	454_rep_c68687; UniRef90_B5XA67|Centromere protein N n=1 Tax=Salmo salar RepID=B5XA67_SALSA	NA				NA			NA	NA	NA	NA	NA		7	NA		NA	NA	NA	NA
GT_EA516_an_as_sp_5576	TGATCAAGGCAGAGTGTGTTCATCTGTACTGCAACCCAATGAACTACAGTTACCTGTTGC	454_c41547	454_c41547; Unannotated	NA				NA			NA	NA	NA	NA	NA		7	NA		NA	NA	NA	NA
GT_EA516_an_as_sp_1255	TCATACACGCCAATGGTTAGAGGAGGCCATGAGCGAAAATGAACGTGACTCCTGTTATAT	454_c11647	454_c11647; UniRef90_A0PJQ5|RAB36, member RAS oncogene family n=1 Tax=Danio rerio RepID=A0PJQ5_DANRE	NA				NA			NA	NA	NA	NA	NA		7	NA		NA	NA	NA	NA
GT_EA516_an_as_xh_1708	GAGAGTCAGCCTTTGGTTTGTCACATGGTGGTGCTTTATCTATAGGCAAATATCTTTTTT	454_rep_c4952	454_rep_c4952; UniRef90_Q8TF09|Dynein light chain roadblock-type 2 n=19 Tax=Euteleostomi RepID=DLRB2_HUMAN; Next best Hit: 454_rep_c1243(alignment length 60bp with 100.00%identity)	NA				NA			NA	NA	NA	NA	NA		7	NA		NA	NA	NA	NA
GT_EA516_an_as_xh_1708	GAGAGTCAGCCTTTGGTTTGTCACATGGTGGTGCTTTATCTATAGGCAAATATCTTTTTT	454_rep_c4952	454_rep_c4952; UniRef90_Q8TF09|Dynein light chain roadblock-type 2 n=19 Tax=Euteleostomi RepID=DLRB2_HUMAN; Next best Hit: 454_rep_c1243(alignment length 60bp with 100.00%identity)	NA				NA			NA	NA	NA	NA	NA		7	NA		NA	NA	NA	NA
GT_EA516_an_s_xh_3771	CCCTCTGAACCAACAACAATGTACCTGAAGTGTTTGCAATATTTAGGATTTTGTGTATAT	454_rep_c222	UniRef90_C1BF42|Dynein light chain Tctex-type 1 n=1 Tax=Oncorhynchus mykiss RepID=C1BF42_ONCMY	NA				NA			NA	NA	NA	NA	NA		7	NA		NA	NA	NA	NA
GT_EA516_an_s_xh_3771	CCCTCTGAACCAACAACAATGTACCTGAAGTGTTTGCAATATTTAGGATTTTGTGTATAT	454_rep_c222	UniRef90_C1BF42|Dynein light chain Tctex-type 1 n=1 Tax=Oncorhynchus mykiss RepID=C1BF42_ONCMY	NA				NA			NA	NA	NA	NA	NA		7	NA		NA	NA	NA	NA
GT_EA516_an_s_sp_2202	GTATGGTCAACGCAATGGGAGTAAAGGTGAGGAGCTGTTGCTAAGCGACAGTGGGTGAGC	454_c60413	454_c60413; UniRef90_UPI00016E8E51|UPI00016E8E51 related cluster n=1 Tax=Takifugu rubripes RepID=UPI00016E8E51; Next best Hit: 454_c37273(alignment length 27bp with 96.30%identity)	UniRef90_UPI00016E8E51	633	76.96	217	UPI00016E8E51 related cluster n=1 Tax=Takifugu rubripes RepID=UPI00016E8E51	389	55.78	NA	NA	NA	NA	NA		7	NA		NA	NA	NA	NA
GT_EA516_an_s_sp_3106	GCCCAGCAGGGAGGTAGAATAACAAGTGTTTATAAAAGGTTTTCATAAAAGTTTTTGATG	454_rep_c1767	454_rep_c1767; UniRef90_UPI00016E817A|UPI00016E817A related cluster n=2 Tax=Tetraodontidae RepID=UPI00016E817A	UniRef90_UPI00016E817A	721	80.29	137	UPI00016E817A related cluster n=2 Tax=Tetraodontidae RepID=UPI00016E817A	226	60.62	NA	NA	NA	NA	NA		7	NA		NA	NA	NA	NA
GT_EA516_an_as_sp_449	GTTTATATCGCCACGGTGATGATCAGTAGCATGGGTATCATCTCCTTGAGTATCTCCTAC	454_c5842	454_c5842; Unannotated	NA				NA			NA	NA	NA	NA	NA		7	NA		NA	NA	NA	NA
GT_EA516_an_s_sp_2464	ACCATTTGACTGTCCACAGCAGGAAAACCAGCAGCTGTGTAATTTTAGAAACCAGCAGTT	454_c70037	454_c70037; UniRef90_P61601|Neurocalcin-delta n=21 Tax=Euteleostomi RepID=NCALD_HUMAN	UniRef90_P61601	545	80	70	Neurocalcin-delta n=21 Tax=Euteleostomi RepID=NCALD_HUMAN	193	36.27	83988	P61601	NCALD_HUMAN	Neurocalcin-delta	NCALD		7	Homo sapiens (Human)	9606	NA	GO:0003779~actin binding ; GO:0005509~calcium ion binding ; GO:0030276~clathrin binding ; GO:0015631~tubulin binding	GO:0007268~synaptic transmission ; GO:0016192~vesicle-mediated transport	GO:0030130~clathrin coat of trans-Golgi network vesicle ; GO:0005829~cytosol
GT_EA516_an_s_sp_2464	ACCATTTGACTGTCCACAGCAGGAAAACCAGCAGCTGTGTAATTTTAGAAACCAGCAGTT	454_c70037	454_c70037; UniRef90_P61601|Neurocalcin-delta n=21 Tax=Euteleostomi RepID=NCALD_HUMAN	UniRef90_P61601	545	80	70	Neurocalcin-delta n=21 Tax=Euteleostomi RepID=NCALD_HUMAN	193	36.27	83988	P61601	NCALD_HUMAN	Neurocalcin-delta	NCALD		7	Homo sapiens (Human)	9606	NA	GO:0003779~actin binding ; GO:0005509~calcium ion binding ; GO:0030276~clathrin binding ; GO:0015631~tubulin binding	GO:0007268~synaptic transmission ; GO:0016192~vesicle-mediated transport	GO:0030130~clathrin coat of trans-Golgi network vesicle ; GO:0005829~cytosol
GT_EA516_an_s_xh_4390	TAGGATTCATGAACAAGATTTTTCATCCCAACATTGACGAAGCGTCAGGGACAGTGTGCT	454_rep_c6797	454_rep_c6797; UniRef90_P62256|Ubiquitin-conjugating enzyme E2 H n=18 Tax=Euteleostomi RepID=UBE2H_HUMAN; Next best Hit: 454_rep_c6344(alignment length 60bp with 100.00%identity)	UniRef90_P62256	1336	98.1	105	Ubiquitin-conjugating enzyme E2 H n=18 Tax=Euteleostomi RepID=UBE2H_HUMAN	183	57.38	7328	P62256	UBE2H_HUMAN	Ubiquitin-conjugating enzyme E2 H (EC 6.3.2.19) (UbcH2) (Ubiquitin carrier protein H) (Ubiquitin-conjugating enzyme E2-20K) (Ubiquitin-protein ligase H)	UBE2H		7	Homo sapiens (Human)	9606	Protein modification; protein ubiquitination.	GO:0005524~ATP binding ; GO:0004842~ubiquitin-protein ligase activity	GO:0070979~protein K11-linked ubiquitination ; GO:0070936~protein K48-linked ubiquitination ; GO:0006511~ubiquitin-dependent protein catabolic process	NA
GT_EA516_an_s_xh_4390	TAGGATTCATGAACAAGATTTTTCATCCCAACATTGACGAAGCGTCAGGGACAGTGTGCT	454_rep_c6797	454_rep_c6797; UniRef90_P62256|Ubiquitin-conjugating enzyme E2 H n=18 Tax=Euteleostomi RepID=UBE2H_HUMAN; Next best Hit: 454_rep_c6344(alignment length 60bp with 100.00%identity)	UniRef90_P62256	1336	98.1	105	Ubiquitin-conjugating enzyme E2 H n=18 Tax=Euteleostomi RepID=UBE2H_HUMAN	183	57.38	7328	P62256	UBE2H_HUMAN	Ubiquitin-conjugating enzyme E2 H (EC 6.3.2.19) (UbcH2) (Ubiquitin carrier protein H) (Ubiquitin-conjugating enzyme E2-20K) (Ubiquitin-protein ligase H)	UBE2H		7	Homo sapiens (Human)	9606	Protein modification; protein ubiquitination.	GO:0005524~ATP binding ; GO:0004842~ubiquitin-protein ligase activity	GO:0070979~protein K11-linked ubiquitination ; GO:0070936~protein K48-linked ubiquitination ; GO:0006511~ubiquitin-dependent protein catabolic process	NA
GT_EA516_an_s_sp_4473	TTTTTAAGACGCAGACATGCTGAATCATGGTTTGTGAATACCACTAGCACACGCACTAAA	454_rep_c57108	454_rep_c57108; UniRef90_P62826|GTP-binding nuclear protein Ran n=14 Tax=Deuterostomia RepID=RAN_HUMAN	UniRef90_P62826	526	89.86	69	GTP-binding nuclear protein Ran n=14 Tax=Deuterostomia RepID=RAN_HUMAN	216	31.94	NA	P62826	RAN_HUMAN	GTP-binding nuclear protein Ran (Androgen receptor-associated protein 24) (GTPase Ran) (Ras-like protein TC4) (Ras-related nuclear protein)	RAN	ARA24 OK/SW-cl.81	7	Homo sapiens (Human)	9606	NA	GO:0005525~GTP binding ; GO:0003924~GTPase activity ; GO:0050681~androgen receptor binding ; GO:0003682~chromatin binding ; GO:0003713~transcription coactivator activity	GO:0006259~DNA metabolic process ; GO:0006405~RNA export from nucleus ; GO:0030521~androgen receptor signaling pathway ; GO:0051301~cell division ; GO:0007067~mitosis ; GO:0007052~mitotic spindle organization ; GO:0045893~positive regulation of transcription, DNA-dependent ; GO:0006611~protein export from nucleus ; GO:0046796~viral genome transport in host cell ; GO:0019058~viral infectious cycle	GO:0005829~cytosol ; GO:0042470~melanosome ; GO:0005643~nuclear pore ; GO:0005654~nucleoplasm
GT_EA516_an_s_sp_2546	AAACTGCGAGCCTGTTTAATTTGGTACATATATGCCTCCCAGTTAACTATCACTAATGTG	454_c8123	454_c8123; UniRef90_Q00535|Cell division protein kinase 5 n=19 Tax=Euteleostomi RepID=CDK5_HUMAN	UniRef90_Q00535	1401	96.22	291	Cell division protein kinase 5 n=19 Tax=Euteleostomi RepID=CDK5_HUMAN	292	99.66	NA	Q00535	CDK5_HUMAN	Cyclin-dependent kinase 5 (EC 2.7.11.22) (Cell division protein kinase 5) (Serine/threonine-protein kinase PSSALRE) (Tau protein kinase II catalytic subunit) (TPKII catalytic subunit)	CDK5		7	Homo sapiens (Human)	9606	NA	GO:0005524~ATP binding ; GO:0005176~ErbB-2 class receptor binding ; GO:0043125~ErbB-3 class receptor binding ; GO:0030549~acetylcholine receptor activator activity ; GO:0004693~cyclin-dependent protein kinase activity ; GO:0050321~tau-protein kinase activity	GO:0008633~activation of pro-apoptotic gene products ; GO:0007596~blood coagulation ; GO:0051301~cell division ; GO:0008283~cell proliferation ; GO:0009790~embryo development ; GO:0043525~positive regulation of neuron apoptosis	GO:0030424~axon ; GO:0005829~cytosol ; GO:0030425~dendrite ; GO:0030426~growth cone ; GO:0030027~lamellipodium ; GO:0016020~membrane ; GO:0031594~neuromuscular junction ; GO:0043025~neuronal cell body
GT_EA516_an_s_sp_2546	AAACTGCGAGCCTGTTTAATTTGGTACATATATGCCTCCCAGTTAACTATCACTAATGTG	454_c8123	454_c8123; UniRef90_Q00535|Cell division protein kinase 5 n=19 Tax=Euteleostomi RepID=CDK5_HUMAN	UniRef90_Q00535	1401	96.22	291	Cell division protein kinase 5 n=19 Tax=Euteleostomi RepID=CDK5_HUMAN	292	99.66	NA	Q00535	CDK5_HUMAN	Cyclin-dependent kinase 5 (EC 2.7.11.22) (Cell division protein kinase 5) (Serine/threonine-protein kinase PSSALRE) (Tau protein kinase II catalytic subunit) (TPKII catalytic subunit)	CDK5		7	Homo sapiens (Human)	9606	NA	GO:0005524~ATP binding ; GO:0005176~ErbB-2 class receptor binding ; GO:0043125~ErbB-3 class receptor binding ; GO:0030549~acetylcholine receptor activator activity ; GO:0004693~cyclin-dependent protein kinase activity ; GO:0050321~tau-protein kinase activity	GO:0008633~activation of pro-apoptotic gene products ; GO:0007596~blood coagulation ; GO:0051301~cell division ; GO:0008283~cell proliferation ; GO:0009790~embryo development ; GO:0043525~positive regulation of neuron apoptosis	GO:0030424~axon ; GO:0005829~cytosol ; GO:0030425~dendrite ; GO:0030426~growth cone ; GO:0030027~lamellipodium ; GO:0016020~membrane ; GO:0031594~neuromuscular junction ; GO:0043025~neuronal cell body
GT_EA516_an_s_sp_4069	TGAACTACGAGCGGCCTGAGCAGCCTCTAGATCTGATCACTGAAGCCTGCGCTAACGTTG	454_rep_c39820	454_rep_c39820; UniRef90_Q08BC6|Enolase-like protein ENO4 n=2 Tax=Danio rerio RepID=ENO4_DANRE	UniRef90_Q08BC6	713	50.23	213	Enolase-like protein ENO4 n=2 Tax=Danio rerio RepID=ENO4_DANRE	576	36.98	558487	Q08BC6	ENO4_DANRE	Enolase-like protein ENO4	eno4		7	Danio rerio (Zebrafish) (Brachydanio rerio)	7955	NA	GO:0000287~magnesium ion binding ; GO:0004634~phosphopyruvate hydratase activity	GO:0006096~glycolysis	GO:0000015~phosphopyruvate hydratase complex
GT_EA516_an_s_sp_4069	TGAACTACGAGCGGCCTGAGCAGCCTCTAGATCTGATCACTGAAGCCTGCGCTAACGTTG	454_rep_c39820	454_rep_c39820; UniRef90_Q08BC6|Enolase-like protein ENO4 n=2 Tax=Danio rerio RepID=ENO4_DANRE	UniRef90_Q08BC6	713	50.23	213	Enolase-like protein ENO4 n=2 Tax=Danio rerio RepID=ENO4_DANRE	576	36.98	558487	Q08BC6	ENO4_DANRE	Enolase-like protein ENO4	eno4		7	Danio rerio (Zebrafish) (Brachydanio rerio)	7955	NA	GO:0000287~magnesium ion binding ; GO:0004634~phosphopyruvate hydratase activity	GO:0006096~glycolysis	GO:0000015~phosphopyruvate hydratase complex
GT_EA516_an_as_sp_1017	ACAGAGTCCCCGAAGAGATAGAGAGAGCTCTGAACGAGCTCTTCTTCCACAAGCCAGAAG	454_c21016	UniRef90_Q08BC6|Enolase-like protein ENO4 n=2 Tax=Danio rerio RepID=ENO4_DANRE	UniRef90_Q08BC6	717	46.69	242	Enolase-like protein ENO4 n=2 Tax=Danio rerio RepID=ENO4_DANRE	576	42.01	558487	Q08BC6	ENO4_DANRE	Enolase-like protein ENO4	eno4	zgc:153973	7	Danio rerio (Zebrafish) (Brachydanio rerio)	7955	NA	GO:0000287~magnesium ion binding ; GO:0004634~phosphopyruvate hydratase activity	GO:0006096~glycolysis	GO:0000015~phosphopyruvate hydratase complex
GT_EA516_an_as_sp_1017	ACAGAGTCCCCGAAGAGATAGAGAGAGCTCTGAACGAGCTCTTCTTCCACAAGCCAGAAG	454_c21016	UniRef90_Q08BC6|Enolase-like protein ENO4 n=2 Tax=Danio rerio RepID=ENO4_DANRE	UniRef90_Q08BC6	717	46.69	242	Enolase-like protein ENO4 n=2 Tax=Danio rerio RepID=ENO4_DANRE	576	42.01	558487	Q08BC6	ENO4_DANRE	Enolase-like protein ENO4	eno4	zgc:153973	7	Danio rerio (Zebrafish) (Brachydanio rerio)	7955	NA	GO:0000287~magnesium ion binding ; GO:0004634~phosphopyruvate hydratase activity	GO:0006096~glycolysis	GO:0000015~phosphopyruvate hydratase complex
GT_EA516_an_s_xh_4334	AACAATCAGTGACTTGATCTGCGTCACATCAGAGCACCAAGGTTCAGTGTTAATGGGAAC	454_rep_c61406	454_rep_c61406; UniRef90_Q08BC6|Enolase-like protein ENO4 n=2 Tax=Danio rerio RepID=ENO4_DANRE; Next best Hit: 454_rep_c30492(alignment length 60bp with 100.00%identity)	UniRef90_Q08BC6	845	43.89	180	Enolase-like protein ENO4 n=2 Tax=Danio rerio RepID=ENO4_DANRE	576	31.25	558487	Q08BC6	ENO4_DANRE	Enolase-like protein ENO4	eno4	zgc:153973	7	Danio rerio (Zebrafish) (Brachydanio rerio)	7955	NA	GO:0000287~magnesium ion binding ; GO:0004634~phosphopyruvate hydratase activity	GO:0006096~glycolysis	GO:0000015~phosphopyruvate hydratase complex
GT_EA516_an_s_xh_4334	AACAATCAGTGACTTGATCTGCGTCACATCAGAGCACCAAGGTTCAGTGTTAATGGGAAC	454_rep_c61406	454_rep_c61406; UniRef90_Q08BC6|Enolase-like protein ENO4 n=2 Tax=Danio rerio RepID=ENO4_DANRE; Next best Hit: 454_rep_c30492(alignment length 60bp with 100.00%identity)	UniRef90_Q08BC6	845	43.89	180	Enolase-like protein ENO4 n=2 Tax=Danio rerio RepID=ENO4_DANRE	576	31.25	558487	Q08BC6	ENO4_DANRE	Enolase-like protein ENO4	eno4	zgc:153973	7	Danio rerio (Zebrafish) (Brachydanio rerio)	7955	NA	GO:0000287~magnesium ion binding ; GO:0004634~phosphopyruvate hydratase activity	GO:0006096~glycolysis	GO:0000015~phosphopyruvate hydratase complex
GT_EA516_an_s_sp_4377	GTCCACCTCCTCAAAAAGATTTTTTCCAACTTCTTATTACCAAAGATGAGGTTGAGTTAT	454_rep_c52218	454_rep_c52218; UniRef90_Q0D281|Zgc:153717 n=2 Tax=Danio rerio RepID=Q0D281_DANRE	UniRef90_Q0D281	521	55.56	99	Zgc:153717 n=2 Tax=Danio rerio RepID=Q0D281_DANRE	189	52.38	767780	Q0D281	Q0D281_DANRE	Zgc:153717	fbxo36a	zgc:153717	7	Danio rerio (Zebrafish) (Brachydanio rerio)	7955	NA	NA	NA	NA
GT_EA516_an_s_sp_4377	GTCCACCTCCTCAAAAAGATTTTTTCCAACTTCTTATTACCAAAGATGAGGTTGAGTTAT	454_rep_c52218	454_rep_c52218; UniRef90_Q0D281|Zgc:153717 n=2 Tax=Danio rerio RepID=Q0D281_DANRE	UniRef90_Q0D281	521	55.56	99	Zgc:153717 n=2 Tax=Danio rerio RepID=Q0D281_DANRE	189	52.38	767780	Q0D281	Q0D281_DANRE	Zgc:153717	fbxo36a	zgc:153717	7	Danio rerio (Zebrafish) (Brachydanio rerio)	7955	NA	NA	NA	NA
GT_EA516_an_s_xh_4161	TTTATACATCATAAAATGCTACAGCAACAAGTCGGTGCTGTTTTCGGGGAGAGGATCCTG	454_rep_c54353	454_rep_c54353; UniRef90_Q0D281|Zgc:153717 n=2 Tax=Danio rerio RepID=Q0D281_DANRE; Next best Hit: 454_rep_c52218(alignment length 60bp with 100.00%identity)	UniRef90_Q0D281	454	49.58	119	Zgc:153717 n=2 Tax=Danio rerio RepID=Q0D281_DANRE	189	62.96	767780	Q0D281	Q0D281_DANRE	Zgc:153717	fbxo36a		7	Danio rerio (Zebrafish) (Brachydanio rerio)	7955	NA	NA	NA	NA
GT_EA516_an_s_xh_4161	TTTATACATCATAAAATGCTACAGCAACAAGTCGGTGCTGTTTTCGGGGAGAGGATCCTG	454_rep_c54353	454_rep_c54353; UniRef90_Q0D281|Zgc:153717 n=2 Tax=Danio rerio RepID=Q0D281_DANRE; Next best Hit: 454_rep_c52218(alignment length 60bp with 100.00%identity)	UniRef90_Q0D281	454	49.58	119	Zgc:153717 n=2 Tax=Danio rerio RepID=Q0D281_DANRE	189	62.96	767780	Q0D281	Q0D281_DANRE	Zgc:153717	fbxo36a		7	Danio rerio (Zebrafish) (Brachydanio rerio)	7955	NA	NA	NA	NA
GT_EA516_an_as_xh_1117	CTATGGATGATGACAATTACCACCAGTATGCAATGAGTAAATGTTGTCACTTGCAAAGTT	454_rep_c16608	UniRef90_Q0D281|Zgc:153717 n=2 Tax=Danio rerio RepID=Q0D281_DANRE	UniRef90_Q0D281	924	52.34	107	Zgc:153717 n=2 Tax=Danio rerio RepID=Q0D281_DANRE	189	56.61	767780	Q0D281	Q0D281_DANRE	Zgc:153717	fbxo36a	zgc:153717	7	Danio rerio (Zebrafish) (Brachydanio rerio)	7955	NA	NA	NA	NA
GT_EA516_an_as_xh_1117	CTATGGATGATGACAATTACCACCAGTATGCAATGAGTAAATGTTGTCACTTGCAAAGTT	454_rep_c16608	UniRef90_Q0D281|Zgc:153717 n=2 Tax=Danio rerio RepID=Q0D281_DANRE	UniRef90_Q0D281	924	52.34	107	Zgc:153717 n=2 Tax=Danio rerio RepID=Q0D281_DANRE	189	56.61	767780	Q0D281	Q0D281_DANRE	Zgc:153717	fbxo36a	zgc:153717	7	Danio rerio (Zebrafish) (Brachydanio rerio)	7955	NA	NA	NA	NA
GT_EA516_an_s_xh_3020	TGGAAGCTGTACCGTGAGATGGGAGAACAAGTCCATGTACTGTATCGTCAATGTTTTTGG	454_rep_c28293	454_rep_c28293; UniRef90_Q175H7|Dynein light chain, putative n=4 Tax=Culicidae RepID=Q175H7_AEDAE; Next best Hit: 454_rep_c4300(alignment length 60bp with 100.00%identity)	UniRef90_Q175H7	397	69.39	49	Dynein light chain, putative n=4 Tax=Culicidae RepID=Q175H7_AEDAE	111	44.14	NA	Q175H7	Q175H7_AEDAE	Dynein light chain, putative	AAEL006647 AaeL_AAEL006647		7	Aedes aegypti (Yellowfever mosquito) (Culex aegypti)	7159	NA	NA	NA	NA
GT_EA516_an_s_xh_3020	TGGAAGCTGTACCGTGAGATGGGAGAACAAGTCCATGTACTGTATCGTCAATGTTTTTGG	454_rep_c28293	454_rep_c28293; UniRef90_Q175H7|Dynein light chain, putative n=4 Tax=Culicidae RepID=Q175H7_AEDAE; Next best Hit: 454_rep_c4300(alignment length 60bp with 100.00%identity)	UniRef90_Q175H7	397	69.39	49	Dynein light chain, putative n=4 Tax=Culicidae RepID=Q175H7_AEDAE	111	44.14	NA	Q175H7	Q175H7_AEDAE	Dynein light chain, putative	AAEL006647 AaeL_AAEL006647		7	Aedes aegypti (Yellowfever mosquito) (Culex aegypti)	7159	NA	NA	NA	NA
GT_EA516_an_s_xh_2241	ATAATAAGGTGTCTCAAAGCAAAGGTGGCAAGCAGGGCGGCAAAGAGAAACAACTATCTG	454_rep_c18089	454_rep_c18089; UniRef90_Q1L8U9|Novel protein n=1 Tax=Danio rerio RepID=Q1L8U9_DANRE; Next best Hit: 454_c9153(alignment length 60bp with 100.00%identity)	UniRef90_Q1L8U9	1274	48.97	339	Novel protein n=1 Tax=Danio rerio RepID=Q1L8U9_DANRE	481	70.48	NA	Q1L8U9	Q1L8U9_DANRE	Novel protein (Si:ch211-81a5.5)	si:ch211-81a5.5 CH211-81A5.5-001		7	Danio rerio (Zebrafish) (Brachydanio rerio)	7955	NA	NA	NA	NA
GT_EA516_an_s_xh_2241	ATAATAAGGTGTCTCAAAGCAAAGGTGGCAAGCAGGGCGGCAAAGAGAAACAACTATCTG	454_rep_c18089	454_rep_c18089; UniRef90_Q1L8U9|Novel protein n=1 Tax=Danio rerio RepID=Q1L8U9_DANRE; Next best Hit: 454_c9153(alignment length 60bp with 100.00%identity)	UniRef90_Q1L8U9	1274	48.97	339	Novel protein n=1 Tax=Danio rerio RepID=Q1L8U9_DANRE	481	70.48	NA	Q1L8U9	Q1L8U9_DANRE	Novel protein (Si:ch211-81a5.5)	si:ch211-81a5.5 CH211-81A5.5-001		7	Danio rerio (Zebrafish) (Brachydanio rerio)	7955	NA	NA	NA	NA
GT_EA516_an_s_xh_2018	TTAAACCGTGCTTTGCTCTTTCTCTCACTGTCCAACAATCAGATTGGAGACTCAGGAGCT	454_rep_c1592	454_rep_c1592; UniRef90_Q1L8U9|Novel protein n=1 Tax=Danio rerio RepID=Q1L8U9_DANRE; Next best Hit: 454_rep_c67290(alignment length 63bp with 93.65%identity)	UniRef90_Q1L8U9	1220	59.76	251	Novel protein n=1 Tax=Danio rerio RepID=Q1L8U9_DANRE	481	52.18	NA	Q1L8U9	Q1L8U9_DANRE	Novel protein (Si:ch211-81a5.5)	si:ch211-81a5.5	CH211-81A5.5-001	7	Danio rerio (Zebrafish) (Brachydanio rerio)	7955	NA	NA	NA	NA
GT_EA516_an_s_xh_2018	TTAAACCGTGCTTTGCTCTTTCTCTCACTGTCCAACAATCAGATTGGAGACTCAGGAGCT	454_rep_c1592	454_rep_c1592; UniRef90_Q1L8U9|Novel protein n=1 Tax=Danio rerio RepID=Q1L8U9_DANRE; Next best Hit: 454_rep_c67290(alignment length 63bp with 93.65%identity)	UniRef90_Q1L8U9	1220	59.76	251	Novel protein n=1 Tax=Danio rerio RepID=Q1L8U9_DANRE	481	52.18	NA	Q1L8U9	Q1L8U9_DANRE	Novel protein (Si:ch211-81a5.5)	si:ch211-81a5.5	CH211-81A5.5-001	7	Danio rerio (Zebrafish) (Brachydanio rerio)	7955	NA	NA	NA	NA
GT_EA516_an_s_xh_427	CCGAGCAGCGAGCACTGAAGGCTGAGGAAGCCCTGCAGTCAGCGTTGGAGAAGATTCAGG	454_c25932	454_c25932; UniRef90_Q1L983|Novel protein (Fragment) n=1 Tax=Danio rerio RepID=Q1L983_DANRE; Next best Hit: 454_rep_c16261(alignment length 60bp with 100.00%identity)	UniRef90_Q1L983	542	43.39	189	Novel protein (Fragment) n=1 Tax=Danio rerio RepID=Q1L983_DANRE	363	52.07	NA	Q1L983	Q1L983_DANRE	Novel protein (Fragment)	axdnd1	si:dkey-171o17.5 DKEY-171O17.5-001	7	Danio rerio (Zebrafish) (Brachydanio rerio)	7955	NA	NA	NA	NA
GT_EA516_an_s_xh_427	CCGAGCAGCGAGCACTGAAGGCTGAGGAAGCCCTGCAGTCAGCGTTGGAGAAGATTCAGG	454_c25932	454_c25932; UniRef90_Q1L983|Novel protein (Fragment) n=1 Tax=Danio rerio RepID=Q1L983_DANRE; Next best Hit: 454_rep_c16261(alignment length 60bp with 100.00%identity)	UniRef90_Q1L983	542	43.39	189	Novel protein (Fragment) n=1 Tax=Danio rerio RepID=Q1L983_DANRE	363	52.07	NA	Q1L983	Q1L983_DANRE	Novel protein (Fragment)	axdnd1	si:dkey-171o17.5 DKEY-171O17.5-001	7	Danio rerio (Zebrafish) (Brachydanio rerio)	7955	NA	NA	NA	NA
GT_EA516_an_s_xh_428	AATGTAAAAAACTACAGAGGGAGTGCGTTGACTGGGAGGAGACCTGTATAATCCTGTGCT	454_c25932	454_c25932; UniRef90_Q1L983|Novel protein (Fragment) n=1 Tax=Danio rerio RepID=Q1L983_DANRE; Next best Hit: 454_rep_c16261(alignment length 61bp with 96.72%identity)	UniRef90_Q1L983	542	43.39	189	Novel protein (Fragment) n=1 Tax=Danio rerio RepID=Q1L983_DANRE	363	52.07	NA	Q1L983	Q1L983_DANRE	Novel protein (Fragment)	axdnd1	si:dkey-171o17.5 DKEY-171O17.5-001	7	Danio rerio (Zebrafish) (Brachydanio rerio)	7955	NA	NA	NA	NA
GT_EA516_an_s_xh_428	AATGTAAAAAACTACAGAGGGAGTGCGTTGACTGGGAGGAGACCTGTATAATCCTGTGCT	454_c25932	454_c25932; UniRef90_Q1L983|Novel protein (Fragment) n=1 Tax=Danio rerio RepID=Q1L983_DANRE; Next best Hit: 454_rep_c16261(alignment length 61bp with 96.72%identity)	UniRef90_Q1L983	542	43.39	189	Novel protein (Fragment) n=1 Tax=Danio rerio RepID=Q1L983_DANRE	363	52.07	NA	Q1L983	Q1L983_DANRE	Novel protein (Fragment)	axdnd1	si:dkey-171o17.5 DKEY-171O17.5-001	7	Danio rerio (Zebrafish) (Brachydanio rerio)	7955	NA	NA	NA	NA
GT_EA516_an_s_sp_2559	AGTTTAACTGGGATTGCTCCCTCATAGTAACAGGCTCCATGGACAAAACCTGCAAGTTGT	454_c8395	454_c8395; UniRef90_Q1LV15|WD repeat-containing protein 69 n=2 Tax=Danio rerio RepID=WDR69_DANRE	UniRef90_Q1LV15	1253	78.68	319	WD repeat-containing protein 69 n=2 Tax=Danio rerio RepID=WDR69_DANRE	415	76.87	NA	Q1LV15	WDR69_DANRE	WD repeat-containing protein 69	wdr69	si:dkey-223n17.5 zgc:153626	7	Danio rerio (Zebrafish) (Brachydanio rerio)	7955	NA	NA	NA	NA
GT_EA516_an_s_sp_2559	AGTTTAACTGGGATTGCTCCCTCATAGTAACAGGCTCCATGGACAAAACCTGCAAGTTGT	454_c8395	454_c8395; UniRef90_Q1LV15|WD repeat-containing protein 69 n=2 Tax=Danio rerio RepID=WDR69_DANRE	UniRef90_Q1LV15	1253	78.68	319	WD repeat-containing protein 69 n=2 Tax=Danio rerio RepID=WDR69_DANRE	415	76.87	NA	Q1LV15	WDR69_DANRE	WD repeat-containing protein 69	wdr69	si:dkey-223n17.5 zgc:153626	7	Danio rerio (Zebrafish) (Brachydanio rerio)	7955	NA	NA	NA	NA
GT_EA516_an_s_sp_2259	AGCAGGATTCCCTTTCTGCTGGCCAAGGACCCGGAAGGCAATGACAAGAAAGTTCCCAGG	454_c62596	454_c62596; UniRef90_Q1LY37|Novel protein n=2 Tax=Danio rerio RepID=Q1LY37_DANRE	UniRef90_Q1LY37	289	72.06	68	Novel protein n=2 Tax=Danio rerio RepID=Q1LY37_DANRE	201	33.83	NA	Q1LY37	Q1LY37_DANRE	Novel protein	si:rp71-56i13.6		7	Danio rerio (Zebrafish) (Brachydanio rerio)	7955	NA	NA	NA	NA
GT_EA516_an_s_sp_2259	AGCAGGATTCCCTTTCTGCTGGCCAAGGACCCGGAAGGCAATGACAAGAAAGTTCCCAGG	454_c62596	454_c62596; UniRef90_Q1LY37|Novel protein n=2 Tax=Danio rerio RepID=Q1LY37_DANRE	UniRef90_Q1LY37	289	72.06	68	Novel protein n=2 Tax=Danio rerio RepID=Q1LY37_DANRE	201	33.83	NA	Q1LY37	Q1LY37_DANRE	Novel protein	si:rp71-56i13.6		7	Danio rerio (Zebrafish) (Brachydanio rerio)	7955	NA	NA	NA	NA
GT_EA516_an_as_sp_1365	TTCATCTTCTACTACTAGACGGCTCAACTGGAAGATGCTGAGGGTTTACCTGGATGAAAG	454_c25293	UniRef90_Q1RLU2|F-box protein 8 n=1 Tax=Danio rerio RepID=Q1RLU2_DANRE	UniRef90_Q1RLU2	879	71.82	181	F-box protein 8 n=1 Tax=Danio rerio RepID=Q1RLU2_DANRE	323	56.04	NA	Q1RLU2	Q1RLU2_DANRE	F-box protein 8	fbxo8	zgc:136842	7	Danio rerio (Zebrafish) (Brachydanio rerio)	7955	NA	GO:0005086~ARF guanyl-nucleotide exchange factor activity	GO:0032012~regulation of ARF protein signal transduction	GO:0005622~intracellular
GT_EA516_an_as_sp_1365	TTCATCTTCTACTACTAGACGGCTCAACTGGAAGATGCTGAGGGTTTACCTGGATGAAAG	454_c25293	UniRef90_Q1RLU2|F-box protein 8 n=1 Tax=Danio rerio RepID=Q1RLU2_DANRE	UniRef90_Q1RLU2	879	71.82	181	F-box protein 8 n=1 Tax=Danio rerio RepID=Q1RLU2_DANRE	323	56.04	NA	Q1RLU2	Q1RLU2_DANRE	F-box protein 8	fbxo8	zgc:136842	7	Danio rerio (Zebrafish) (Brachydanio rerio)	7955	NA	GO:0005086~ARF guanyl-nucleotide exchange factor activity	GO:0032012~regulation of ARF protein signal transduction	GO:0005622~intracellular
GT_EA516_an_s_sp_956	ATCGGAAAAATCAGGAAAGGGATGTTGGCCGCCTGGAGGCATTGAAATGTGATTTTTTCC	454_c24737	454_c24737; UniRef90_Q1RLV9|Wu:fb75c08 protein (Fragment) n=2 Tax=Danio rerio RepID=Q1RLV9_DANRE	UniRef90_Q1RLV9	762	85.54	242	Wu:fb75c08 protein (Fragment) n=2 Tax=Danio rerio RepID=Q1RLV9_DANRE	410	59.02	NA	Q1RLV9	Q1RLV9_DANRE	Wu:fb75c08 protein (Fragment)	wu:fb75c08		7	Danio rerio (Zebrafish) (Brachydanio rerio)	7955	NA	GO:0005524~ATP binding ; GO:0004835~tubulin-tyrosine ligase activity	GO:0006464~protein modification process	NA
GT_EA516_an_s_sp_956	ATCGGAAAAATCAGGAAAGGGATGTTGGCCGCCTGGAGGCATTGAAATGTGATTTTTTCC	454_c24737	454_c24737; UniRef90_Q1RLV9|Wu:fb75c08 protein (Fragment) n=2 Tax=Danio rerio RepID=Q1RLV9_DANRE	UniRef90_Q1RLV9	762	85.54	242	Wu:fb75c08 protein (Fragment) n=2 Tax=Danio rerio RepID=Q1RLV9_DANRE	410	59.02	NA	Q1RLV9	Q1RLV9_DANRE	Wu:fb75c08 protein (Fragment)	wu:fb75c08		7	Danio rerio (Zebrafish) (Brachydanio rerio)	7955	NA	GO:0005524~ATP binding ; GO:0004835~tubulin-tyrosine ligase activity	GO:0006464~protein modification process	NA
GT_EA516_an_s_sp_1250	TTTGAACTCTATGGGTACGACATTCTGCTGGATCAGAACCTCAAACCGTGGTTGATTGAG	454_c3202	454_c3202; UniRef90_Q1RLV9|Wu:fb75c08 protein (Fragment) n=2 Tax=Danio rerio RepID=Q1RLV9_DANRE; Next best Hit: 454_c24737(alignment length 22bp with 100.00%identity)	UniRef90_Q1RLV9	1240	85.47	296	Wu:fb75c08 protein (Fragment) n=2 Tax=Danio rerio RepID=Q1RLV9_DANRE	410	72.2	NA	Q1RLV9	Q1RLV9_DANRE	Wu:fb75c08 protein (Fragment)	wu:fb75c08	si:dkey-211h10.2	7	Danio rerio (Zebrafish) (Brachydanio rerio)	7955	NA	GO:0005524~ATP binding ; GO:0004835~tubulin-tyrosine ligase activity	GO:0006464~protein modification process	NA
GT_EA516_an_s_sp_1250	TTTGAACTCTATGGGTACGACATTCTGCTGGATCAGAACCTCAAACCGTGGTTGATTGAG	454_c3202	454_c3202; UniRef90_Q1RLV9|Wu:fb75c08 protein (Fragment) n=2 Tax=Danio rerio RepID=Q1RLV9_DANRE; Next best Hit: 454_c24737(alignment length 22bp with 100.00%identity)	UniRef90_Q1RLV9	1240	85.47	296	Wu:fb75c08 protein (Fragment) n=2 Tax=Danio rerio RepID=Q1RLV9_DANRE	410	72.2	NA	Q1RLV9	Q1RLV9_DANRE	Wu:fb75c08 protein (Fragment)	wu:fb75c08	si:dkey-211h10.2	7	Danio rerio (Zebrafish) (Brachydanio rerio)	7955	NA	GO:0005524~ATP binding ; GO:0004835~tubulin-tyrosine ligase activity	GO:0006464~protein modification process	NA
GT_EA516_an_as_sp_1531	GCGAGACAAGACTTTCAGGAAGTTCCTGAAAAAATATCTGATATGTAAAATCAGCAACTA	454_c27834	UniRef90_Q2PR15|Odorant receptor (Fragment) n=1 Tax=Takifugu rubripes RepID=Q2PR15_TAKRU	UniRef90_Q2PR15	777	73.99	223	Odorant receptor (Fragment) n=1 Tax=Takifugu rubripes RepID=Q2PR15_TAKRU	299	74.58	NA	Q2PR15	Q2PR15_TAKRU	Odorant receptor (Fragment)	OR4208-3		7	Takifugu rubripes (Japanese pufferfish) (Fugu rubripes)	31033	NA	GO:0004872~receptor activity	GO:0007186~G-protein coupled receptor protein signaling pathway	GO:0016021~integral to membrane
GT_EA516_an_as_sp_1531	GCGAGACAAGACTTTCAGGAAGTTCCTGAAAAAATATCTGATATGTAAAATCAGCAACTA	454_c27834	UniRef90_Q2PR15|Odorant receptor (Fragment) n=1 Tax=Takifugu rubripes RepID=Q2PR15_TAKRU	UniRef90_Q2PR15	777	73.99	223	Odorant receptor (Fragment) n=1 Tax=Takifugu rubripes RepID=Q2PR15_TAKRU	299	74.58	NA	Q2PR15	Q2PR15_TAKRU	Odorant receptor (Fragment)	OR4208-3		7	Takifugu rubripes (Japanese pufferfish) (Fugu rubripes)	31033	NA	GO:0004872~receptor activity	GO:0007186~G-protein coupled receptor protein signaling pathway	GO:0016021~integral to membrane
GT_EA516_an_s_sp_3087	GAGTTCAAATTCGCCTCACACACATGCTTTTTCCTCAATTAAAGAACATGGAACGTCAGC	454_rep_c1736	454_rep_c1736; UniRef90_Q32TF8|EF-hand domain-containing family member C2 n=2 Tax=Danio rerio RepID=EFHC2_DANRE	UniRef90_Q32TF8	1114	59.62	312	EF-hand domain-containing family member C2 n=2 Tax=Danio rerio RepID=EFHC2_DANRE	748	41.71	NA	Q32TF8	EFHC2_DANRE	EF-hand domain-containing family member C2	efhc2	zgc:152706	7	Danio rerio (Zebrafish) (Brachydanio rerio)	7955	NA	GO:0005509~calcium ion binding	NA	NA
GT_EA516_an_s_sp_3087	GAGTTCAAATTCGCCTCACACACATGCTTTTTCCTCAATTAAAGAACATGGAACGTCAGC	454_rep_c1736	454_rep_c1736; UniRef90_Q32TF8|EF-hand domain-containing family member C2 n=2 Tax=Danio rerio RepID=EFHC2_DANRE	UniRef90_Q32TF8	1114	59.62	312	EF-hand domain-containing family member C2 n=2 Tax=Danio rerio RepID=EFHC2_DANRE	748	41.71	NA	Q32TF8	EFHC2_DANRE	EF-hand domain-containing family member C2	efhc2	zgc:152706	7	Danio rerio (Zebrafish) (Brachydanio rerio)	7955	NA	GO:0005509~calcium ion binding	NA	NA
GT_EA516_an_s_sp_586	CTCAGACACCGTTGTGCATGCATGGTACTCAGGGATCATGTTGAAGGTGACAGGTAGTGC	454_c15779	454_c15779; UniRef90_Q3B747|Zgc:123314 n=3 Tax=Danio rerio RepID=Q3B747_DANRE	UniRef90_Q3B747	640	52.17	92	Zgc:123314 n=3 Tax=Danio rerio RepID=Q3B747_DANRE	205	44.88	NA	Q3B747	Q3B747_DANRE	Zgc:123314	apooa		7	Danio rerio (Zebrafish) (Brachydanio rerio)	7955	NA	NA	NA	NA
GT_EA516_an_s_sp_586	CTCAGACACCGTTGTGCATGCATGGTACTCAGGGATCATGTTGAAGGTGACAGGTAGTGC	454_c15779	454_c15779; UniRef90_Q3B747|Zgc:123314 n=3 Tax=Danio rerio RepID=Q3B747_DANRE	UniRef90_Q3B747	640	52.17	92	Zgc:123314 n=3 Tax=Danio rerio RepID=Q3B747_DANRE	205	44.88	NA	Q3B747	Q3B747_DANRE	Zgc:123314	apooa		7	Danio rerio (Zebrafish) (Brachydanio rerio)	7955	NA	NA	NA	NA
GT_EA516_an_s_sp_775	TTGAAGAACCCCCCGAAGGACTTCTATCCCCGGGCAGGGGTTATCGGCTTCACCGGTGTC	454_c20484	454_c20484; UniRef90_Q3B747|Zgc:123314 n=3 Tax=Danio rerio RepID=Q3B747_DANRE	UniRef90_Q3B747	772	57.14	147	Zgc:123314 n=3 Tax=Danio rerio RepID=Q3B747_DANRE	205	71.71	NA	Q3B747	Q3B747_DANRE	Zgc:123314	apooa	zgc:123314	7	Danio rerio (Zebrafish) (Brachydanio rerio)	7955	NA	NA	NA	NA
GT_EA516_an_s_sp_775	TTGAAGAACCCCCCGAAGGACTTCTATCCCCGGGCAGGGGTTATCGGCTTCACCGGTGTC	454_c20484	454_c20484; UniRef90_Q3B747|Zgc:123314 n=3 Tax=Danio rerio RepID=Q3B747_DANRE	UniRef90_Q3B747	772	57.14	147	Zgc:123314 n=3 Tax=Danio rerio RepID=Q3B747_DANRE	205	71.71	NA	Q3B747	Q3B747_DANRE	Zgc:123314	apooa	zgc:123314	7	Danio rerio (Zebrafish) (Brachydanio rerio)	7955	NA	NA	NA	NA
GT_EA516_an_s_sp_3422	CTTAAATATACAAAACCTACTGTGTAGCTAAATACTAACGTGAATGAGAGCTAAACTTTG	454_rep_c23876	454_rep_c23876; UniRef90_Q3KPY9|Dydc1 protein (Fragment) n=1 Tax=Xenopus laevis RepID=Q3KPY9_XENLA	UniRef90_Q3KPY9	616	45.92	98	Dydc1 protein (Fragment) n=1 Tax=Xenopus laevis RepID=Q3KPY9_XENLA	221	44.34	NA	Q3KPY9	Q3KPY9_XENLA	Dydc1 protein (Fragment)	dydc1		7	Xenopus laevis (African clawed frog)	8355	NA	NA	NA	NA
GT_EA516_an_s_sp_3422	CTTAAATATACAAAACCTACTGTGTAGCTAAATACTAACGTGAATGAGAGCTAAACTTTG	454_rep_c23876	454_rep_c23876; UniRef90_Q3KPY9|Dydc1 protein (Fragment) n=1 Tax=Xenopus laevis RepID=Q3KPY9_XENLA	UniRef90_Q3KPY9	616	45.92	98	Dydc1 protein (Fragment) n=1 Tax=Xenopus laevis RepID=Q3KPY9_XENLA	221	44.34	NA	Q3KPY9	Q3KPY9_XENLA	Dydc1 protein (Fragment)	dydc1		7	Xenopus laevis (African clawed frog)	8355	NA	NA	NA	NA
GT_EA516_an_s_xh_2709	AGCCGGGCAACAGACAACTGAGACCACAGACAGCTCGGCTCCTGCTGACAGGGATCCAGT	454_rep_c23876	454_rep_c23876; UniRef90_Q3KPY9|Dydc1 protein (Fragment) n=1 Tax=Xenopus laevis RepID=Q3KPY9_XENLA; Next best Hit: 454_rep_c1985(alignment length 60bp with 100.00%identity)	UniRef90_Q3KPY9	616	45.92	98	Dydc1 protein (Fragment) n=1 Tax=Xenopus laevis RepID=Q3KPY9_XENLA	221	44.34	NA	Q3KPY9	Q3KPY9_XENLA	Dydc1 protein (Fragment)	dydc1		7	Xenopus laevis (African clawed frog)	8355	NA	NA	NA	NA
GT_EA516_an_s_xh_2709	AGCCGGGCAACAGACAACTGAGACCACAGACAGCTCGGCTCCTGCTGACAGGGATCCAGT	454_rep_c23876	454_rep_c23876; UniRef90_Q3KPY9|Dydc1 protein (Fragment) n=1 Tax=Xenopus laevis RepID=Q3KPY9_XENLA; Next best Hit: 454_rep_c1985(alignment length 60bp with 100.00%identity)	UniRef90_Q3KPY9	616	45.92	98	Dydc1 protein (Fragment) n=1 Tax=Xenopus laevis RepID=Q3KPY9_XENLA	221	44.34	NA	Q3KPY9	Q3KPY9_XENLA	Dydc1 protein (Fragment)	dydc1		7	Xenopus laevis (African clawed frog)	8355	NA	NA	NA	NA
GT_EA516_an_s_sp_1059	TAAAACATTCATAAGTAACGTTAAAGGTGGATACGGAGTGCGAGTCATTTCAGAAAGAAA	454_c27346	454_c27346; UniRef90_Q3SYS3|Sperm surface protein Sp17 n=3 Tax=Bovidae RepID=Q3SYS3_BOVIN	UniRef90_Q3SYS3	560	56.6	53	Sperm surface protein Sp17 n=3 Tax=Bovidae RepID=Q3SYS3_BOVIN	147	36.05	NA	Q3SYS3	Q3SYS3_BOVIN	Sperm surface protein Sp17 (Sperm autoantigenic protein 17)	SPA17		7	Bos taurus (Bovine)	9913	NA	GO:0008603~cAMP-dependent protein kinase regulator activity	GO:0007339~binding of sperm to zona pellucida ; GO:0007165~signal transduction	GO:0016020~membrane
GT_EA516_an_s_sp_1059	TAAAACATTCATAAGTAACGTTAAAGGTGGATACGGAGTGCGAGTCATTTCAGAAAGAAA	454_c27346	454_c27346; UniRef90_Q3SYS3|Sperm surface protein Sp17 n=3 Tax=Bovidae RepID=Q3SYS3_BOVIN	UniRef90_Q3SYS3	560	56.6	53	Sperm surface protein Sp17 n=3 Tax=Bovidae RepID=Q3SYS3_BOVIN	147	36.05	NA	Q3SYS3	Q3SYS3_BOVIN	Sperm surface protein Sp17 (Sperm autoantigenic protein 17)	SPA17		7	Bos taurus (Bovine)	9913	NA	GO:0008603~cAMP-dependent protein kinase regulator activity	GO:0007339~binding of sperm to zona pellucida ; GO:0007165~signal transduction	GO:0016020~membrane
GT_EA516_an_as_xh_2442	ACCTTTGGACCAACTCTACAACTACCTGGCTCACCTGGACGGGGACATGCCACAGGATCA	454_rep_c66420	UniRef90_Q3ZLB7|ASP n=1 Tax=Oreochromis mossambicus RepID=Q3ZLB7_OREMO	UniRef90_Q3ZLB7	635	82	100	ASP n=1 Tax=Oreochromis mossambicus RepID=Q3ZLB7_OREMO	210	47.62	NA	Q3ZLB7	Q3ZLB7_OREMO	ASP	NA		7	Oreochromis mossambicus (Mozambique tilapia) (Tilapia mossambica)	8127	NA	GO:0008603~cAMP-dependent protein kinase regulator activity	GO:0007165~signal transduction	NA
GT_EA516_an_as_xh_2442	ACCTTTGGACCAACTCTACAACTACCTGGCTCACCTGGACGGGGACATGCCACAGGATCA	454_rep_c66420	UniRef90_Q3ZLB7|ASP n=1 Tax=Oreochromis mossambicus RepID=Q3ZLB7_OREMO	UniRef90_Q3ZLB7	635	82	100	ASP n=1 Tax=Oreochromis mossambicus RepID=Q3ZLB7_OREMO	210	47.62	NA	Q3ZLB7	Q3ZLB7_OREMO	ASP	NA		7	Oreochromis mossambicus (Mozambique tilapia) (Tilapia mossambica)	8127	NA	GO:0008603~cAMP-dependent protein kinase regulator activity	GO:0007165~signal transduction	NA
GT_EA516_an_s_xh_2673	ATGAGAAACATCAGGCACAGATTGATCAGTATGTGGGACTAATACGGACCCAGGTCAACT	454_rep_c23115	454_rep_c23115; UniRef90_Q4FZ65|RTN1 (Fragment) n=4 Tax=Percomorpha RepID=Q4FZ65_GASAC; Next best Hit: 454_rep_c19756(alignment length 60bp with 100.00%identity)	UniRef90_Q4FZ65	695	94.96	119	RTN1 (Fragment) n=4 Tax=Percomorpha RepID=Q4FZ65_GASAC	145	82.07	NA	Q4FZ65	Q4FZ65_GASAC	RTN1 (Fragment)	RTN1		7	Gasterosteus aculeatus (Three-spined stickleback)	69293	NA	NA	NA	NA
GT_EA516_an_s_xh_2673	ATGAGAAACATCAGGCACAGATTGATCAGTATGTGGGACTAATACGGACCCAGGTCAACT	454_rep_c23115	454_rep_c23115; UniRef90_Q4FZ65|RTN1 (Fragment) n=4 Tax=Percomorpha RepID=Q4FZ65_GASAC; Next best Hit: 454_rep_c19756(alignment length 60bp with 100.00%identity)	UniRef90_Q4FZ65	695	94.96	119	RTN1 (Fragment) n=4 Tax=Percomorpha RepID=Q4FZ65_GASAC	145	82.07	NA	Q4FZ65	Q4FZ65_GASAC	RTN1 (Fragment)	RTN1		7	Gasterosteus aculeatus (Three-spined stickleback)	69293	NA	NA	NA	NA
GT_EA516_an_s_xh_1715	TCTCTGCTACCATCAGTTTCAGGATCTACAAATCTGTGCTGCAGGCTGTGCAGAAGACCG	454_rep_c23115	454_rep_c23115; UniRef90_Q4FZ65|RTN1 (Fragment) n=4 Tax=Percomorpha RepID=Q4FZ65_GASAC; Next best Hit: 454_rep_c13263(alignment length 60bp with 100.00%identity)	UniRef90_Q4FZ65	695	94.96	119	RTN1 (Fragment) n=4 Tax=Percomorpha RepID=Q4FZ65_GASAC	145	82.07	NA	Q4FZ65	Q4FZ65_GASAC	RTN1 (Fragment)	RTN1		7	Gasterosteus aculeatus (Three-spined stickleback)	69293	NA	NA	NA	NA
GT_EA516_an_s_xh_1715	TCTCTGCTACCATCAGTTTCAGGATCTACAAATCTGTGCTGCAGGCTGTGCAGAAGACCG	454_rep_c23115	454_rep_c23115; UniRef90_Q4FZ65|RTN1 (Fragment) n=4 Tax=Percomorpha RepID=Q4FZ65_GASAC; Next best Hit: 454_rep_c13263(alignment length 60bp with 100.00%identity)	UniRef90_Q4FZ65	695	94.96	119	RTN1 (Fragment) n=4 Tax=Percomorpha RepID=Q4FZ65_GASAC	145	82.07	NA	Q4FZ65	Q4FZ65_GASAC	RTN1 (Fragment)	RTN1		7	Gasterosteus aculeatus (Three-spined stickleback)	69293	NA	NA	NA	NA
GT_EA516_an_s_xh_3532	ATGGAGTTTGGTGCAAAGTTAGCCAGAGTTCAGAGTATAGCTCAGTTGAGCCAACAGCAA	454_rep_c49154	454_rep_c49154; UniRef90_Q4G0S7|Coiled-coil domain-containing protein 152 n=1 Tax=Homo sapiens RepID=CC152_HUMAN; Next best Hit: 454_rep_c3806(alignment length 60bp with 100.00%identity)	UniRef90_Q4G0S7	646	41.18	153	Coiled-coil domain-containing protein 152 n=1 Tax=Homo sapiens RepID=CC152_HUMAN	254	60.24	NA	Q4G0S7	CC152_HUMAN	Coiled-coil domain-containing protein 152	CCDC152	Chr5_400	7	Homo sapiens (Human)	9606	NA	NA	NA	NA
GT_EA516_an_s_xh_3532	ATGGAGTTTGGTGCAAAGTTAGCCAGAGTTCAGAGTATAGCTCAGTTGAGCCAACAGCAA	454_rep_c49154	454_rep_c49154; UniRef90_Q4G0S7|Coiled-coil domain-containing protein 152 n=1 Tax=Homo sapiens RepID=CC152_HUMAN; Next best Hit: 454_rep_c3806(alignment length 60bp with 100.00%identity)	UniRef90_Q4G0S7	646	41.18	153	Coiled-coil domain-containing protein 152 n=1 Tax=Homo sapiens RepID=CC152_HUMAN	254	60.24	NA	Q4G0S7	CC152_HUMAN	Coiled-coil domain-containing protein 152	CCDC152	Chr5_400	7	Homo sapiens (Human)	9606	NA	NA	NA	NA
GT_EA516_an_s_sp_4004	AAACTGTGTGAATCTTGACAGGTTTATGGAGGACTTTACTCAACTTGAACAGAAAATTAC	454_rep_c3806	454_rep_c3806; UniRef90_Q4G0S7|Coiled-coil domain-containing protein 152 n=1 Tax=Homo sapiens RepID=CC152_HUMAN	UniRef90_Q4G0S7	1143	40.38	265	Coiled-coil domain-containing protein 152 n=1 Tax=Homo sapiens RepID=CC152_HUMAN	254	104.33	NA	Q4G0S7	CC152_HUMAN	Coiled-coil domain-containing protein 152			7	Homo sapiens (Human)	9606	NA	NA	NA	NA
GT_EA516_an_s_sp_4004	AAACTGTGTGAATCTTGACAGGTTTATGGAGGACTTTACTCAACTTGAACAGAAAATTAC	454_rep_c3806	454_rep_c3806; UniRef90_Q4G0S7|Coiled-coil domain-containing protein 152 n=1 Tax=Homo sapiens RepID=CC152_HUMAN	UniRef90_Q4G0S7	1143	40.38	265	Coiled-coil domain-containing protein 152 n=1 Tax=Homo sapiens RepID=CC152_HUMAN	254	104.33	NA	Q4G0S7	CC152_HUMAN	Coiled-coil domain-containing protein 152	CCDC152	Chr5_400	7	Homo sapiens (Human)	9606	NA	NA	NA	NA
GT_EA516_an_s_xh_731	ATGATCTGAAATTGGACCACGAGACACTGGAACAGCAATTCAGCAAGCTTCAGCTGGAAA	454_c41282	454_c41282; UniRef90_Q4KLW4|MGC114774 protein n=3 Tax=Xenopus RepID=Q4KLW4_XENLA; Next best Hit: 454_c9124(alignment length 60bp with 100.00%identity)	UniRef90_Q4KLW4	776	54.67	150	MGC114774 protein n=3 Tax=Xenopus RepID=Q4KLW4_XENLA	484	30.99	NA	Q4KLW4	Q4KLW4_XENLA	MGC114774 protein	gas8	MGC114774	7	Xenopus laevis (African clawed frog)	8355	NA	NA	NA	NA
GT_EA516_an_s_xh_731	ATGATCTGAAATTGGACCACGAGACACTGGAACAGCAATTCAGCAAGCTTCAGCTGGAAA	454_c41282	454_c41282; UniRef90_Q4KLW4|MGC114774 protein n=3 Tax=Xenopus RepID=Q4KLW4_XENLA; Next best Hit: 454_c9124(alignment length 60bp with 100.00%identity)	UniRef90_Q4KLW4	776	54.67	150	MGC114774 protein n=3 Tax=Xenopus RepID=Q4KLW4_XENLA	484	30.99	NA	Q4KLW4	Q4KLW4_XENLA	MGC114774 protein	gas8	MGC114774	7	Xenopus laevis (African clawed frog)	8355	NA	NA	NA	NA
GT_EA516_an_s_sp_1569	TTGACGAAAGTGCTGAAAGTGAGAAGAAAATGAAAATACTACGCAACTACAAAGGATGCC	454_c41282	454_c41282; UniRef90_Q4KLW4|MGC114774 protein n=3 Tax=Xenopus RepID=Q4KLW4_XENLA	UniRef90_Q4KLW4	776	54.67	150	MGC114774 protein n=3 Tax=Xenopus RepID=Q4KLW4_XENLA	484	30.99	NA	Q4KLW4	Q4KLW4_XENLA	MGC114774 protein	gas8	MGC114774	7	Xenopus laevis (African clawed frog)	8355	NA	NA	NA	NA
GT_EA516_an_s_sp_1569	TTGACGAAAGTGCTGAAAGTGAGAAGAAAATGAAAATACTACGCAACTACAAAGGATGCC	454_c41282	454_c41282; UniRef90_Q4KLW4|MGC114774 protein n=3 Tax=Xenopus RepID=Q4KLW4_XENLA	UniRef90_Q4KLW4	776	54.67	150	MGC114774 protein n=3 Tax=Xenopus RepID=Q4KLW4_XENLA	484	30.99	NA	Q4KLW4	Q4KLW4_XENLA	MGC114774 protein	gas8	MGC114774	7	Xenopus laevis (African clawed frog)	8355	NA	NA	NA	NA
GT_EA516_an_s_xh_4436	GAAAAAGCACCTGAAAGAATACCACTACAAGCAAAGAGTACGTGTACGGCGAATGGATAC	454_rep_c64968	454_rep_c64968; UniRef90_Q4QRC6|Iron-sulfur cluster assembly 1 homolog, mitochondrial n=1 Tax=Danio rerio RepID=ISCA1_DANRE; Next best Hit: 454_c34925(alignment length 60bp with 100.00%identity)	UniRef90_Q4QRC6	869	83.56	73	Iron-sulfur cluster assembly 1 homolog, mitochondrial n=1 Tax=Danio rerio RepID=ISCA1_DANRE	129	56.59	573999	Q4QRC6	ISCA1_DANRE	Iron-sulfur cluster assembly 1 homolog, mitochondrial (HESB-like domain-containing protein 2) (Iron-sulfur assembly protein IscA)	isca1	hbld2 zgc:114185	7	Danio rerio (Zebrafish) (Brachydanio rerio)	7955	NA	GO:0051536~iron-sulfur cluster binding ; GO:0046872~metal ion binding ; GO:0005198~structural molecule activity	GO:0006783~heme biosynthetic process ; GO:0016226~iron-sulfur cluster assembly	GO:0005739~mitochondrion
GT_EA516_an_s_xh_4436	GAAAAAGCACCTGAAAGAATACCACTACAAGCAAAGAGTACGTGTACGGCGAATGGATAC	454_rep_c64968	454_rep_c64968; UniRef90_Q4QRC6|Iron-sulfur cluster assembly 1 homolog, mitochondrial n=1 Tax=Danio rerio RepID=ISCA1_DANRE; Next best Hit: 454_c34925(alignment length 60bp with 100.00%identity)	UniRef90_Q4QRC6	869	83.56	73	Iron-sulfur cluster assembly 1 homolog, mitochondrial n=1 Tax=Danio rerio RepID=ISCA1_DANRE	129	56.59	573999	Q4QRC6	ISCA1_DANRE	Iron-sulfur cluster assembly 1 homolog, mitochondrial (HESB-like domain-containing protein 2) (Iron-sulfur assembly protein IscA)	isca1	hbld2 zgc:114185	7	Danio rerio (Zebrafish) (Brachydanio rerio)	7955	NA	GO:0051536~iron-sulfur cluster binding ; GO:0046872~metal ion binding ; GO:0005198~structural molecule activity	GO:0006783~heme biosynthetic process ; GO:0016226~iron-sulfur cluster assembly	GO:0005739~mitochondrion
GT_EA516_an_s_sp_152	TCGGCGAGGCTCTGACTCGACACGACGAGTTCTAACATCCAACCTGCCTCCAAAGACTCT	454_c10805	454_c10805; UniRef90_Q4REY8|Chromosome 13 SCAF15122, whole genome shotgun sequence n=2 Tax=Tetraodontidae RepID=Q4REY8_TETNG	UniRef90_Q4REY8	645	85.38	171	Chromosome 13 SCAF15122, whole genome shotgun sequence n=2 Tax=Tetraodontidae RepID=Q4REY8_TETNG	315	54.29	NA	Q4REY8	Q4REY8_TETNG	Chromosome 13 SCAF15122, whole genome shotgun sequence	CALU	GSTENG00035558001	7	Tetraodon nigroviridis (Green puffer)	99883	NA	GO:0005509~calcium ion binding	NA	NA
GT_EA516_an_s_sp_152	TCGGCGAGGCTCTGACTCGACACGACGAGTTCTAACATCCAACCTGCCTCCAAAGACTCT	454_c10805	454_c10805; UniRef90_Q4REY8|Chromosome 13 SCAF15122, whole genome shotgun sequence n=2 Tax=Tetraodontidae RepID=Q4REY8_TETNG	UniRef90_Q4REY8	645	85.38	171	Chromosome 13 SCAF15122, whole genome shotgun sequence n=2 Tax=Tetraodontidae RepID=Q4REY8_TETNG	315	54.29	NA	Q4REY8	Q4REY8_TETNG	Chromosome 13 SCAF15122, whole genome shotgun sequence	CALU	GSTENG00035558001	7	Tetraodon nigroviridis (Green puffer)	99883	NA	GO:0005509~calcium ion binding	NA	NA
GT_EA516_an_s_sp_1931	ATGTGCTGCAGCTCCAGTTGTCGGACCCTGTAAAGGCACCTTCCCACGCTGGTACTATGA	454_c51471	454_c51471; UniRef90_Q4RFA1|Chromosome 14 SCAF15120, whole genome shotgun sequence. (Fragment) n=1 Tax=Tetraodon nigroviridis RepID=Q4RFA1_TETNG	UniRef90_Q4RFA1	589	59.39	165	Chromosome 14 SCAF15120, whole genome shotgun sequence. (Fragment) n=1 Tax=Tetraodon nigroviridis RepID=Q4RFA1_TETNG	541	30.5	NA	Q4RFA1	Q4RFA1_TETNG	Chromosome 14 SCAF15120, whole genome shotgun sequence. (Fragment)	GSTENG00035417001		7	Tetraodon nigroviridis (Green puffer)	99883	NA	GO:0004867~serine-type endopeptidase inhibitor activity	NA	NA
GT_EA516_an_s_sp_1931	ATGTGCTGCAGCTCCAGTTGTCGGACCCTGTAAAGGCACCTTCCCACGCTGGTACTATGA	454_c51471	454_c51471; UniRef90_Q4RFA1|Chromosome 14 SCAF15120, whole genome shotgun sequence. (Fragment) n=1 Tax=Tetraodon nigroviridis RepID=Q4RFA1_TETNG	UniRef90_Q4RFA1	589	59.39	165	Chromosome 14 SCAF15120, whole genome shotgun sequence. (Fragment) n=1 Tax=Tetraodon nigroviridis RepID=Q4RFA1_TETNG	541	30.5	NA	Q4RFA1	Q4RFA1_TETNG	Chromosome 14 SCAF15120, whole genome shotgun sequence. (Fragment)	GSTENG00035417001		7	Tetraodon nigroviridis (Green puffer)	99883	NA	GO:0004867~serine-type endopeptidase inhibitor activity	NA	NA
GT_EA516_an_s_xh_937	CAGAGAGCGACGTCCCTGTCTCCAAACCATTTCCAGTAGGAGGAGGACATCCAGTACCAG	454_c51471	454_c51471; UniRef90_Q4RFA1|Chromosome 14 SCAF15120, whole genome shotgun sequence. (Fragment) n=1 Tax=Tetraodon nigroviridis RepID=Q4RFA1_TETNG; Next best Hit: 454_c7911(alignment length 60bp with 100.00%identity)	UniRef90_Q4RFA1	589	59.39	165	Chromosome 14 SCAF15120, whole genome shotgun sequence. (Fragment) n=1 Tax=Tetraodon nigroviridis RepID=Q4RFA1_TETNG	541	30.5	NA	Q4RFA1	Q4RFA1_TETNG	Chromosome 14 SCAF15120, whole genome shotgun sequence. (Fragment)	GSTENG00035417001		7	Tetraodon nigroviridis (Green puffer)	99883	NA	GO:0004867~serine-type endopeptidase inhibitor activity	NA	NA
GT_EA516_an_s_xh_937	CAGAGAGCGACGTCCCTGTCTCCAAACCATTTCCAGTAGGAGGAGGACATCCAGTACCAG	454_c51471	454_c51471; UniRef90_Q4RFA1|Chromosome 14 SCAF15120, whole genome shotgun sequence. (Fragment) n=1 Tax=Tetraodon nigroviridis RepID=Q4RFA1_TETNG; Next best Hit: 454_c7911(alignment length 60bp with 100.00%identity)	UniRef90_Q4RFA1	589	59.39	165	Chromosome 14 SCAF15120, whole genome shotgun sequence. (Fragment) n=1 Tax=Tetraodon nigroviridis RepID=Q4RFA1_TETNG	541	30.5	NA	Q4RFA1	Q4RFA1_TETNG	Chromosome 14 SCAF15120, whole genome shotgun sequence. (Fragment)	GSTENG00035417001		7	Tetraodon nigroviridis (Green puffer)	99883	NA	GO:0004867~serine-type endopeptidase inhibitor activity	NA	NA
GT_EA516_an_as_sp_1782	AATAACAAGACGCGCTGTGCAGTTTGTTGTTTATGTGACAGTTGCCAGGAGTTCGTGTGT	454_c31798	UniRef90_Q4RGK6|Chromosome undetermined SCAF15099, whole genome shotgun sequence. (Fragment) n=1 Tax=Tetraodon nigroviridis RepID=Q4RGK6_TETNG	UniRef90_Q4RGK6	546	82.18	101	Chromosome undetermined SCAF15099, whole genome shotgun sequence. (Fragment) n=1 Tax=Tetraodon nigroviridis RepID=Q4RGK6_TETNG	325	31.08	NA	Q4RGK6	Q4RGK6_TETNG	Chromosome undetermined SCAF15099, whole genome shotgun sequence. (Fragment)	GSTENG00034763001		7	Tetraodon nigroviridis (Green puffer)	99883	NA	GO:0008137~NADH dehydrogenase (ubiquinone) activity	NA	NA
GT_EA516_an_s_sp_3937	GGTCTAAATGCTAGGACGGAACTATTAGAGTGGCGCACAGCCGAAAATAATTAAGCATGG	454_rep_c35866	454_rep_c35866; UniRef90_Q4RHR2|Chromosome 19 SCAF15045, whole genome shotgun sequence. (Fragment) n=2 Tax=Tetraodon nigroviridis RepID=Q4RHR2_TETNG; Next best Hit: 454_rep_c1826(alignment length 29bp with 100.00%identity)	UniRef90_Q4RHR2	660	54.05	148	Chromosome 19 SCAF15045, whole genome shotgun sequence. (Fragment) n=2 Tax=Tetraodon nigroviridis RepID=Q4RHR2_TETNG	145	102.07	NA	Q4RHR2	Q4RHR2_TETNG	Chromosome 19 SCAF15045, whole genome shotgun sequence. (Fragment)	GSTENG00034212001		7	Tetraodon nigroviridis (Green puffer)	99883	NA	NA	NA	NA
GT_EA516_an_s_sp_3937	GGTCTAAATGCTAGGACGGAACTATTAGAGTGGCGCACAGCCGAAAATAATTAAGCATGG	454_rep_c35866	454_rep_c35866; UniRef90_Q4RHR2|Chromosome 19 SCAF15045, whole genome shotgun sequence. (Fragment) n=2 Tax=Tetraodon nigroviridis RepID=Q4RHR2_TETNG; Next best Hit: 454_rep_c1826(alignment length 29bp with 100.00%identity)	UniRef90_Q4RHR2	660	54.05	148	Chromosome 19 SCAF15045, whole genome shotgun sequence. (Fragment) n=2 Tax=Tetraodon nigroviridis RepID=Q4RHR2_TETNG	145	102.07	NA	Q4RHR2	Q4RHR2_TETNG	Chromosome 19 SCAF15045, whole genome shotgun sequence. (Fragment)	GSTENG00034212001		7	Tetraodon nigroviridis (Green puffer)	99883	NA	NA	NA	NA
GT_EA516_an_s_sp_2982	AATCCTGGTGCTAATATCCTGAGCCAGCCTATTAGTAATGGCTCCCTGTAAATAATAACT	454_rep_c1575	454_rep_c1575; UniRef90_Q4RJQ3|Chromosome 13 SCAF15035, whole genome shotgun sequence n=1 Tax=Tetraodon nigroviridis RepID=Q4RJQ3_TETNG	UniRef90_Q4RJQ3	636	73.91	46	Chromosome 13 SCAF15035, whole genome shotgun sequence n=1 Tax=Tetraodon nigroviridis RepID=Q4RJQ3_TETNG	147	31.29	NA	Q4RJQ3	Q4RJQ3_TETNG	Chromosome 13 SCAF15035, whole genome shotgun sequence	GSTENG00033331001		7	Tetraodon nigroviridis (Green puffer)	99883	NA	GO:0003677~DNA binding	GO:0006355~regulation of transcription, DNA-dependent	NA
GT_EA516_an_s_sp_2982	AATCCTGGTGCTAATATCCTGAGCCAGCCTATTAGTAATGGCTCCCTGTAAATAATAACT	454_rep_c1575	454_rep_c1575; UniRef90_Q4RJQ3|Chromosome 13 SCAF15035, whole genome shotgun sequence n=1 Tax=Tetraodon nigroviridis RepID=Q4RJQ3_TETNG	UniRef90_Q4RJQ3	636	73.91	46	Chromosome 13 SCAF15035, whole genome shotgun sequence n=1 Tax=Tetraodon nigroviridis RepID=Q4RJQ3_TETNG	147	31.29	NA	Q4RJQ3	Q4RJQ3_TETNG	Chromosome 13 SCAF15035, whole genome shotgun sequence	GSTENG00033331001		7	Tetraodon nigroviridis (Green puffer)	99883	NA	GO:0003677~DNA binding	GO:0006355~regulation of transcription, DNA-dependent	NA
GT_EA516_an_s_sp_1929	AGGACTTTCAAAATAGTCTTTGCAACTGCAGTACCATGCAATTATGACCTAACCACAACA	454_c51433	454_c51433; UniRef90_Q4RJQ3|Chromosome 13 SCAF15035, whole genome shotgun sequence n=1 Tax=Tetraodon nigroviridis RepID=Q4RJQ3_TETNG	UniRef90_Q4RJQ3	937	74.55	55	Chromosome 13 SCAF15035, whole genome shotgun sequence n=1 Tax=Tetraodon nigroviridis RepID=Q4RJQ3_TETNG	147	37.41	NA	Q4RJQ3	Q4RJQ3_TETNG	Chromosome 13 SCAF15035, whole genome shotgun sequence	GSTENG00033331001		7	Tetraodon nigroviridis (Green puffer)	99883	NA	GO:0003677~DNA binding	GO:0006355~regulation of transcription, DNA-dependent	NA
GT_EA516_an_s_sp_1929	AGGACTTTCAAAATAGTCTTTGCAACTGCAGTACCATGCAATTATGACCTAACCACAACA	454_c51433	454_c51433; UniRef90_Q4RJQ3|Chromosome 13 SCAF15035, whole genome shotgun sequence n=1 Tax=Tetraodon nigroviridis RepID=Q4RJQ3_TETNG	UniRef90_Q4RJQ3	937	74.55	55	Chromosome 13 SCAF15035, whole genome shotgun sequence n=1 Tax=Tetraodon nigroviridis RepID=Q4RJQ3_TETNG	147	37.41	NA	Q4RJQ3	Q4RJQ3_TETNG	Chromosome 13 SCAF15035, whole genome shotgun sequence	GSTENG00033331001		7	Tetraodon nigroviridis (Green puffer)	99883	NA	GO:0003677~DNA binding	GO:0006355~regulation of transcription, DNA-dependent	NA
GT_EA516_an_s_sp_4005	AAGGACTTGTCTTTCTGAAGAGAGAAGAAATGGGAATAAAAGTGGAAATTCTGCTCCAAA	454_rep_c38068	454_rep_c38068; UniRef90_Q4RJQ3|Chromosome 13 SCAF15035, whole genome shotgun sequence n=1 Tax=Tetraodon nigroviridis RepID=Q4RJQ3_TETNG	UniRef90_Q4RJQ3	513	60.34	58	Chromosome 13 SCAF15035, whole genome shotgun sequence n=1 Tax=Tetraodon nigroviridis RepID=Q4RJQ3_TETNG	147	39.46	NA	Q4RJQ3	Q4RJQ3_TETNG	Chromosome 13 SCAF15035, whole genome shotgun sequence	GSTENG00033331001		7	Tetraodon nigroviridis (Green puffer)	99883	NA	GO:0003677~DNA binding	GO:0006355~regulation of transcription, DNA-dependent	NA
GT_EA516_an_s_sp_4005	AAGGACTTGTCTTTCTGAAGAGAGAAGAAATGGGAATAAAAGTGGAAATTCTGCTCCAAA	454_rep_c38068	454_rep_c38068; UniRef90_Q4RJQ3|Chromosome 13 SCAF15035, whole genome shotgun sequence n=1 Tax=Tetraodon nigroviridis RepID=Q4RJQ3_TETNG	UniRef90_Q4RJQ3	513	60.34	58	Chromosome 13 SCAF15035, whole genome shotgun sequence n=1 Tax=Tetraodon nigroviridis RepID=Q4RJQ3_TETNG	147	39.46	NA	Q4RJQ3	Q4RJQ3_TETNG	Chromosome 13 SCAF15035, whole genome shotgun sequence	GSTENG00033331001		7	Tetraodon nigroviridis (Green puffer)	99883	NA	GO:0003677~DNA binding	GO:0006355~regulation of transcription, DNA-dependent	NA
GT_EA516_an_as_sp_2592	TGAACTCCGGTTGGCTCTTGGTTTCCTCCCTGGCAATGCATCCTTCTCCAACAAGTGCAG	454_c50452	UniRef90_Q4RL62|Chromosome 12 SCAF15023, whole genome shotgun sequence n=1 Tax=Tetraodon nigroviridis RepID=Q4RL62_TETNG	UniRef90_Q4RL62	563	76.27	177	Chromosome 12 SCAF15023, whole genome shotgun sequence n=1 Tax=Tetraodon nigroviridis RepID=Q4RL62_TETNG	523	33.84	NA	Q4RL62	Q4RL62_TETNG	Chromosome 12 SCAF15023, whole genome shotgun sequence	PRF1	GSTENG00032632001	7	Tetraodon nigroviridis (Green puffer)	99883	NA	NA	GO:0006955~immune response	GO:0005579~membrane attack complex
GT_EA516_an_as_sp_2592	TGAACTCCGGTTGGCTCTTGGTTTCCTCCCTGGCAATGCATCCTTCTCCAACAAGTGCAG	454_c50452	UniRef90_Q4RL62|Chromosome 12 SCAF15023, whole genome shotgun sequence n=1 Tax=Tetraodon nigroviridis RepID=Q4RL62_TETNG	UniRef90_Q4RL62	563	76.27	177	Chromosome 12 SCAF15023, whole genome shotgun sequence n=1 Tax=Tetraodon nigroviridis RepID=Q4RL62_TETNG	523	33.84	NA	Q4RL62	Q4RL62_TETNG	Chromosome 12 SCAF15023, whole genome shotgun sequence	PRF1	GSTENG00032632001	7	Tetraodon nigroviridis (Green puffer)	99883	NA	NA	GO:0006955~immune response	GO:0005579~membrane attack complex
GT_EA516_an_s_sp_2448	ACAGACTATGAAACGGAAGATTTGGAAAGTCACAGAGCAGTGTACGTAGGCGTCCATGTA	454_c69531	454_c69531; UniRef90_Q4RL70|Chromosome 21 SCAF15022, whole genome shotgun sequence. (Fragment) n=1 Tax=Tetraodon nigroviridis RepID=Q4RL70_TETNG	UniRef90_Q4RL70	741	70.19	104	Chromosome 21 SCAF15022, whole genome shotgun sequence. (Fragment) n=1 Tax=Tetraodon nigroviridis RepID=Q4RL70_TETNG	179	58.1	NA	Q4RL70	Q4RL70_TETNG	Chromosome 21 SCAF15022, whole genome shotgun sequence. (Fragment)	GSTENG00032618001		7	Tetraodon nigroviridis (Green puffer)	99883	NA	GO:0005452~inorganic anion exchanger activity	NA	GO:0016021~integral to membrane
GT_EA516_an_s_sp_2448	ACAGACTATGAAACGGAAGATTTGGAAAGTCACAGAGCAGTGTACGTAGGCGTCCATGTA	454_c69531	454_c69531; UniRef90_Q4RL70|Chromosome 21 SCAF15022, whole genome shotgun sequence. (Fragment) n=1 Tax=Tetraodon nigroviridis RepID=Q4RL70_TETNG	UniRef90_Q4RL70	741	70.19	104	Chromosome 21 SCAF15022, whole genome shotgun sequence. (Fragment) n=1 Tax=Tetraodon nigroviridis RepID=Q4RL70_TETNG	179	58.1	NA	Q4RL70	Q4RL70_TETNG	Chromosome 21 SCAF15022, whole genome shotgun sequence. (Fragment)	GSTENG00032618001		7	Tetraodon nigroviridis (Green puffer)	99883	NA	GO:0005452~inorganic anion exchanger activity	NA	GO:0016021~integral to membrane
GT_EA516_an_s_sp_4167	GGGTGAGAGAAGCCACAGCCGGAAGACTAAAGTTCCCACCCATCCGCACCTTTCATAAAG	454_rep_c4331	454_rep_c4331; UniRef90_Q4RLY1|Chromosome 10 SCAF15019, whole genome shotgun sequence. (Fragment) n=1 Tax=Tetraodon nigroviridis RepID=Q4RLY1_TETNG	UniRef90_Q4RLY1	648	73.86	88	Chromosome 10 SCAF15019, whole genome shotgun sequence. (Fragment) n=1 Tax=Tetraodon nigroviridis RepID=Q4RLY1_TETNG	262	33.59	NA	Q4RLY1	Q4RLY1_TETNG	Chromosome 10 SCAF15019, whole genome shotgun sequence. (Fragment)	GSTENG00032298001		7	Tetraodon nigroviridis (Green puffer)	99883	NA	NA	NA	NA
GT_EA516_an_s_sp_4167	GGGTGAGAGAAGCCACAGCCGGAAGACTAAAGTTCCCACCCATCCGCACCTTTCATAAAG	454_rep_c4331	454_rep_c4331; UniRef90_Q4RLY1|Chromosome 10 SCAF15019, whole genome shotgun sequence. (Fragment) n=1 Tax=Tetraodon nigroviridis RepID=Q4RLY1_TETNG	UniRef90_Q4RLY1	648	73.86	88	Chromosome 10 SCAF15019, whole genome shotgun sequence. (Fragment) n=1 Tax=Tetraodon nigroviridis RepID=Q4RLY1_TETNG	262	33.59	NA	Q4RLY1	Q4RLY1_TETNG	Chromosome 10 SCAF15019, whole genome shotgun sequence. (Fragment)	GSTENG00032298001		7	Tetraodon nigroviridis (Green puffer)	99883	NA	NA	NA	NA
GT_EA516_an_s_sp_3458	TTCTGCGGAAAAATCATTGCCTGTTGATAACAGGCTTGCGGTCTCACCTGAGACAGAAAA	454_rep_c2450	454_rep_c2450; UniRef90_Q4RM69|Chromosome 10 SCAF15019, whole genome shotgun sequence n=1 Tax=Tetraodon nigroviridis RepID=Q4RM69_TETNG	UniRef90_Q4RM69	1287	46.72	229	Chromosome 10 SCAF15019, whole genome shotgun sequence n=1 Tax=Tetraodon nigroviridis RepID=Q4RM69_TETNG	538	42.57	NA	Q4RM69	Q4RM69_TETNG	Chromosome 10 SCAF15019, whole genome shotgun sequence	GSTENG00032189001		7	Tetraodon nigroviridis (Green puffer)	99883	NA	NA	NA	NA
GT_EA516_an_s_sp_3458	TTCTGCGGAAAAATCATTGCCTGTTGATAACAGGCTTGCGGTCTCACCTGAGACAGAAAA	454_rep_c2450	454_rep_c2450; UniRef90_Q4RM69|Chromosome 10 SCAF15019, whole genome shotgun sequence n=1 Tax=Tetraodon nigroviridis RepID=Q4RM69_TETNG	UniRef90_Q4RM69	1287	46.72	229	Chromosome 10 SCAF15019, whole genome shotgun sequence n=1 Tax=Tetraodon nigroviridis RepID=Q4RM69_TETNG	538	42.57	NA	Q4RM69	Q4RM69_TETNG	Chromosome 10 SCAF15019, whole genome shotgun sequence	GSTENG00032189001		7	Tetraodon nigroviridis (Green puffer)	99883	NA	NA	NA	NA
GT_EA516_an_s_xh_2751	GACAAGAGAGAGTGTACATGGAAATGAGGTGGAAACAGATGCTGCATTTCTACATCTCAG	454_rep_c2450	454_rep_c2450; UniRef90_Q4RM69|Chromosome 10 SCAF15019, whole genome shotgun sequence n=1 Tax=Tetraodon nigroviridis RepID=Q4RM69_TETNG; Next best Hit: 454_rep_c1250(alignment length 60bp with 100.00%identity)	UniRef90_Q4RM69	1287	46.72	229	Chromosome 10 SCAF15019, whole genome shotgun sequence n=1 Tax=Tetraodon nigroviridis RepID=Q4RM69_TETNG	538	42.57	NA	Q4RM69	Q4RM69_TETNG	Chromosome 10 SCAF15019, whole genome shotgun sequence	GSTENG00032189001		7	Tetraodon nigroviridis (Green puffer)	99883	NA	NA	NA	NA
GT_EA516_an_s_xh_2751	GACAAGAGAGAGTGTACATGGAAATGAGGTGGAAACAGATGCTGCATTTCTACATCTCAG	454_rep_c2450	454_rep_c2450; UniRef90_Q4RM69|Chromosome 10 SCAF15019, whole genome shotgun sequence n=1 Tax=Tetraodon nigroviridis RepID=Q4RM69_TETNG; Next best Hit: 454_rep_c1250(alignment length 60bp with 100.00%identity)	UniRef90_Q4RM69	1287	46.72	229	Chromosome 10 SCAF15019, whole genome shotgun sequence n=1 Tax=Tetraodon nigroviridis RepID=Q4RM69_TETNG	538	42.57	NA	Q4RM69	Q4RM69_TETNG	Chromosome 10 SCAF15019, whole genome shotgun sequence	GSTENG00032189001		7	Tetraodon nigroviridis (Green puffer)	99883	NA	NA	NA	NA
GT_EA516_an_s_sp_4887	GACCCTCTTGCGTTCCCATACCCAGAGGAAAAAGGACCTACCACATCCCAGGAAACCAAG	454_rep_c9111	454_rep_c9111; UniRef90_Q4RM69|Chromosome 10 SCAF15019, whole genome shotgun sequence n=1 Tax=Tetraodon nigroviridis RepID=Q4RM69_TETNG	UniRef90_Q4RM69	815	56.22	217	Chromosome 10 SCAF15019, whole genome shotgun sequence n=1 Tax=Tetraodon nigroviridis RepID=Q4RM69_TETNG	538	40.33	NA	Q4RM69	Q4RM69_TETNG	Chromosome 10 SCAF15019, whole genome shotgun sequence	GSTENG00032189001		7	Tetraodon nigroviridis (Green puffer)	99883	NA	NA	NA	NA
GT_EA516_an_s_sp_4887	GACCCTCTTGCGTTCCCATACCCAGAGGAAAAAGGACCTACCACATCCCAGGAAACCAAG	454_rep_c9111	454_rep_c9111; UniRef90_Q4RM69|Chromosome 10 SCAF15019, whole genome shotgun sequence n=1 Tax=Tetraodon nigroviridis RepID=Q4RM69_TETNG	UniRef90_Q4RM69	815	56.22	217	Chromosome 10 SCAF15019, whole genome shotgun sequence n=1 Tax=Tetraodon nigroviridis RepID=Q4RM69_TETNG	538	40.33	NA	Q4RM69	Q4RM69_TETNG	Chromosome 10 SCAF15019, whole genome shotgun sequence	GSTENG00032189001		7	Tetraodon nigroviridis (Green puffer)	99883	NA	NA	NA	NA
GT_EA516_an_s_sp_2731	TATCCTCCAAAAGTTCAAGCAGTCTAGAGCGATGCATTTCACCTTCCCCCCTAAAAAAGG	454_rep_c1174	454_rep_c1174; UniRef90_Q4RMG5|Chromosome 10 SCAF15019, whole genome shotgun sequence. (Fragment) n=1 Tax=Tetraodon nigroviridis RepID=Q4RMG5_TETNG	UniRef90_Q4RMG5	915	66.29	264	Chromosome 10 SCAF15019, whole genome shotgun sequence. (Fragment) n=1 Tax=Tetraodon nigroviridis RepID=Q4RMG5_TETNG	423	62.41	NA	Q4RMG5	Q4RMG5_TETNG	Chromosome 10 SCAF15019, whole genome shotgun sequence. (Fragment)	GSTENG00032045001		7	Tetraodon nigroviridis (Green puffer)	99883	NA	GO:0005524~ATP binding ; GO:0004674~protein serine/threonine kinase activity	GO:0006468~protein phosphorylation	NA
GT_EA516_an_s_sp_2731	TATCCTCCAAAAGTTCAAGCAGTCTAGAGCGATGCATTTCACCTTCCCCCCTAAAAAAGG	454_rep_c1174	454_rep_c1174; UniRef90_Q4RMG5|Chromosome 10 SCAF15019, whole genome shotgun sequence. (Fragment) n=1 Tax=Tetraodon nigroviridis RepID=Q4RMG5_TETNG	UniRef90_Q4RMG5	915	66.29	264	Chromosome 10 SCAF15019, whole genome shotgun sequence. (Fragment) n=1 Tax=Tetraodon nigroviridis RepID=Q4RMG5_TETNG	423	62.41	NA	Q4RMG5	Q4RMG5_TETNG	Chromosome 10 SCAF15019, whole genome shotgun sequence. (Fragment)	GSTENG00032045001		7	Tetraodon nigroviridis (Green puffer)	99883	NA	GO:0005524~ATP binding ; GO:0004674~protein serine/threonine kinase activity	GO:0006468~protein phosphorylation	NA
GT_EA516_an_s_sp_1900	TTTTGAAGCGCTGCTAAGTCACGTTATCAGTGAGCTCTCGAAGGGCAACAGTATCTACAA	454_c50521	454_c50521; UniRef90_Q4RNU3|Chromosome 2 SCAF15010, whole genome shotgun sequence. (Fragment) n=1 Tax=Tetraodon nigroviridis RepID=Q4RNU3_TETNG	UniRef90_Q4RNU3	497	73.79	145	Chromosome 2 SCAF15010, whole genome shotgun sequence. (Fragment) n=1 Tax=Tetraodon nigroviridis RepID=Q4RNU3_TETNG	433	33.49	NA	Q4RNU3	Q4RNU3_TETNG	Chromosome 2 SCAF15010, whole genome shotgun sequence. (Fragment)	GSTENG00031411001		7	Tetraodon nigroviridis (Green puffer)	99883	NA	NA	NA	NA
GT_EA516_an_s_sp_1900	TTTTGAAGCGCTGCTAAGTCACGTTATCAGTGAGCTCTCGAAGGGCAACAGTATCTACAA	454_c50521	454_c50521; UniRef90_Q4RNU3|Chromosome 2 SCAF15010, whole genome shotgun sequence. (Fragment) n=1 Tax=Tetraodon nigroviridis RepID=Q4RNU3_TETNG	UniRef90_Q4RNU3	497	73.79	145	Chromosome 2 SCAF15010, whole genome shotgun sequence. (Fragment) n=1 Tax=Tetraodon nigroviridis RepID=Q4RNU3_TETNG	433	33.49	NA	Q4RNU3	Q4RNU3_TETNG	Chromosome 2 SCAF15010, whole genome shotgun sequence. (Fragment)	GSTENG00031411001		7	Tetraodon nigroviridis (Green puffer)	99883	NA	NA	NA	NA
GT_EA516_an_s_sp_632	CATTGGAGCTCATTTCCCAGCAGTACAACAGGACGCTGACTCACTTCCTGCTCCTGAGGG	454_c16894	454_c16894; UniRef90_Q4RP17|Chromosome 10 SCAF15009, whole genome shotgun sequence. (Fragment) n=3 Tax=Tetraodontidae RepID=Q4RP17_TETNG	UniRef90_Q4RP17	1437	79.35	247	Chromosome 10 SCAF15009, whole genome shotgun sequence. (Fragment) n=3 Tax=Tetraodontidae RepID=Q4RP17_TETNG	492	50.2	NA	Q4RP17	Q4RP17_TETNG	Chromosome 10 SCAF15009, whole genome shotgun sequence. (Fragment)	GSTENG00031317001		7	Tetraodon nigroviridis (Green puffer)	99883	NA	NA	NA	NA
GT_EA516_an_s_sp_632	CATTGGAGCTCATTTCCCAGCAGTACAACAGGACGCTGACTCACTTCCTGCTCCTGAGGG	454_c16894	454_c16894; UniRef90_Q4RP17|Chromosome 10 SCAF15009, whole genome shotgun sequence. (Fragment) n=3 Tax=Tetraodontidae RepID=Q4RP17_TETNG	UniRef90_Q4RP17	1437	79.35	247	Chromosome 10 SCAF15009, whole genome shotgun sequence. (Fragment) n=3 Tax=Tetraodontidae RepID=Q4RP17_TETNG	492	50.2	NA	Q4RP17	Q4RP17_TETNG	Chromosome 10 SCAF15009, whole genome shotgun sequence. (Fragment)	GSTENG00031317001		7	Tetraodon nigroviridis (Green puffer)	99883	NA	NA	NA	NA
GT_EA516_an_s_sp_1857	AACACATTCAGTTTTGGGGGTCATCTCAACTTTGAGGCTTATGTCCAGTACCAGGAGTAC	454_c49235	454_c49235; UniRef90_Q4RQU7|Chromosome 2 SCAF15004, whole genome shotgun sequence. (Fragment) n=1 Tax=Tetraodon nigroviridis RepID=Q4RQU7_TETNG	UniRef90_Q4RQU7	646	84.94	166	Chromosome 2 SCAF15004, whole genome shotgun sequence. (Fragment) n=1 Tax=Tetraodon nigroviridis RepID=Q4RQU7_TETNG	472	35.17	NA	Q4RQU7	Q4RQU7_TETNG	Chromosome 2 SCAF15004, whole genome shotgun sequence. (Fragment)	GSTENG00030450001		7	Tetraodon nigroviridis (Green puffer)	99883	NA	GO:0000166~nucleotide binding	NA	NA
GT_EA516_an_s_sp_1857	AACACATTCAGTTTTGGGGGTCATCTCAACTTTGAGGCTTATGTCCAGTACCAGGAGTAC	454_c49235	454_c49235; UniRef90_Q4RQU7|Chromosome 2 SCAF15004, whole genome shotgun sequence. (Fragment) n=1 Tax=Tetraodon nigroviridis RepID=Q4RQU7_TETNG	UniRef90_Q4RQU7	646	84.94	166	Chromosome 2 SCAF15004, whole genome shotgun sequence. (Fragment) n=1 Tax=Tetraodon nigroviridis RepID=Q4RQU7_TETNG	472	35.17	NA	Q4RQU7	Q4RQU7_TETNG	Chromosome 2 SCAF15004, whole genome shotgun sequence. (Fragment)	GSTENG00030450001		7	Tetraodon nigroviridis (Green puffer)	99883	NA	GO:0000166~nucleotide binding	NA	NA
GT_EA516_an_s_sp_1466	GAAAATCATGCGTAACGAGGGTCCATCAGCTTTCCTGAAGGGAGCCTACTGTCGAGCCTT	454_c38278	454_c38278; UniRef90_Q4RS56|Chromosome 13 SCAF15000, whole genome shotgun sequence. (Fragment) n=1 Tax=Tetraodon nigroviridis RepID=Q4RS56_TETNG	UniRef90_Q4RS56	867	84.16	221	Chromosome 13 SCAF15000, whole genome shotgun sequence. (Fragment) n=1 Tax=Tetraodon nigroviridis RepID=Q4RS56_TETNG	304	72.7	NA	Q4RS56	Q4RS56_TETNG	Chromosome 13 SCAF15000, whole genome shotgun sequence. (Fragment)	GSTENG00029861001		7	Tetraodon nigroviridis (Green puffer)	99883	NA	GO:0005488~binding	GO:0055085~transmembrane transport	GO:0016021~integral to membrane ; GO:0005743~mitochondrial inner membrane
[truncated: 15,986 more rows]
[truncated: 78 more columns]
