# Supplementary material for: Characterizing Transcriptional Networks in Male Rainbow Darter (Etheostoma caeruleum) that Regulate Testis Development over a Complete Reproductive Cycle
Source: PLoS One. 2016 Nov 18;11(11):e0164722. doi: 10.1371/journal.pone.0164722 (PMC5115663; doi:10.1371/journal.pone.0164722)
Supplement: S3 Table — (XLSX) [file pone.0164722.s003.xlsx]

## Sheet: SNEA Dev-pre
Name	Type	Total # of Neighbors	# of Measured Neighbors	Gene Set Seed	Measured Neighbors	Median change	p-value	#
Proteins/Chemicals Regulating Cell Processes of opsinization	Pathway	42	6	opsinization	SAA1, LGALS2, MBL2, MOG, APOH, CFH	-1.60414	0.00173019	1
Proteins/Chemicals Regulating Cell Processes of response to wounding	Pathway	38	6	response to wounding	MYD88, ACTR2, COPS5, INS, NPY, MMP2	2.46528	0.00259969	2
Proteins/Chemicals Regulating Cell Processes of phagocytosis	Pathway	641	74	phagocytosis	F2RL1, MYD88, SLPI, RAN, VAMP8, SAA1, CD9, SERPINA1, SERPINA1, ACTR2, LGALS2, INS, CTSS, CHN1, EIF2AK1, CNTF, MBL2, B2M, RAB27A, GNAQ, NFE2L2, APOH, NPY, HSP90B1, SEC22B, PDIA3, MSRB2, AGXT, STIM1, CASP3, CFH, CD63, HBP1, VAMP3, CDC42, MAPKAPK2, IL10, OSGEP, RAB7A, UBL4A, TMSB4X, VTI1A, VTI1A, RAP1A, MAPK1, MAPK14, AIF1, CD48, S100A9, S100A9, S100A9, BTK, TSPO, RHOA, MFGE8, ANXA5, NEURL, GALT, FA…	-1.26497	0.00309936	3
Proteins/Chemicals Regulating Cell Processes of lipid transport	Pathway	272	39	lipid transport	FABP4, TMBIM6, FABP1, PCDHA@, SERPINA1, CIDEC, RAB18, INS, B2M, TNNI2, FABP2, PPARA, HNF4A, NFE2L2, HSPB1, CYCS, SIGMAR1, AGXT, APOA4, APOA4, CDC42, AQP7, PCDHB16, IL10, CPT1A, HMGCL, UBL4A, MAPK1, RAB6A, GNAS, LEP, NR2C2, PPARD, SERPINE1, EDF1, SCD, VPS33B, SFTPC, PLIN2	1.25151	0.00374852	4
Proteins/Chemicals Regulating Cell Processes of sperm cell function	Pathway	57	9	sperm cell function	TSSK1B, PCDHA@, ZP3, PDIA3, AGXT, NHP2L1, LDHC, AQP7, S100A9	-1.33973	0.00504823	5
Proteins/Chemicals Regulating Cell Processes of lung function	Pathway	145	20	lung function	SLPI, SERPINA1, LGALS2, INS, FSIP1, MBL2, MBL2, GSTT1, PTGES3, NFE2L2, NPY, AGXT, CASP3, IL10, MAPK14, DNASE1, LEP, TERF1, SFTPC, GGH	1.61448	0.00563483	6
Proteins/Chemicals Regulating Cell Processes of lymphocyte chemotaxis	Pathway	40	5	lymphocyte chemotaxis	SERPINA1, ACTR2, CCL8, NPY, CDC42	1.52152	0.00567796	7
Proteins/Chemicals Regulating Cell Processes of innate immune response	Pathway	351	32	innate immune response	F2RL1, MYD88, SLPI, RAN, SAA1, SERPINA1, LGALS2, INS, CASP1, MBL2, RALB, NFE2L2, C1QBP, HSP90B1, AGXT, PKLR, HBP1, CDC42, LMO4, IL10, MAPK14, Atg5, S100A9, YBX1, LEP, TERF1, PSMA7, FADD, SERPINE1, SUMO1, ISG15, HSPA8	-1.2092	0.00570641	8
Proteins/Chemicals Regulating Cell Processes of viral entry	Pathway	104	10	viral entry	MYD88, SLPI, CD9, SERPINA1, ACTR2, IL10, TSTD1, MAPK1, ANXA5, NEURL	1.27921	0.00622401	9
Proteins/Chemicals Regulating Cell Processes of lymphocytic blood cell differentiation	Pathway	53	5	lymphocytic blood cell differentiation	SERPINA1, LGALS2, INS, IL10, NOTCH1	-1.44423	0.0109463	10
Proteins/Chemicals Regulating Cell Processes of membrane ruffling	Pathway	240	24	membrane ruffling	F2RL1, DAPP1, ACTR2, INS, CHN1, STAM, KRAS, NPY, HSPB1, HAX1, AGXT, NAP1L1, VAMP3, CDC42, SNAP23, RAB4A, MAPK1, MAPK14, AIF1, RHOA, NEURL, NR2C2, EPX, GGH	1.40286	0.0128542	11
Proteins/Chemicals Regulating Cell Processes of stem cell maintenance	Pathway	106	10	stem cell maintenance	SERPINA1, CDK6, CNTF, ID1, BIRC5, NR2E1, HMGCL, NOTCH1, MPV17, NANOGP8	-1.28526	0.0132505	12
Proteins/Chemicals Regulating Cell Processes of complement activation	Pathway	143	15	complement activation	SERPINA1, INS, MBL2, B2M, TNNI2, C1QBP, AGXT, CFH, HBP1, CDC42, GZMK, PHB, GNPDA1, CD59, SERPINE1	-1.39748	0.0135813	13
Proteins/Chemicals Regulating Cell Processes of membrane fusion	Pathway	242	38	membrane fusion	RAN, VAMP8, CD9, SERPINA1, INS, CTSS, CASP1, CDK5, PLCZ1, MBL2, GNAQ, TNNI2, SYPL1, RPL22, TUSC2, CASP3, VAMP1, VAMP3, VAPA, PCDHB16, SNAP23, RAB7A, VTI1A, RAB4A, RHOA, MFGE8, STXBP2, NUP35, NEURL, RAB1A, BLOC1S1, ADRM1, UFD1L, STX4, GAPDH, VPS36, PLDN, VPS33B	1.24853	0.0150638	14
Proteins/Chemicals Regulating Cell Processes of protein kinase cascade	Pathway	46	9	protein kinase cascade	PCDHA@, INS, KRAS, CYCS, AGXT, CDC42, CDK1, MAPK1, MAPK14	1.65001	0.0154246	15
Proteins/Chemicals Regulating Cell Processes of pore formation	Pathway	77	17	pore formation	F2RL1, TMBIM6, SERPINA1, CASP1, CDK5, GSTM5, PPIF, PPIF, CASP3, MCL1, MAPK1, MAPK14, SLC16A1, RHOA, ANXA5, CD59, HSPA8	-1.22031	0.0159699	16
Proteins/Chemicals Regulating Cell Processes of epithelial cell permeability	Pathway	63	11	epithelial cell permeability	F2RL1, SERPINA1, MBL2, CLDN7, CASP3, HBP1, IL10, TSTD1, MAPK1, MAPK14, SLC16A1	-1.3904	0.0163345	17
Proteins/Chemicals Regulating Cell Processes of macrophage response	Pathway	48	6	macrophage response	MYD88, SLPI, SERPINA1, IL10, MAPK1, S100A9	-1.33973	0.0176554	18
Proteins/Chemicals Regulating Cell Processes of oral tolerance	Pathway	49	5	oral tolerance	MBL2, MOG, APOH, CYCS, IL10	1.70505	0.0188579	19
Proteins/Chemicals Regulating Cell Processes of hemostasis	Pathway	147	16	hemostasis	F2RL1, SLPI, INS, MBL2, GNAQ, CPB1, PPARA, APOH, AGXT, STIM1, RAP1A, F9, MFGE8, SERPINE1, EPX, RAP1B	-1.20301	0.0206337	20
Proteins/Chemicals Regulating Cell Processes of cytokine production	Pathway	789	71	cytokine production	F2RL1, MYD88, SLPI, PCDHA@, DAPP1, SAA1, SERPINA1, SERPINA1, ACTR2, LGALS2, INS, CASP1, MBL2, MBL2, MBL2, B2M, EIF4E2, GNAQ, MOG, RGS18, PPARA, CD33, NFE2L2, C1QBP, HSP90B1, HSPB1, SIGMAR1, AGXT, UBL5, APOA4, STIM1, HBP1, MAPKAPK2, IL10, RAB7A, RAB7B, NOTCH1, RAP1A, CSNK1A1, MAPK1, MAPK14, AIF1, PSMB8, S100A9, S100A9, S100A9, BTK, TSPO, RHOA, MFGE8, NEURL, HDAC1, LEP, PPARD, TERF1, FADD, SERPINE1…	-1.20301	0.0209437	21
Proteins/Chemicals Regulating Cell Processes of Mitochondrial Ca2+ transport	Pathway	61	9	Mitochondrial Ca2+ transport	INS, PPIF, VDAC2, NPY, CYCS, FHIT, BNIP3, MAPK14, TFAM	-1.34036	0.021134	22
Proteins/Chemicals Regulating Cell Processes of cross priming	Pathway	116	16	cross priming	MYD88, ACTR2, INS, CTSS, RAB27A, HSP90B1, CYCS, PDIA3, CASP3, HBP1, IL10, Atg5, PSMB8, MFGE8, FAS, HSPA8	1.03027	0.0229042	23
Proteins/Chemicals Regulating Cell Processes of beta selection	Pathway	51	6	beta selection	SERPINA1, PCDHB16, ID3, RPL22, NOTCH1, RHOA	-1.44423	0.0231426	24
Proteins/Chemicals Regulating Cell Processes of neuron development	Pathway	103	7	neuron development	PCDHA@, LRP12, CDK5, CNTF, LMO4, SMN1, PCBD1	1.11261	0.0242495	25
Proteins/Chemicals Regulating Cell Processes of lipid binding	Pathway	72	7	lipid binding	FABP4, FABP1, SERPINA1, MBL2, APOH, ANXA5, CLINT1	1.0373	0.0250444	26
Proteins/Chemicals Regulating Cell Processes of NO biosynthesis	Pathway	312	37	NO biosynthesis	F2RL1, MYD88, SLPI, PCDHA@, SAA1, SERPINA1, INS, CDK5, MBL2, B2M, DPAGT1, MOG, PPP2R1A, NPY, CYCS, AGXT, PKLR, CASP3, HBP1, IL10, CDK1, S100B, MAPK1, MAPK14, AIF1, S100A9, RHOA, LEP, PPARD, TERF1, MB, EPX, NR3C1, MPV17L, NPR1, DHFR, GGH	1.03106	0.0266925	27
Proteins/Chemicals Regulating Cell Processes of leukocyte cell adhesion	Pathway	214	23	leukocyte cell adhesion	F2RL1, SLPI, LGALS2, INS, MBL2, SKAP2, PPARA, NPY, AGXT, HBP1, IL10, TSTD1, RAP1A, MAPK1, MAPK14, S100A9, S100A9, S100A9, MMP2, RHOA, ST3GAL4, DNMT1, EPX	-1.33973	0.0270861	28
Proteins/Chemicals Regulating Cell Processes of gene silencing	Pathway	298	32	gene silencing	CBX3, HBB, MOV10, SERPINA1, CIDEC, Wap, INS, CBX2, EHMT2, KRAS, TIMM8A, RAD18, AGXT, E2F4, FHIT, PCGF1, PCNA, CBX8, ING1, GPRIN1, NUDC, PITX2, RHOA, SET, HDAC1, NR2C2, TRIM23, CAPNS1, TERF1, DNMT1, RB1, CBX5	-1.21846	0.0273823	29
Proteins/Chemicals Regulating Cell Processes of fluid secretion	Pathway	101	11	fluid secretion	F2RL1, PCDHA@, INS, TNNI2, AHCYL1, NPY, AGXT, MAPK1, AKR1B15, TERF1, FAS	1.24871	0.0291891	30
Proteins/Chemicals Regulating Cell Processes of hypothalamus function	Pathway	26	5	hypothalamus function	PCDHA@, INS, NPY, AGXT, LEP	1.74649	0.0301549	31
Proteins/Chemicals Regulating Cell Processes of sister chromatid cohesion	Pathway	59	8	sister chromatid cohesion	CBX3, RAD21, Dbmc1, PTTG1, CBX1, PCNA, MCL1, RB1	-1.10235	0.0318725	32
Proteins/Chemicals Regulating Cell Processes of mRNA stabilization	Pathway	90	14	mRNA stabilization	MYD88, INS, EIF4E2, PTTG1, HSPB1, AGXT, UBL5, MAPKAPK2, PABPN1, MAPK1, MAPK14, PITX2, YBX1, AKR1B15	1.24871	0.0324354	33
Proteins/Chemicals Regulating Cell Processes of protein nucleus import	Pathway	19	7	protein nucleus import	RAN, TNNI2, NPM1, KPNA2, NUTF2, MAPK1, MAPK14	1.53924	0.0330592	34
Proteins/Chemicals Regulating Cell Processes of action potential duration	Pathway	94	13	action potential duration	F2RL1, PCDHA@, INS, GNAQ, NPY, AGXT, HBP1, KCNE1, AURKAIP1, TSPO, ASPH, NEURL, FXYD1	1.29008	0.033472	35
Proteins/Chemicals Regulating Cell Processes of tolerance induction	Pathway	103	12	tolerance induction	MYD88, INS, MBL2, SLA, GNAQ, CLEC1A, HSP90B1, IL10, F9, TERF1, EPX, FAS	-1.17511	0.0356661	36
Proteins/Chemicals Regulating Cell Processes of T-cell activation	Pathway	799	63	T-cell activation	F2RL1, MYD88, CD9, ACTR2, COPS5, LGALS2, INS, CTSS, CASP1, CDK5, MBL2, B2M, CLEC1A, SKAP2, MOG, PPARA, C1QBP, Dbmc1, NPY, HSP90B1, CYCS, AGXT, UBL5, HSPE1, CASP3, IFI30, PPP2R4, CD63, RPL10, HBP1, PCNA, CDC42, IL10, OSGEP, NOTCH1, RAP1A, MAPK1, MAPK14, CD48, S100A9, S100A9, MMP2, RHOA, NDFIP1, NEURL, U2AF1, LEP, SLC3A2, TERF1, TERF1, CD59, FADD, TPT1, GAPDH, TNFRSF1B, GNAI2, LEPROT, FAS, MALT1, R…	-1.22031	0.0369156	37
Proteins/Chemicals Regulating Cell Processes of centrosome separation	Pathway	53	5	centrosome separation	TNNI2, CETN1, CETN2, CDK1, SKP1	1.43978	0.03932	38
Proteins/Chemicals Regulating Cell Processes of response to osmotic stress	Pathway	68	11	response to osmotic stress	CDK6, INS, CDK5, HPRT1, OSTF1, CASP3, MAPK1, MAPK14, H6PD, AKR1B15, TERF1	-1.2269	0.0409399	39
Proteins/Chemicals Regulating Cell Processes of cellular extravasation	Pathway	76	10	cellular extravasation	F2RL1, VAMP8, CD9, NFE2L2, IL10, TSTD1, S100A9, S100A9, MMP2, RHOA	-1.33973	0.0413102	40
Proteins/Chemicals Regulating Cell Processes of T-helper lymphocyte response	Pathway	130	13	T-helper lymphocyte response	MYD88, ACTR2, CASP1, MBL2, PPARA, EHMT2, IL10, NOTCH1, MAPK1, MAPK14, LEP, TERF1, SCO1	-1.2269	0.0446924	41
Proteins/Chemicals Regulating Cell Processes of T-cell response	Pathway	567	46	T-cell response	MYD88, CD9, ACTR2, LGALS2, INS, CASP1, UBE3A, MBL2, B2M, TNNI2, CLEC1A, MOG, PPARA, KRAS, C1QBP, BIRC5, APOH, HSP90B1, CYCS, PKLR, HSPE1, IFI30, HBP1, IL10, NOTCH1, RAP1A, MAPK1, MAPK14, CD48, S100A9, RHOA, GNPDA1, NEURL, LEP, RPL32, TERF1, TERF1, CD59, CCBP2, TNFRSF1B, EPX, FAS, HMMR, MVK, MPV17L, GGH	-1.2269	0.0459016	42
Proteins/Chemicals Regulating Cell Processes of arachidonic acid metabolism	Pathway	70	9	arachidonic acid metabolism	CD9, INS, COX1, APOH, AGXT, MAPK1, S100A9, S100A9, SLC16A1	-1.33973	0.0461121	43
Proteins/Chemicals Regulating Cell Processes of immune cell chemotaxis	Pathway	81	10	immune cell chemotaxis	SAA1, ACTR2, GNAQ, HBP1, CDC42, IL10, MAPK1, MAPK14, S100A9, S100A9	-1.33973	0.0465891	44
Proteins/Chemicals Regulating Cell Processes of monocyte chemotaxis	Pathway	120	14	monocyte chemotaxis	SAA1, ACTR2, LGALS2, B2M, CCL8, PPARA, NPY, AGXT, MAPK1, MAPK14, S100A9, LEP, LEPROT, GGH	-1.33973	0.0481946	45

## Sheet: SNEA pre-spawn
Name	Type	Total # of Neighbors	# of Measured Neighbors	Gene Set Seed	Measured Neighbors	Median change	p-value	#
Proteins/Chemicals Regulating Cell Processes of LDL oxidation	Pathway	84	15	LDL oxidation	APOH, SAA1, TERF1, APOA4, MVK, MVK, AGXT, INS, PON2, PPARA, LRPAP1, MB, SOD1, SLC16A1, MAPK14	-1.573	0.000349804	1
Proteins/Chemicals Regulating Cell Processes of hemostasis	Pathway	147	16	hemostasis	APOH, MFGE8, SLPI, AGXT, INS, F9, F2RL1, CPB1, RAP1A, PPARA, GNAQ, MBL2, SERPINE1, EPX, STIM1, RAP1B	1.23158	0.0013852	2
Proteins/Chemicals Regulating Cell Processes of fluid secretion	Pathway	101	11	fluid secretion	TERF1, AGXT, TNNI2, INS, AHCYL1, F2RL1, MAPK1, PCDHA@, FAS, AKR1B15, NPY	1.02669	0.00346065	3
Proteins/Chemicals Regulating Cell Processes of protein kinase cascade	Pathway	46	9	protein kinase cascade	CDK1, KRAS, AGXT, INS, MAPK1, PCDHA@, CDC42, CYCS, MAPK14	-1.38587	0.00401025	4
Proteins/Chemicals Regulating Cell Processes of opsinization	Pathway	42	6	opsinization	APOH, SAA1, LGALS2, MBL2, CFH, MOG	1.30526	0.00411825	5
Proteins/Chemicals Regulating Cell Processes of tolerance induction	Pathway	103	12	tolerance induction	TERF1, CLEC1A, MYD88, SLA, INS, F9, GNAQ, MBL2, FAS, EPX, IL10, HSP90B1	1.21409	0.00439619	6
Proteins/Chemicals Regulating Cell Processes of saliva secretion	Pathway	37	6	saliva secretion	TRH, AGXT, TNNI2, F2RL1, PCDHA@, LEP	1.50682	0.00978793	7
Proteins/Chemicals Regulating Cell Processes of B-cell activation	Pathway	233	18	B-cell activation	TERF1, MYD88, TNFRSF1B, INS, MAPK1, CD59, GAPDH, CDC42, RAP1A, CASP3, FAS, BTK, NEURL, EPX, IL10, CD48, NOTCH1, SERPINA1	1.27441	0.0108836	8
Proteins/Chemicals Regulating Cell Processes of protein-protein cross-linking via L-cystine	Pathway	75	16	protein-protein cross-linking via L-cystine	ASPH, CHCHD4, PRDX1, TRH, INS, CYCS, MB, GLRX, MBL2, PPP2R4, B2M, COMP, PDIA3, S100A9, AKR1B10, PPP2CB	-1.13857	0.0114895	9
Proteins/Chemicals Regulating Cell Processes of branching morphogenesis	Pathway	255	23	branching morphogenesis	TERF1, LGALS2, MFGE8, KRAS, MVK, AGXT, INS, MAPK1, EDA, PAQR7, CDC42, AKR1B15, AKR1B15, EPX, SPARC, RB1, PTGES3, MMP2, S100A9, GIPC1, NOTCH1, RHOA, SLC3A2	-1.16937	0.0115329	10
Proteins/Chemicals Regulating Cell Processes of acid secretion	Pathway	132	11	acid secretion	SLC22A6, TRH, APOA4, AGXT, INS, F2RL1, PAQR7, PCDHA@, LEP, GGH, NPY	-1.38587	0.0129294	11
Proteins/Chemicals Regulating Cell Processes of intracellular signaling cascade	Pathway	128	12	intracellular signaling cascade	KRAS, MVK, MYD88, INS, GDF9, MAPK1, FAS, EPX, EPX, HBP1, S100A9, LEPROT	-1.16937	0.0137773	12
Proteins/Chemicals Regulating Cell Processes of ureteric bud branching	Pathway	64	5	ureteric bud branching	LGALS2, AGXT, MAPK1, PITX2, AKR1B15	1.31681	0.014169	13
Proteins/Chemicals Regulating Cell Processes of mevalonate pathway	Pathway	17	5	mevalonate pathway	KRAS, INS, CDC42, CASP3, FDPS	-1.36878	0.0155877	14
Proteins/Chemicals Regulating Cell Processes of isotype switching	Pathway	136	10	isotype switching	TERF1, SLPI, MYD88, ID1, F9, MAPK1, PKLR, IL10, NOTCH1, MAPK14	1.14033	0.0166615	15
Proteins/Chemicals Regulating Cell Processes of sperm capacitation	Pathway	43	7	sperm capacitation	LDHC, AGXT, INS, MAPK1, PCDHA@, SCO1, S100A9	-1.38587	0.0182014	16
Proteins/Chemicals Regulating Cell Processes of extrinsic pathway of apoptosis	Pathway	64	11	extrinsic pathway of apoptosis	BIRC5, MVK, MAPK1, MATN1, CASP3, CYCS, FAS, ST3GAL4, HSPB1, EPX, MMP2	1.23158	0.0184143	17
Proteins/Chemicals Regulating Cell Processes of glutathione metabolism	Pathway	25	8	glutathione metabolism	HBB, AGXT, PGD, UBL4A, GLRX, NFE2L2, SOD1, GSTT1	1.18066	0.0187168	18
Proteins/Chemicals Regulating Cell Processes of platelet activation	Pathway	258	32	platelet activation	APOH, SLPI, RGS18, TNNI3, TSTD1, AGXT, MYD88, INS, CD9, MAPK1, PCDHA@, RAP1A, GNAQ, PPIF, RABIF, FAS, CFH, BTK, SERPINE1, HSPB1, EPX, SPARC, SNAP23, MMP2, STIM1, LEP, RHOA, ANXA5, GNAI2, MAPK14, HSP90B1, RAP1B	1.09842	0.0198944	19
Proteins/Chemicals Regulating Cell Processes of sperm motility	Pathway	165	27	sperm motility	TERF1, SLPI, LDHC, ATP6, AGXT, INS, F2RL1, MAPK1, CD59, PAQR7, PAQR7, MSMB, GAPDH, PCDHA@, AQP7, VDAC2, AKR1B15, AKR1B15, S100A9, S100A9, LEP, SLC16A1, GGH, SERPINA1, MAPK14, CYTB, H6PD	-1.08907	0.0199666	20
Proteins/Chemicals Regulating Cell Processes of natriuresis	Pathway	103	9	natriuresis	SLC22A6, TRH, AGXT, INS, NPR1, PPARA, SGK1, LEP, NPY	1.02669	0.020057	21
Proteins/Chemicals Regulating Cell Processes of glycogenesis	Pathway	28	7	glycogenesis	PIGP, AGXT, INS, PAQR7, PPARA, EPX, LEP	-1.15569	0.0212981	22
Proteins/Chemicals Regulating Cell Processes of calcium-mediated signaling	Pathway	155	19	calcium-mediated signaling	LGALS2, ASPH, AGXT, TNNI2, NCALD, KCNIP3, F2RL1, MAPK1, GNAQ, BTK, PKLR, EPX, CALB2, ATP5J, PPP1R9B, LEPROT, LEP, GGH, S100B	1.203	0.0236558	23
Proteins/Chemicals Regulating Cell Processes of pigment biosynthesis	Pathway	16	5	pigment biosynthesis	MVK, TNNI2, PCBD1, SIGMAR1, TSPO	1.23741	0.0241901	24
Proteins/Chemicals Regulating Cell Processes of monocyte recruitment	Pathway	140	18	monocyte recruitment	SAA1, TERF1, VAMP8, TSTD1, AGXT, MYD88, PPARD, UBL4A, PPARA, AKR1B15, IL10, YBX1, S100A9, S100A9, LEP, ACTR2, HMGCL, RHOA	1.10762	0.0244035	25
Proteins/Chemicals Regulating Cell Processes of Sertoli cell proliferation	Pathway	30	5	Sertoli cell proliferation	CDK1, ID1, ID2, AKR1B15, AKR1B15	-1.25671	0.0258747	26
Proteins/Chemicals Regulating Cell Processes of agglutination	Pathway	67	10	agglutination	APOH, TERF1, CYCS, MBL2, CFH, BTK, B2M, NEURL, SERPINE1, SCO1	-1.1793	0.0270002	27
Proteins/Chemicals Regulating Cell Processes of habituation	Pathway	40	6	habituation	TRH, AGXT, INS, MAPK1, PCDHA@, NR3C1	-1.06044	0.0285976	28
Proteins/Chemicals Regulating Cell Processes of arachidonic acid metabolism	Pathway	70	9	arachidonic acid metabolism	APOH, AGXT, INS, CD9, MAPK1, COX1, S100A9, S100A9, SLC16A1	-1.16937	0.0292508	29
Proteins/Chemicals Regulating Cell Processes of striatal dopamine release	Pathway	36	5	striatal dopamine release	TRH, AGXT, INS, PCDHA@, FTH1	-1.38587	0.0314875	30
Proteins/Chemicals Regulating Cell Processes of Ca++ export	Pathway	567	57	Ca++ export	CDK1, TNNI3, ASPH, TRH, AGXT, TNNI2, BNIP3, INS, KCNIP3, AHCYL1, TMBIM6, F2RL1, MAPK1, CD59, GAPDH, PLCZ1, CMKLR1, PCDHA@, CDC42, RAP1A, GNAQ, CASP3, CYCS, SIGMAR1, RTN3, AURKAIP1, FAS, RPL17, PPP2R4, BTK, B2M, ZP3, SNX22, AKR1B15, Selt, TSPO, HSPB1, EIF4E2, ATP5O, CLIC2, HBP1, GNPDA1, STIM1, LEP, GGH, MCL1, CIB1, RHOA, GNAI2, MAPK14, ELP2, EIF2S1, RAP1B, CTSS, MPV17L, CGA, NPY	1.10762	0.0325921	31
Proteins/Chemicals Regulating Cell Processes of ADCC	Pathway	143	13	ADCC	MVK, TNNI2, INS, MAPK1, CD59, FOLR1, SET, B2M, NEURL, RAB27A, IL10, ING1, SERPINA1	-1.08907	0.0329874	32
Proteins/Chemicals Regulating Cell Processes of killing of inflammatory cells	Pathway	29	7	killing of inflammatory cells	CDK1, MAPK1, CDK5, CASP3, FAS, EPX, IL10	1.30731	0.0333608	33
Proteins/Chemicals Regulating Cell Processes of mucosal permeability	Pathway	30	6	mucosal permeability	TRH, AGXT, F2RL1, FAS, IL10, HBP1	1.30731	0.0352281	34
Proteins/Chemicals Regulating Cell Processes of micturition	Pathway	43	5	micturition	TRH, AGXT, INS, MAPK1, S100B	-1.08341	0.0357417	35
Proteins/Chemicals Regulating Cell Processes of endothelial cell production	Pathway	43	6	endothelial cell production	AGXT, INS, F2RL1, MAPK1, EPX, LEP	1.23158	0.0360059	36
Proteins/Chemicals Regulating Cell Processes of H+ homeostasis/export	Pathway	47	7	H+ homeostasis/export	TERF1, AGXT, INS, CDC42, ATP6V0C, ATP5E, SLC9A8	-1.36878	0.0360761	37
Proteins/Chemicals Regulating Cell Processes of regulation of cell volume	Pathway	143	20	regulation of cell volume	TRH, PDLIM5, AGXT, TNNI2, INS, VDAC1, MAPK1, SGK1, AQP7, SIGMAR1, FAS, CLNS1AP1, CLNS1AP1, SLC38A2, EPX, FXYD1, KCNE1, GGH, MAPK14, TPT1	1.23158	0.0362986	38
Proteins/Chemicals Regulating Cell Processes of neural crest cell differentiation	Pathway	33	5	neural crest cell differentiation	ZIC1, MAPK1, WNT8A, ZIC3, PPP2R4	1.31666	0.0366607	39
Proteins/Chemicals Regulating Cell Processes of fibrinolysis	Pathway	148	20	fibrinolysis	APOH, TRH, MVK, AGXT, INS, F9, F2RL1, CPB1, ETNK2, NEURL, SERPINE1, EPX, SPARC, IL10, MMP2, LEP, SLC16A1, GGH, SERPINA1, MAPK14	1.08895	0.0366617	40
Proteins/Chemicals Regulating Cell Processes of salinity response	Pathway	80	13	salinity response	Hba, MFGE8, PDLIM5, AGXT, PGD, INS, EIF1, SGK1, PDXK, LEP, GGH, FEN1, CASC5	-1.09165	0.0372453	41
Proteins/Chemicals Regulating Cell Processes of aa import	Pathway	112	16	aa import	TRH, AGXT, SLC1A1, INS, MAPK1, PAQR7, PPARA, MBL2, NEURL, AKR1B15, SLC38A2, ARL6IP5, RHEBP1, LEP, GGH, SLC3A2	1.21679	0.0375117	42
Proteins/Chemicals Regulating Cell Processes of K+ import/homeostasis	Pathway	67	8	K+ import/homeostasis	TSTD1, AGXT, INS, MAPK1, SGK1, FAS, KCNE1, GGH	1.30731	0.0375682	43
Proteins/Chemicals Regulating Cell Processes of complement activation	Pathway	143	15	complement activation	GZMK, AGXT, TNNI2, INS, CD59, CDC42, PHB, MBL2, CFH, B2M, SERPINE1, HBP1, GNPDA1, SERPINA1, C1QBP	-1.20805	0.0382737	44
Proteins/Chemicals Regulating Cell Processes of lung blood flow	Pathway	56	6	lung blood flow	TERF1, BIRC5, AGXT, INS, IL10, NPY	1.02669	0.0401388	45
Proteins/Chemicals Regulating Cell Processes of ontogeny	Pathway	178	21	ontogeny	HBB, BIRC5, AGXT, PAQR7, ID2, PPARD, PCDHA@, PITX2, THOC7, FAS, BTK, AKR1B15, AKR1B15, SMN1, SMN1, EPX, PTGES3, S100A9, NOTCH1, GGH, NR3C1	-1.16937	0.0409375	46
Proteins/Chemicals Regulating Cell Processes of calcium mobilization	Pathway	605	47	calcium mobilization	SAA1, LGALS2, CCL8, RGS18, TRH, AGXT, SLA, BNIP3, INS, F2RL1, CD9, MAPK1, PAQR7, PLCZ1, PBX4, PCDHA@, CDC42, GNAQ, CYCS, CD33, SIGMAR1, MBL2, FAS, BTK, NEURL, SNX22, RGS11, Selt, EPX, TMED2, SCO1, MMP2, S100A9, S100A9, LEPROT, LEP, ACTR2, GGH, RHOA, CSNK1A1, GNAI2, FADD, CCBP2, TPT1, NR3C1, NPY, LOC286992	1.09842	0.0425374	47
Proteins/Chemicals Regulating Cell Processes of biliary flow	Pathway	39	5	biliary flow	TERF1, AGXT, INS, MAPK1, NPY	-1.573	0.0452586	48
Proteins/Chemicals Regulating Cell Processes of renal reabsorption	Pathway	89	14	renal reabsorption	TERF1, SLC22A6, AGXT, SLC2A2, SLC1A1, INS, FOLR1, CYCS, EPX, LEP, SLC16A1, GGH, CLDN19, SLC3A2	-1.07011	0.0462017	49
Proteins/Chemicals Regulating Cell Processes of bile acid metabolism	Pathway	37	5	bile acid metabolism	FABP1, INS, HNF4A, PPARA, GGH	-1.39588	0.0472362	50
Proteins/Chemicals Regulating Cell Processes of artery dilation	Pathway	69	7	artery dilation	AGXT, INS, MAPK1, PCDHA@, HSPB1, EPX, MMP2	-1.23285	0.0475958	51
Proteins/Chemicals Regulating Cell Processes of lipid export	Pathway	89	12	lipid export	SAA1, APOA4, MYD88, INS, HNF4A, PPARA, MBL2, VAPA, PLIN2, LEP, FADD, SCD	1.06052	0.0494204	52

## Sheet: SNEA Spawn-Post
Name	Type	Total # of Neighbors	# of Measured Neighbors	Gene Set Seed	Measured Neighbors	Median change	p-value	#
Proteins/Chemicals Regulating Cell Processes of cellular extravasation	Pathway	76	10	cellular extravasation	VAMP8, F2RL1, RHOA, NFE2L2, CD9, TSTD1, S100A9, S100A9, MMP2, IL10	3.2606	2.29929e-05	1
Proteins/Chemicals Regulating Cell Processes of membrane fusion	Pathway	242	38	membrane fusion	PLCZ1, VAMP8, PCDHB16, NUP35, CDK5, VAPA, CTSS, RAN, RHOA, SERPINA1, CASP1, VAMP1, VTI1A, SYPL1, GNAQ, CD9, MBL2, NEURL, RPL22, GAPDH, VAMP3, MFGE8, VPS36, PLDN, STX4, INS, RAB4A, CASP3, SNAP23, BLOC1S1, TNNI2, RAB1A, STXBP2, TUSC2, VPS33B, UFD1L, ADRM1, RAB7A	-1.28557	9.4662e-05	2
Proteins/Chemicals Regulating Cell Processes of phagocytosis	Pathway	641	74	phagocytosis	VAMP8, F2RL1, TMSB4X, CTSS, RAN, RHOA, AIF1, SERPINA1, SERPINA1, VTI1A, NFE2L2, VTI1A, GNAQ, CFH, CD9, ANXA5, SERPINE1, MBL2, B2M, NEURL, S100A9, S100A9, S100A9, EIF2AK1, TERF1, CD48, VAMP3, UBL4A, RAB27A, MFGE8, HBP1, SAA1, CHN1, IL10, TSPO, CD63, LGALS2, SEC22B, PDIA3, MAPK1, NR3C1, OSGEP, GMFG, FAS, INS, RAP1A, CNTF, CASP3, FAU, STIM1, GALT, WDR1, GGH, MAPKAPK2, BTK, MSRB2, CD59, MYD88, SLPI, …	1.73403	0.00144827	3
Proteins/Chemicals Regulating Cell Processes of spermatid development	Pathway	101	14	spermatid development	PACRG, TSSK1B, MEIG1, RSPH1, CETN1, CDK5, DYDC1, DAZL, NR3C1, FAS, ADAMTSL2, TBPL1, SCO1, PCDHA@	-1.78505	0.00306616	4
Proteins/Chemicals Regulating Cell Processes of cytolysis	Pathway	196	31	cytolysis	PSMB10, PSMB9, MOG, PSMB8, SERPINA1, SERPINA1, CASP1, MBL2, MBL2, MBL2, NEURL, S100A9, TERF1, HADH, IL10, PSME1, MAPK1, FAS, INS, GZMK, ING1, CASP3, RB1, GGH, CYCS, CD59, EPX, HSPB1, FADD, MAPK14, FTH1	1.34681	0.00499769	5
Proteins/Chemicals Regulating Cell Processes of pore formation	Pathway	77	17	pore formation	TMBIM6, F2RL1, CDK5, RHOA, SERPINA1, CASP1, ANXA5, PPIF, PPIF, SLC16A1, MAPK1, CASP3, MCL1, CD59, HSPA8, MAPK14, GSTM5	-1.12949	0.00876548	6
Proteins/Chemicals Regulating Cell Processes of cilium biogenesis	Pathway	98	13	cilium biogenesis	SPAG6, ARL13B, ARL13A, RHOA, RAB13, TSTD1, TRAPPC3, BBS7, LGALS2, CBY1, RAB8A, KRAS, PDLIM5	-2.12357	0.0105948	7
Proteins/Chemicals Regulating Cell Processes of leukocyte migration	Pathway	408	42	leukocyte migration	VAMP8, F2RL1, TMSB4X, MVK, CTSS, RHOA, SERPINA1, CD9, SPARC, TSTD1, SERPINE1, MBL2, MBL2, NEURL, S100A9, S100A9, S100A9, MMP2, TERF1, HBP1, SAA1, IL10, SLC16A1, LGALS2, MAPK1, INS, RAP1A, GALT, CCBP2, SOD1, ACTR2, EPX, HSPB1, LEP, PPARA, CDH2, AGXT, PPARD, CDC42, MAPK14, RPSA, SLC3A2	1.34681	0.01203	8
Proteins/Chemicals Regulating Cell Processes of presentation of endogenous peptide antigen	Pathway	54	9	presentation of endogenous peptide antigen	PSMB9, PSMB8, B2M, HADH, HBP1, IL10, PSME1, PDIA3, POMP	2.08962	0.0123563	9
Proteins/Chemicals Regulating Cell Processes of nucleotide biosynthesis	Pathway	24	7	nucleotide biosynthesis	UCK2, HPRT1, PYCR1, GLRX, UBL4A, CTPS, DHFR	3.01872	0.0157834	10
Proteins/Chemicals Regulating Cell Processes of complement activation, classical pathway	Pathway	59	7	complement activation, classical pathway	F2RL1, CFH, MBL2, GAPDH, C1QBP, INS, CD59	1.91047	0.0178987	11
Proteins/Chemicals Regulating Cell Processes of lymphocyte adhesion	Pathway	93	5	lymphocyte adhesion	F2RL1, NEURL, S100A9, IL10, RAP1A	1.88633	0.0184038	12
Proteins/Chemicals Regulating Cell Processes of membrane degradation	Pathway	38	8	membrane degradation	TMSB4X, CTSS, RHOA, SERPINE1, MMP2, CDK1, CASP3, PRDX5	3.08283	0.0189674	13
Proteins/Chemicals Regulating Cell Processes of microtubule cytoskeleton assembly	Pathway	284	46	microtubule cytoskeleton assembly	TBCB, CDK5, RAN, RHOA, KPNA2, TSTD1, MBL2, PPP2R1A, S100A9, S100A9, S100A9, GLRX, TNNI3, GAPDH, STMN4, NPM1, FHIT, TERF1, TERF1, BIRC5, UCHL1, YBX1, EIF1AY, MAPK1, NR3C1, INS, CDK1, RAP1A, CNTF, ADAMTSL2, GGH, UBL5, ITGB1BP3, PFDN1, SGK1, SOD1, SMN1, HSPA8, S100B, RUVBL2, PPP4C, NOTCH1, VTA1, AGXT, GNAS, CDC42	1.40126	0.0211884	14
Proteins/Chemicals Regulating Cell Processes of calcium ion homeostasis	Pathway	890	95	calcium ion homeostasis	TMBIM6, SH3D19, CCL8, F2RL1, MOG, RTN1, CDK5, RHOA, CIB1, CASP1, NFE2L2, PCP4, SELM, GNAQ, ANXA5, SERPINE1, FXYD1, TFAM, PAQR7, MBL2, NEURL, PPIF, PPIF, S100A9, S100A9, PON2, MMP2, RPL22, TNNI3, TNNI3, MPV17, GUCA1A, CD48, BNIP3, HBP1, ATP6, SLC16A1, TSPO, PHGDH, TNNT1, LGALS2, Selt, PDIA3, MAPK1, PGM2, NR3C1, ASPH, OSGEP, FAS, INS, CDK1, RAP1A, Fvis1, HAX1, SNX22, STIM1, SIGMAR1, GGH, ATP5O, BTK…	1.29239	0.0218528	15
Proteins/Chemicals Regulating Cell Processes of sister chromatid cohesion	Pathway	59	8	sister chromatid cohesion	PTTG1, Dbmc1, CBX1, CBX3, RAD21, RB1, MCL1, PCNA	-1.75581	0.0229229	16
Proteins/Chemicals Regulating Cell Processes of artery remodeling	Pathway	80	11	artery remodeling	MVK, CTSS, RHOA, SERPINE1, MMP2, IL10, SLC16A1, YBX1, FAS, AGXT, MPV17L	1.91203	0.0269084	17
Proteins/Chemicals Regulating Cell Processes of exocytosis	Pathway	729	89	exocytosis	CCL8, VAMP8, F2RL1, RTN1, CDK5, VAPA, BET1L, RAN, RHOA, ANXA4, VAMP5, CASP1, VAMP1, VTI1A, RAB3D, SYPL1, GNAQ, ANXA5, SERPINE1, PAQR7, NEURL, PPIF, RALB, S100A9, S100A9, S100A9, GLRX, TALDO1, Tpd52, TERF1, VAMP3, RAB6A, RAB27A, MFGE8, HBP1, IL10, SLC16A1, CD63, STX4, MAPK1, RPS6, RABIF, FAS, INS, GZMK, RAB4A, RAP1A, CNTF, PTDSS1, CASP3, STIM1, GALT, GGH, SNAP23, RAB8A, MAPKAPK2, RIMS2, KRT18, TNN…	1.29239	0.0272974	18
Proteins/Chemicals Regulating Cell Processes of chromosome condensation	Pathway	245	35	chromosome condensation	HMGA2, RAN, RHOA, CDC20, H1F0, ANXA5, S100A9, CBX3, HMGA1, NPM1, CENPA, PIN4, DPAGT1, APOL3, GMNN, PPP1R2, MAPK1, UBE2A, FAS, GZMK, CDK1, CASP3, DNASE2, TBPL1, RB1, MCL1, UBL5, CYCS, SET, NCAPG, SUMO1, VRK1, BECN1, HSF2, CBX5	1.20572	0.0275302	19
Proteins/Chemicals Regulating Cell Processes of mast cell degranulation	Pathway	164	24	mast cell degranulation	VAMP8, F2RL1, TMSB4X, RHOA, RAB3D, MBL2, MBL2, S100A9, CD48, IL10, SLC16A1, CD63, LGALS2, MAPK1, INS, STIM1, SNAP23, BTK, PLA1A, NPY, EPX, SCO1, AGXT, MPV17L	1.268	0.0275305	20
Proteins/Chemicals Regulating Cell Processes of immune response	Pathway	1389	136	immune response	F2RL1, PGD, PSMB9, MOG, PSMB8, MVK, CTSS, RAN, RHOA, AIF1, SERPINA1, SERPINA1, CASP1, NFE2L2, CMKLR1, TRIM25, GNAQ, SKAP2, CFH, CD9, SPARC, TSTD1, ANXA5, SERPINE1, PAQR7, MBL2, MBL2, B2M, ISG15, NEURL, S100A9, S100A9, S100A9, SLA, MALT1, EIF4E2, MMP2, TNNI3, GAPDH, HMGA1, NPM1, COPS5, Tpd52, TERF1, TERF1, CD48, CLEC1A, MFGE8, HBP1, BIRC5, SAA1, IL10, C1QBP, F9, UBE2N, TSPO, PGD, LEPROT, HSPE1, YB…	1.34681	0.0276852	21
Proteins/Chemicals Regulating Cell Processes of megakaryocyte differentiation	Pathway	58	8	megakaryocyte differentiation	RGS18, SERPINA1, CDKN2D, NFE2L2, GMNN, MAPK1, CDK6, MPV17L	2.02575	0.0278454	22
Proteins/Chemicals Regulating Cell Processes of viral entry	Pathway	104	10	viral entry	SERPINA1, CD9, TSTD1, ANXA5, NEURL, IL10, MAPK1, MYD88, SLPI, ACTR2	1.49604	0.0279282	23
Proteins/Chemicals Regulating Cell Processes of cytokine production	Pathway	789	71	cytokine production	F2RL1, DAPP1, MOG, PSMB8, MVK, RGS18, RHOA, AIF1, SERPINA1, SERPINA1, CASP1, NFE2L2, GNAQ, SERPINE1, MBL2, MBL2, MBL2, B2M, NEURL, S100A9, S100A9, S100A9, MALT1, EIF4E2, GAPDH, TERF1, CSNK1A1, MFGE8, HBP1, SAA1, IL10, UNC119, C1QBP, UBE2N, TSPO, LGALS2, MAPK1, NR3C1, FAS, INS, RAP1A, APOA4, STIM1, SIGMAR1, GGH, UBL5, MAPKAPK2, BTK, CD33, MYD88, SLPI, ACTR2, EPX, TNFRSF1B, HSPB1, LEP, PPARA, FADD,…	1.28579	0.0289007	24
Proteins/Chemicals Regulating Cell Processes of B-cell response	Pathway	188	15	B-cell response	MOG, SKAP2, IDH2, MBL2, S100A9, TERF1, IL10, HSPE1, MAPK1, FAS, INS, GGH, MYD88, EPX, LEP	1.91047	0.0303087	25
Proteins/Chemicals Regulating Cell Processes of neutrophil chemotaxis	Pathway	169	21	neutrophil chemotaxis	RHOA, SERPINA1, GNAQ, SPARC, TSTD1, S100A9, S100A9, GAPDH, HBP1, SAA1, IL10, SLC16A1, MAPK1, INS, MAPKAPK2, CAPNS1, SLPI, ACTR2, HSPB1, LEP, MAPK14	-1.12949	0.0307257	26
Proteins/Chemicals Regulating Cell Processes of synaptic vesicle exocytosis	Pathway	47	5	synaptic vesicle exocytosis	VAMP1, VTI1A, RAB27A, MAPK1, INS	2.02575	0.0307666	27
Proteins/Chemicals Regulating Cell Processes of neutrophil adhesion	Pathway	170	19	neutrophil adhesion	F2RL1, RHOA, CD9, NEURL, S100A9, S100A9, TERF1, IL10, CD63, LGALS2, STX4, MAPK1, FAS, INS, HAX1, GGH, EPX, AGXT, MAPK14	1.21695	0.0309191	28
Proteins/Chemicals Regulating Cell Processes of endothelial cell proliferation	Pathway	432	40	endothelial cell proliferation	F2RL1, TMSB4X, RHOA, AIF1, GNAQ, CD9, SPARC, TSTD1, SERPINE1, MBL2, GSTT1, S100A9, MMP2, FABP4, TNNI3, UBL4A, BNIP3, HBP1, SLC16A1, EMP2, LGALS2, MAPK1, INS, CDK1, RAP1A, STIM1, GGH, COMP, CGA, NPY, EPX, APOH, LEP, PPARA, CDH2, NOTCH1, AGXT, PPARD, MAPK14, PRDX1	1.34681	0.0311339	29
Proteins/Chemicals Regulating Cell Processes of opsinization	Pathway	42	6	opsinization	MOG, CFH, MBL2, SAA1, LGALS2, APOH	-1.32236	0.0318522	30
Proteins/Chemicals Regulating Cell Processes of T-cell interaction	Pathway	61	5	T-cell interaction	SKAP2, NEURL, HBP1, IL10, FAS	-2.30865	0.0321215	31
Proteins/Chemicals Regulating Cell Processes of nuclear division	Pathway	55	10	nuclear division	CETN1, PTTG1, CKS1A, KPNA2, MND1, RAB6A, RAD21, NUDC, SCO1, TPT1	-1.1141	0.0348145	32
Proteins/Chemicals Regulating Cell Processes of epithelial cell adhesion	Pathway	78	9	epithelial cell adhesion	CDK5, RHOA, SPARC, TSTD1, SERPINE1, MFGE8, FAS, CLDN7, SLC3A2	1.26425	0.0357116	33
Proteins/Chemicals Regulating Cell Processes of centrosome separation	Pathway	53	5	centrosome separation	CETN1, CETN2, SKP1, CDK1, TNNI2	-2.82362	0.036178	34
Proteins/Chemicals Regulating Cell Processes of vesicle docking	Pathway	58	12	vesicle docking	VAPA, BET1L, BET1L, RAB13, VTI1A, RAB27A, STX4, INS, BLOC1S1, RAB8A, STXBP2, CDC42	1.6963	0.0374856	35
Proteins/Chemicals Regulating Cell Processes of cell differentiation	Pathway	4310	400	cell differentiation	SBDS, TMBIM6, SPAG6, NANOS3, GDAP1, CCL8, F2RL1, MEIG1, TMSB4X, PGD, C1D, HMGA2, PCDHB16, PCDHB16, CIDEC, DAPP1, RTN1, CDK5, CETN2, HRSP12, MVK, MVK, MVK, RGS18, CTSS, RHOA, PTTG1, AIF1, CIB1, SERPINA1, SERPINA1, CASP1, ENPP3, CDKN2D, NFE2L2, RAB3D, CMKLR1, EHMT2, TRIM25, SYPL1, KPNA2, PI4KA, GNAQ, CDC20, ARL4D, DNAJB9, SKAP2, DPCD, CFH, CFH, Ube2q2, CD9, SPARC, H1F0, GIPC1, TSTD1, RACGAP1, HSBP1…	1.21695	0.0383646	36
Proteins/Chemicals Regulating Cell Processes of T-cell activation	Pathway	799	63	T-cell activation	F2RL1, MOG, CDK5, CTSS, RHOA, Dbmc1, CASP1, SKAP2, CD9, MBL2, B2M, NEURL, S100A9, S100A9, MALT1, MMP2, GAPDH, HMGA1, COPS5, TERF1, TERF1, CD48, CLEC1A, HBP1, IL10, UNC119, PPP2R4, C1QBP, LEPROT, HSPE1, CD63, LGALS2, MAPK1, OSGEP, FAS, INS, RAP1A, RPL10, CASP3, RB1, PCNA, GGH, UBL5, CYCS, IFI30, CD59, MYD88, NDFIP1, NPY, ACTR2, TNFRSF1B, LEP, PPARA, FADD, NOTCH1, AGXT, U2AF1, CDC42, MAPK14, TPT1, …	1.29239	0.0390329	37
Proteins/Chemicals Regulating Cell Processes of vascularization	Pathway	1545	132	vascularization	RRM2, F2RL1, TMSB4X, PGD, PCDHB16, XAF1, PSMB9, CDK5, PSMB8, DCXR, MVK, CTSS, RHOA, PTTG1, AIF1, CIB1, SERPINA1, VDAC1, NFE2L2, CMKLR1, DNAJB9, CFH, CD9, SPARC, TSTD1, SERPINE1, PAQR7, MBL2, B2M, HES6, GSTT1, LRP12, RNH1, NANOGP8, S100A9, S100A9, EIF4E2, MMP2, FABP4, TNNI3, MPV17, ZNRD1, HMGA1, Wap, TERF1, UBL4A, BNIP3, DPAGT1, M6PR, MFGE8, HBP1, FRG1, BIRC5, IL10, SLC16A1, LEPROT, TNNT1, SPTBN1,…	1.28004	0.0396465	38
Proteins/Chemicals Regulating Cell Processes of endothelial cell adhesion	Pathway	230	25	endothelial cell adhesion	TMSB4X, RHOA, CD9, SPARC, TSTD1, SERPINE1, NEURL, S100A9, S100A9, MMP2, HBP1, IL10, C1QBP, LGALS2, STX4, MAPK1, FAS, RAP1A, MYD88, NPY, PPARA, AGXT, MAPK14, DNMT1, RAP1B	1.4121	0.0404649	39
Proteins/Chemicals Regulating Cell Processes of cell-matrix adhesion	Pathway	123	14	cell-matrix adhesion	CDK5, HRSP12, RHOA, SPARC, TSTD1, SERPINE1, EDA, EMP2, MAPK1, RAP1A, SCO1, CLDN7, CDH2, AGXT	1.88633	0.0427707	40
Proteins/Chemicals Regulating Cell Processes of actomyosin based movement	Pathway	26	8	actomyosin based movement	RHOA, GNAQ, TNNI3, TNNI3, TNNT1, INS, CDK1, Tcpm1	1.30256	0.0437121	41
Proteins/Chemicals Regulating Cell Processes of ribosome biogenesis and assembly	Pathway	142	33	ribosome biogenesis and assembly	SBDS, SUPT4H1, MVK, NOP58, ANXA5, RSL24D1, RPF2, NIP7, RRS1, CIRH1A, EBNA1BP2, NPM1, PIN4, SURF6, RPS9, MRPS12, MAPK1, RPS6, CDK1, RPL23A, RPL10, RB1, EIF4EBP1, RPL17, RPS3, RPL28, RPS2, RPL14, RPL3, RPS19, RPL27, RPS10, RPL11	1.82585	0.0438633	42
Proteins/Chemicals Regulating Cell Processes of synapsis	Pathway	71	11	synapsis	PSMC3IP, Dbmc1, MND1, TEX12, TERF1, DPAGT1, HBP1, RAD21, HMGB2, POLG2, CASC5	-2.42205	0.0453137	43
Proteins/Chemicals Regulating Cell Processes of alveolus formation	Pathway	75	6	alveolus formation	MVK, CTSS, PAQR7, MMP2, PTGES3, LEP	3.89982	0.0472789	44
Proteins/Chemicals Regulating Cell Processes of epithelial cell permeability	Pathway	63	11	epithelial cell permeability	F2RL1, SERPINA1, TSTD1, MBL2, HBP1, IL10, SLC16A1, MAPK1, CASP3, CLDN7, MAPK14	-1.81975	0.0473507	45
Proteins/Chemicals Regulating Cell Processes of mitotic spindle assembly	Pathway	59	8	mitotic spindle assembly	RAN, RHOA, KPNA2, CDC20, BIRC5, CDK1, SMN1, MAPK14	-2.40133	0.0489299	46
Proteins/Chemicals Regulating Cell Processes of inflammatory response	Pathway	1087	100	inflammatory response	CCL8, F2RL1, TMSB4X, MVK, CTSS, RHOA, AIF1, SERPINA1, SERPINA1, CASP1, NFE2L2, CFH, CD9, SPARC, TSTD1, LIAS, SERPINE1, PAQR7, MBL2, MBL2, B2M, GSTT1, NEURL, CEBPD, S100A9, S100A9, S100A9, S100A9, PON2, MMP2, FABP4, GLRX, COPS5, TERF1, TERF1, CD48, UBL4A, HBP1, SAA1, IL10, C1QBP, UBE2N, SLC16A1, TSPO, PHGDH, LEPROT, HSPE1, EIF1AY, LGALS2, MAPK1, NR3C1, FAS, INS, CNTF, CASP3, FAU, HMMR, GGH, MAPKAP…	1.40011	0.0490081	47

## Sheet: SNEA Post-recrud
Name	Type	Total # of Neighbors	# of Measured Neighbors	Gene Set Seed	Measured Neighbors	Median change	p-value	#
Proteins/Chemicals Regulating Cell Processes of membrane fusion	Pathway	242	38	membrane fusion	PLCZ1, NUP35, VAMP8, VAPA, RHOA, VTI1A, MFGE8, PCDHB16, CDK5, NEURL, MBL2, SYPL1, CD9, GAPDH, CTSS, VAMP1, RAN, GNAQ, SERPINA1, CASP1, RAB4A, STX4, VPS36, RPL22, PLDN, VAMP3, INS, BLOC1S1, RAB1A, CASP3, UFD1L, RAB7A, TUSC2, STXBP2, SNAP23, VPS33B, TNNI2, ADRM1	1.447	7.95631e-05	1
Proteins/Chemicals Regulating Cell Processes of spermatid development	Pathway	101	14	spermatid development	PACRG, TSSK1B, MEIG1, RSPH1, CETN1, CDK5, DYDC1, DAZL, FAS, TBPL1, NR3C1, PCDHA@, ADAMTSL2, SCO1	4.1825	0.000225388	2
Proteins/Chemicals Regulating Cell Processes of cellular extravasation	Pathway	76	10	cellular extravasation	VAMP8, F2RL1, RHOA, CD9, MMP2, NFE2L2, S100A9, S100A9, IL10, TSTD1	-2.53346	0.000540357	3
Proteins/Chemicals Regulating Cell Processes of sperm cell adhesion	Pathway	45	7	sperm cell adhesion	MFGE8, DCXR, ANXA5, CD9, ZP3, NHP2L1, PCDHA@	-3.82173	0.00199236	4
Proteins/Chemicals Regulating Cell Processes of exocytosis	Pathway	729	89	exocytosis	VAMP8, VAPA, RTN1, F2RL1, RHOA, VTI1A, MFGE8, ANXA4, CDK5, NEURL, ANXA5, GZMK, SYPL1, KCNIP3, CCL8, PAQR7, ZP3, RAB3D, VAMP1, RAN, RALB, SGK1, VAMP5, SERPINE1, CGA, GNAQ, TALDO1, HBP1, GLRX, CASP1, S100A9, S100A9, S100A9, BET1L, RAB4A, MYD88, SLC16A1, STX4, RABIF, FAS, MAPK1, RIMS2, GALT, RAP1A, Tpd52, RAB6A, RAB8A, RAB27A, MPV17L, PPIF, VAMP3, IL10, PCDHA@, HSPB1, KRT18, CYCS, MAPKAPK2, INS, GGH…	-1.35299	0.00210491	5
Proteins/Chemicals Regulating Cell Processes of cytoskeleton organization and biogenesis	Pathway	736	74	cytoskeleton organization and biogenesis	SBDS, F2RL1, TMSB4X, RHOA, SPARC, PHPT1, CDK5, MVK, ANXA5, AIF1, CFH, SKAP2, DYNLRB2, NPM1, CD9, MMP2, GAPDH, RALB, DAPP1, SGK1, ARAP1, SERPINE1, CGA, GNAQ, HBP1, SERPINA1, S100A9, S100A9, CD48, RAB4A, CHN1, FAS, LASP1, MAPK1, RHOU, RHEBP1, CDK1, RAP1A, CLNS1AP1, ACTR2, FOLR1, IL10, GNPDA1, PCDHA@, HSPB1, MATN1, KRT18, EIF1AY, UNC119, UCHL1, MAPKAPK2, INS, GGH, CD63, S100B, RDX, CDC42, PPP2R4, PL…	-1.38546	0.00295905	6
Proteins/Chemicals Regulating Cell Processes of artery remodeling	Pathway	80	11	artery remodeling	RHOA, MVK, MMP2, CTSS, YBX1, SERPINE1, SLC16A1, FAS, MPV17L, IL10, AGXT	-1.84798	0.00364715	7
Proteins/Chemicals Regulating Cell Processes of calcium ion homeostasis	Pathway	890	95	calcium ion homeostasis	TMBIM6, SH3D19, RTN1, F2RL1, RHOA, MOG, SELM, CDK5, PCP4, NEURL, ANXA5, MBL2, CIB1, KCNIP3, CCL8, ATP6, MMP2, PAQR7, PON2, NFE2L2, TNNI3, TNNI3, ZP3, FXYD1, SGK1, SERPINE1, TFAM, CGA, GNAQ, HBP1, CASP1, S100A9, S100A9, CD48, MPV17, PDIA3, GUCA1A, SLC16A1, FAS, MAPK1, BNIP3, CDK1, SNX22, RAP1A, Fvis1, AURKAIP1, MPV17L, PPIF, PPIF, SIGMAR1, ACTR2, PHGDH, NR3C1, RPL22, PTGES3, Selt, PCDHA@, ASPH, PG…	-1.31657	0.00379433	8
Proteins/Chemicals Regulating Cell Processes of immune system activation	Pathway	163	18	immune system activation	F2RL1, IDH2, AIF1, MBL2, SERPINE1, HBP1, S100A9, MYD88, FAS, MAPK1, MPV17L, ACTR2, ACTR2, NR3C1, IL10, INS, HSP90B1, EPX	-1.83642	0.00544231	9
Proteins/Chemicals Regulating Cell Processes of phagocytosis	Pathway	641	74	phagocytosis	VAMP8, F2RL1, TMSB4X, RHOA, VTI1A, VTI1A, MFGE8, NEURL, ANXA5, AIF1, CFH, MBL2, B2M, CD9, NFE2L2, CTSS, RAN, SERPINE1, EIF2AK1, GNAQ, HBP1, SERPINA1, SERPINA1, S100A9, S100A9, S100A9, CD48, APOH, PDIA3, MYD88, CHN1, FAS, MAPK1, GALT, RAP1A, MSRB2, RAB27A, ACTR2, NR3C1, VAMP3, IL10, WDR1, UBL4A, MAPKAPK2, INS, GGH, SLPI, CD63, TSPO, FAU, GMFG, HSP90B1, CASP3, LGALS2, CNTF, SEC22B, RAB7A, CD59, CDC…	-1.30013	0.00946403	10
Proteins/Chemicals Regulating Cell Processes of fibrinolysis	Pathway	148	20	fibrinolysis	ETNK2, F2RL1, SPARC, NEURL, F9, MVK, MMP2, SERPINE1, SERPINA1, APOH, CPB1, SLC16A1, IL10, INS, GGH, TRH, LEP, AGXT, EPX, MAPK14	-1.13725	0.0115821	11
Proteins/Chemicals Regulating Cell Processes of microglial activation	Pathway	225	29	microglial activation	F2RL1, TMSB4X, SPARC, MOG, CDK5, AIF1, B2M, NFE2L2, CTSS, CGA, HBP1, S100A9, MYD88, FAS, MAPK1, CDK1, GALT, MPV17L, IL10, PCDHA@, S100B, SOD1, CASP3, CNTF, AGXT, EPX, EPX, PRDX5, MAPK14	-1.76293	0.0126123	12
Proteins/Chemicals Regulating Cell Processes of epithelial cell adhesion	Pathway	78	9	epithelial cell adhesion	RHOA, SPARC, MFGE8, CDK5, SERPINE1, FAS, CLDN7, TSTD1, SLC3A2	-1.9631	0.0139285	13
Proteins/Chemicals Regulating Cell Processes of complement activation, classical pathway	Pathway	59	7	complement activation, classical pathway	F2RL1, CFH, MBL2, GAPDH, C1QBP, INS, CD59	-1.65113	0.0150708	14
Proteins/Chemicals Regulating Cell Processes of lymphocyte adhesion	Pathway	93	5	lymphocyte adhesion	F2RL1, NEURL, S100A9, RAP1A, IL10	-1.9397	0.0162496	15
Proteins/Chemicals Regulating Cell Processes of T-cell interaction	Pathway	61	5	T-cell interaction	NEURL, SKAP2, HBP1, FAS, IL10	1.79113	0.016355	16
Proteins/Chemicals Regulating Cell Processes of presentation of endogenous peptide antigen	Pathway	54	9	presentation of endogenous peptide antigen	PSMB8, PSMB9, B2M, HBP1, HADH, PDIA3, PSME1, IL10, POMP	-2.44823	0.0183501	17
Proteins/Chemicals Regulating Cell Processes of membrane fluidity	Pathway	77	14	membrane fluidity	RHOA, ANXA4, NEURL, ANXA5, MGST3, FABP1, FAS, MAPK1, FDPS, INS, TSPO, LEP, AGXT, SCD	1.28207	0.0198749	18
Proteins/Chemicals Regulating Cell Processes of epithelial to mesenchymal transition	Pathway	551	55	epithelial to mesenchymal transition	PGD, HMGA2, TMSB4X, RHOA, SPARC, MFGE8, MVK, B2M, MMP2, PAQR7, NANOGP8, NFE2L2, GLIPR2, PAQR7, YBX1, SGK1, MALT1, SERPINE1, EIF4E2, HBP1, GLRX, S100A9, MPV17, HMGA1, MYD88, BIRC5, MAPK1, HNF4A, PTGES3, GNPDA1, HSPB1, DKK3, KRT18, FAM3C, UCHL1, UBL5, B3GALT6, RPSA, WISP3, CDC42, HDAC1, NOTCH1, CDH2, LEP, GNAS, AGXT, KRAS, ID1, EPX, ID2, RB1, AKR1B15, MAPK14, FTH1, DDX5	-1.34913	0.0201758	19
Proteins/Chemicals Regulating Cell Processes of viral entry	Pathway	104	10	viral entry	NEURL, ANXA5, CD9, SERPINA1, MYD88, MAPK1, ACTR2, IL10, SLPI, TSTD1	-1.60076	0.0208228	20
Proteins/Chemicals Regulating Cell Processes of blood clotting	Pathway	493	68	blood clotting	F2RL1, RHOA, SPARC, MFGE8, NEURL, F9, ANXA5, CFH, MBL2, MBL2, B2M, CIB1, CD9, MMP2, PAQR7, NFE2L2, GAPDH, RAN, SGK1, SERPINE1, GNAQ, SERPINA1, S100A9, S100A9, APOH, PDIA3, MED27, COX1, SLC16A1, FAS, MAPK1, SNX22, ATP5J, GALT, C1QBP, RAP1A, CLNS1AP1, HNF4A, MPV17L, ACTR2, PHGDH, IL10, LEPROT, INS, GGH, SLPI, BLOC1S1, SOD1, PBX4, CDC42, TSTD1, STIM1, LEP, GNAS, AGXT, PRDX1, NPY, PPARD, TNNI2, TNNI2…	-1.55914	0.0213905	21
Proteins/Chemicals Regulating Cell Processes of secretory pathway	Pathway	185	31	secretory pathway	VAPA, F2RL1, OSBPL2, VTI1A, SPARC, TMED2, VTI1A, MVK, GAPDH, ZP3, RAB3D, SERPINA1, SFTPC, BET1L, CUTA, RAB27A, RTN3, INS, SLPI, SOD1, RAB1A, NACA, CDC42, ADNP, SLC22A6, STXBP2, CDH2, LEP, SURF4, AKR1B15, MAPK14	-1.45191	0.0235169	22
Proteins/Chemicals Regulating Cell Processes of cytolysis	Pathway	196	31	cytolysis	PSMB10, MOG, NEURL, PSMB8, PSMB9, GZMK, MBL2, MBL2, MBL2, SERPINA1, SERPINA1, CASP1, S100A9, HADH, FAS, MAPK1, PSME1, IL10, HSPB1, CYCS, INS, GGH, ING1, CASP3, CD59, TERF1, FADD, EPX, RB1, MAPK14, FTH1	-1.17877	0.0247152	23
Proteins/Chemicals Regulating Cell Processes of JNK cascade	Pathway	51	6	JNK cascade	RHOA, ISG15, MAPK10, FAS, MAPK1, CDC42	-1.38705	0.0258685	24
Proteins/Chemicals Regulating Cell Processes of membrane degradation	Pathway	38	8	membrane degradation	TMSB4X, RHOA, MMP2, CTSS, SERPINE1, CDK1, CASP3, PRDX5	-2.03438	0.0258857	25
Proteins/Chemicals Regulating Cell Processes of alveolus formation	Pathway	75	6	alveolus formation	MVK, MMP2, PAQR7, CTSS, PTGES3, LEP	-3.45003	0.026075	26
Proteins/Chemicals Regulating Cell Processes of glutathione metabolism	Pathway	25	8	glutathione metabolism	PGD, HBB, GSTT1, NFE2L2, GLRX, UBL4A, SOD1, AGXT	-1.6564	0.027566	27
Proteins/Chemicals Regulating Cell Processes of cytokine production	Pathway	789	71	cytokine production	F2RL1, RHOA, MOG, MFGE8, NEURL, PSMB8, MVK, AIF1, MBL2, MBL2, MBL2, B2M, NFE2L2, GAPDH, RGS18, DAPP1, MALT1, SERPINE1, EIF4E2, GNAQ, HBP1, SERPINA1, SERPINA1, CASP1, S100A9, S100A9, S100A9, MYD88, UBE2N, CSNK1A1, FAS, MAPK1, C1QBP, RAP1A, MPV17L, SIGMAR1, ACTR2, NR3C1, IL10, PCDHA@, HSPB1, UNC119, MAPKAPK2, INS, UBL5, GGH, SLPI, TSPO, HSP90B1, LGALS2, RAB7A, RAB7B, HDAC1, NOTCH1, STIM1, LEP, TERF…	-1.25259	0.027752	28
Proteins/Chemicals Regulating Cell Processes of vesicle docking	Pathway	58	12	vesicle docking	VAPA, VTI1A, BET1L, RAB13, BET1L, STX4, RAB8A, RAB27A, INS, BLOC1S1, CDC42, STXBP2	-1.38705	0.0284819	29
Proteins/Chemicals Regulating Cell Processes of lipid binding	Pathway	72	7	lipid binding	ANXA5, MBL2, FABP1, SERPINA1, APOH, FABP4, CLINT1	2.09722	0.0288152	30
Proteins/Chemicals Regulating Cell Processes of cell-matrix adhesion	Pathway	123	14	cell-matrix adhesion	RHOA, SPARC, CDK5, HRSP12, EDA, SERPINE1, MAPK1, CLDN7, RAP1A, EMP2, TSTD1, CDH2, AGXT, SCO1	-1.80942	0.0300809	31
Proteins/Chemicals Regulating Cell Processes of cell differentiation	Pathway	4310	399	cell differentiation	SBDS, TMBIM6, SPAG6, MEIG1, NRG4, PGD, PGD, C1D, GDAP1, RTN1, HMGA2, F2RL1, TMSB4X, RHOA, SPARC, MFGE8, CETN2, PCDHB16, PCDHB16, PTTG1, CLEC1A, CDK5, PI4KA, ARL4D, NEURL, OLFM1, H1F0, RACGAP1, KPNA2, F9, MVK, MVK, MVK, Ube2q2, EHMT2, CSRP1, ANXA5, CDC20, AIF1, CFH, CFH, HRSP12, DPCD, MBL2, MBL2, B2M, SYPL1, FABP1, SKAP2, ENPP3, HBB, CIB1, CIDEC, KCNIP3, CCL8, NPM1, CD9, LGALS13, ISG15, CDKN2D, MM…	-1.22126	0.0314176	32
Proteins/Chemicals Regulating Cell Processes of endothelial cell proliferation	Pathway	432	39	endothelial cell proliferation	F2RL1, TMSB4X, RHOA, SPARC, AIF1, MBL2, CD9, MMP2, GSTT1, TNNI3, SERPINE1, CGA, GNAQ, HBP1, S100A9, APOH, SLC16A1, FABP4, MAPK1, BNIP3, CDK1, RAP1A, EMP2, UBL4A, INS, GGH, LGALS2, TSTD1, NOTCH1, CDH2, STIM1, LEP, AGXT, PPARA, PRDX1, NPY, PPARD, EPX, MAPK14	-1.30013	0.0316292	33
Proteins/Chemicals Regulating Cell Processes of oral tolerance	Pathway	49	5	oral tolerance	MOG, MBL2, APOH, IL10, CYCS	2.50037	0.0320564	34
Proteins/Chemicals Regulating Cell Processes of response to cocaine	Pathway	24	5	response to cocaine	CDK5, NPTX1, MAPK1, SIGMAR1, NR3C1	-1.84459	0.0323978	35
Proteins/Chemicals Regulating Cell Processes of immune response	Pathway	1389	135	immune response	PGD, PGD, F2RL1, RHOA, SPARC, MOG, MFGE8, CLEC1A, NEURL, PSMB8, PSMB9, F9, MVK, ANXA5, AIF1, CFH, GZMK, MBL2, MBL2, B2M, SKAP2, NPM1, CD9, ISG15, MMP2, PAQR7, NFE2L2, TRIM25, CMKLR1, GAPDH, CTSS, TNNI3, ZP3, YBX1, RAN, MALT1, SERPINE1, EIF4E2, CGA, GNAQ, SLA, HBP1, SERPINA1, SERPINA1, CASP1, COPS5, S100A9, S100A9, S100A9, CD48, APOH, HMGA1, PDIA3, MYD88, BIRC5, UBE2N, FAS, MAPK1, GALT, C1QBP, RAP…	-1.29239	0.0337142	36
Proteins/Chemicals Regulating Cell Processes of embryo implantation	Pathway	158	27	embryo implantation	RHOA, PSMB8, PSMB9, ANXA5, CD9, MMP2, PAQR7, ZP3, Prss29, SERPINE1, CGA, S100A9, HSD17B1, HSPE1, MPV17L, EMP2, GNPDA1, LEPROT, GGH, FAU, CDC42, LEP, PRPF19, SCO1, PPARD, EPX, AKR1B15	-1.84798	0.034959	37
Proteins/Chemicals Regulating Cell Processes of pore formation	Pathway	77	17	pore formation	TMBIM6, F2RL1, RHOA, CDK5, ANXA5, SERPINA1, CASP1, SLC16A1, MAPK1, MCL1, PPIF, PPIF, CASP3, CD59, HSPA8, GSTM5, MAPK14	1.07827	0.035324	38
Proteins/Chemicals Regulating Cell Processes of mRNA metabolism	Pathway	38	7	mRNA metabolism	HBB, DAZL, EIF4E2, CSNK1A1, TRIM23, PABPN1, INS	-1.68855	0.0366852	39
Proteins/Chemicals Regulating Cell Processes of germinal center formation	Pathway	75	5	germinal center formation	MBL2, MALT1, MYD88, MCL1, IL10	2.26108	0.0385761	40
Proteins/Chemicals Regulating Cell Processes of leukocyte migration	Pathway	408	42	leukocyte migration	VAMP8, F2RL1, TMSB4X, RHOA, SPARC, NEURL, MVK, MBL2, MBL2, CD9, MMP2, CTSS, SERPINE1, HBP1, SERPINA1, S100A9, S100A9, S100A9, SLC16A1, MAPK1, GALT, RAP1A, ACTR2, IL10, HSPB1, INS, SOD1, RPSA, LGALS2, CDC42, TSTD1, CDH2, LEP, TERF1, AGXT, PPARA, PPARD, EPX, SLC3A2, MAPK14, CCBP2, SAA1	-1.29239	0.0402305	41
Proteins/Chemicals Regulating Cell Processes of Ca++ export	Pathway	567	57	Ca++ export	PLCZ1, TMBIM6, F2RL1, RHOA, B2M, CLIC2, CIB1, KCNIP3, CMKLR1, GAPDH, CTSS, TNNI3, ZP3, EIF4E2, CGA, GNAQ, HBP1, EIF2S1, FAS, MAPK1, BNIP3, CDK1, SNX22, RAP1A, MCL1, AURKAIP1, MPV17L, SIGMAR1, AHCYL1, RTN3, Selt, GNPDA1, PCDHA@, ASPH, HSPB1, ATP5O, CYCS, INS, GGH, RPL17, TSPO, CASP3, CD59, TRH, CDC42, PPP2R4, STIM1, LEP, AGXT, BTK, NPY, ELP2, TNNI2, AKR1B15, MAPK14, RAP1B, GNAI2	-1.30013	0.0411456	42
Proteins/Chemicals Regulating Cell Processes of microtubule cytoskeleton assembly	Pathway	284	46	microtubule cytoskeleton assembly	TBCB, RHOA, CDK5, KPNA2, MBL2, NPM1, GAPDH, TNNI3, YBX1, RAN, SGK1, PPP2R1A, ITGB1BP3, GLRX, S100A9, S100A9, S100A9, STMN4, BIRC5, MAPK1, FHIT, CDK1, RAP1A, NR3C1, EIF1AY, UCHL1, INS, ADAMTSL2, UBL5, GGH, S100B, SOD1, PFDN1, CNTF, CDC42, TSTD1, NOTCH1, TERF1, TERF1, GNAS, AGXT, HSPA8, RUVBL2, PPP4C, SMN1, VTA1	-1.28655	0.0414797	43
Proteins/Chemicals Regulating Cell Processes of egg activation	Pathway	24	7	egg activation	PLCZ1, CDC20, ZP3, CDK1, GALT, GNPDA1, SCO1	-1.7871	0.0439829	44
Proteins/Chemicals Regulating Cell Processes of cilium biogenesis	Pathway	98	13	cilium biogenesis	SPAG6, ARL13B, ARL13A, RHOA, RAB13, BBS7, TRAPPC3, RAB8A, CBY1, LGALS2, TSTD1, KRAS, PDLIM5	1.63799	0.0457564	45
Proteins/Chemicals Regulating Cell Processes of arachidonic acid metabolism	Pathway	70	9	arachidonic acid metabolism	CD9, S100A9, S100A9, APOH, COX1, SLC16A1, MAPK1, INS, AGXT	-2.09207	0.0464368	46
Proteins/Chemicals Regulating Cell Processes of muscle regeneration	Pathway	135	13	muscle regeneration	RHOA, SPARC, MVK, MMP2, PAQR7, SERPINE1, HBP1, PABPN1, GGH, CNTF, NOTCH1, AGXT, ID2	-1.44441	0.0497923	47

## Sheet: abbreviations Figure 2
Name	Type	Description	Connectivity	Local Connectivity	Indegree	Outdegree	Owner
FAS	Protein	Fas (TNF receptor superfamily, member 6)	2047	1	0	1
CDK5	Protein	cyclin-dependent kinase 5	636	1	0	1
NR3C1	Protein	nuclear receptor subfamily 3, group C, member 1 (glucocorticoid receptor)	1562	1	0	1
KIT	Protein	v-kit Hardy-Zuckerman 4 feline sarcoma viral oncogene homolog	710	1	0	1
CNR1	Protein	cannabinoid receptor 1 (brain)	758	1	0	1
spermatid development	Cell Process		129	14	14	0
TBPL1	Protein	TBP-like 1	43	1	0	1
DAZL	Protein	deleted in azoospermia-like	57	1	0	1
RSPH1	Protein	radial spoke head 1 homolog (Chlamydomonas)	4	1	0	1
MEIG1	Protein	meiosis expressed gene 1 homolog (mouse)	7	1	0	1
TCP1	Protein	t-complex 1	50	1	0	1
CETN1	Protein	centrin, EF-hand protein, 1	14	1	0	1
TSSK1B	Protein	testis-specific serine kinase 1B	5	1	0	1
PACRG	Protein	PARK2 co-regulated	27	1	0	1
DYDC1	Protein	DPY30 domain containing 1	1	1	0	1

## Sheet: abbreviations Figure 8
Name	Type	Description	Connectivity	Local Connectivity	Indegree	Outdegree	Owner
MAPK14	Protein	mitogen-activated protein kinase 14	3048	1	0	1
AGT	Protein	angiotensinogen (serpin peptidase inhibitor, clade A, member 8)	2924	3	0	3
GH1	Protein	growth hormone 1	2136	2	0	2
MAPK1	Protein	mitogen-activated protein kinase 1	4802	6	0	6
INS	Protein	insulin	5375	5	0	5
VAPA	Protein	VAMP (vesicle-associated membrane protein)-associated protein A, 33kDa	57	1	0	1
EPO	Protein	erythropoietin	1590	2	0	2
vesicle docking	Cell Process		81	12	12	0
TNFRSF1B	Protein	tumor necrosis factor receptor superfamily, member 1B	416	1	0	1
FAS	Protein	Fas (TNF receptor superfamily, member 6)	2047	3	0	3
NPY	Protein	neuropeptide Y	1091	1	0	1
membrane degradation	Cell Process		60	8	8	0
ANXA5	Protein	annexin A5	498	2	0	2
phagocytosis	Cell Process		917	74	74	0
IGF2	Protein	insulin-like growth factor 2 (somatomedin A)	1006	1	0	1
cell-matrix adhesion	Cell Process		175	14	14	0
RB1	Protein	retinoblastoma 1	1318	1	0	1
CASP3	Protein	caspase 3, apoptosis-related cysteine peptidase	2558	2	0	2
NEU1	Protein	sialidase 1 (lysosomal sialidase)	629	2	0	2
RHOA	Protein	ras homolog gene family, member A	1809	5	0	5
EIF4EBP1	Protein	eukaryotic translation initiation factor 4E binding protein 1	406	1	0	1
CDC42	Protein	cell division cycle 42 (GTP binding protein, 25kDa)	1291	2	0	2
MMP2	Protein	matrix metallopeptidase 2 (gelatinase A, 72kDa gelatinase, 72kDa type IV collagenase)	1700	4	0	4
CDK1	Protein	cyclin-dependent kinase 1	1219	2	0	2
CDH2	Protein	cadherin 2, type 1, N-cadherin (neuronal)	662	1	0	1
LEP	Protein	leptin	2187	3	0	3
CDK5	Protein	cyclin-dependent kinase 5	636	1	0	1
CNTF	Protein	ciliary neurotrophic factor	522	1	0	1
SERPINE1	Protein	serpin peptidase inhibitor, clade E (nexin, plasminogen activator inhibitor type 1), member 1	1253	4	0	4
GAPDH	Protein	glyceraldehyde-3-phosphate dehydrogenase	835	1	0	1
ribosome biogenesis and assembly	Cell Process		209	33	33	0
RPS6	Protein	ribosomal protein S6	202	1	0	1
HSPA8	Protein	heat shock 70kDa protein 8	582	1	0	1
artery remodeling	Cell Process		103	11	11	0
cellular extravasation	Cell Process		100	10	10	0
GNAQ	Protein	guanine nucleotide binding protein (G protein), q polypeptide	805	1	0	1
HMGB1	Protein	high mobility group box 1	864	2	0	2
CDK6	Protein	cyclin-dependent kinase 6	351	1	0	1
lymphocyte adhesion	Cell Process		128	5	5	0
G6PD	Protein	glucose-6-phosphate dehydrogenase	426	2	0	2
HSP90B1	Protein	heat shock protein 90kDa beta (Grp94), member 1	392	1	0	1
F2RL1	Protein	coagulation factor II (thrombin) receptor-like 1	759	4	0	4
ACTR2	Protein	ARP2 actin-related protein 2 homolog (yeast)	216	1	0	1
NFE2L2	Protein	nuclear factor (erythroid-derived 2)-like 2	825	3	0	3
AIF1	Protein	allograft inflammatory factor 1	155	1	0	1
NPM1	Protein	nucleophosmin (nucleolar phosphoprotein B23, numatrin)	434	1	0	1
TF	Protein	transferrin	946	1	0	1
PRDX6	Protein	peroxiredoxin 6	143	1	0	1
MIF	Protein	macrophage migration inhibitory factor (glycosylation-inhibiting factor)	882	3	0	3
GNAS	Protein	GNAS complex locus	697	1	0	1
CMA1	Protein	chymase 1, mast cell	384	1	0	1
SPI1	Protein	spleen focus forming virus (SFFV) proviral integration oncogene spi1	672	2	0	2
NR3C1	Protein	nuclear receptor subfamily 3, group C, member 1 (glucocorticoid receptor)	1562	1	0	1
HSPE1	Protein	heat shock 10kDa protein 1 (chaperonin 10)	180	1	0	1
KIT	Protein	v-kit Hardy-Zuckerman 4 feline sarcoma viral oncogene homolog	710	1	0	1
HPRT1	Protein	hypoxanthine phosphoribosyltransferase 1	113	1	0	1
SAA1	Protein	serum amyloid A1	394	1	0	1
SERPINA1	Protein	serpin peptidase inhibitor, clade A (alpha-1 antiproteinase, antitrypsin), member 1	651	1	0	1
IL10	Protein	interleukin 10	2484	6	0	6
CLDN7	Protein	claudin 7	71	1	0	1
STIM1	Protein	stromal interaction molecule 1	164	1	0	1
RAB8A	Protein	RAB8A, member RAS oncogene family	56	1	0	1
VTI1B	Protein	vesicle transport through interaction with t-SNAREs homolog 1B (yeast)	141	3	0	3
UCN	Protein	urocortin	370	1	0	1
MDK	Protein	midkine (neurite growth-promoting factor 2)	291	3	0	3
MYD88	Protein	myeloid differentiation primary response gene (88)	671	2	0	2
FAU	Protein	Finkel-Biskis-Reilly murine sarcoma virus (FBR-MuSV) ubiquitously expressed	24	1	0	1
F11R	Protein	F11 receptor	253	2	0	2
synaptic vesicle exocytosis	Cell Process		70	5	5	0
MAPKAPK2	Protein	mitogen-activated protein kinase-activated protein kinase 2	386	1	0	1
VAMP8	Protein	vesicle-associated membrane protein 8 (endobrevin)	73	2	0	2
IL5	Protein	interleukin 5 (colony-stimulating factor, eosinophil)	913	1	0	1
TMSB4X	Protein	thymosin beta 4, X-linked	227	2	0	2
S100A8	Protein	S100 calcium binding protein A8	390	2	0	2
OSGEP	Protein	O-sialoglycoprotein endopeptidase	71	1	0	1
STX4	Protein	syntaxin 4	125	1	0	1
TSPO	Protein	translocator protein (18kDa)	219	1	0	1
LGALS3	Protein	lectin, galactoside-binding, soluble, 3	655	1	0	1
complement activation, classical pathway	Cell Process		83	7	7	0
MBL2	Protein	mannose-binding lectin (protein C) 2, soluble	387	2	0	2
APOH	Protein	apolipoprotein H (beta-2-glycoprotein I)	261	1	0	1
SPARC	Protein	secreted protein, acidic, cysteine-rich (osteonectin)	510	1	0	1
GLRX	Protein	glutaredoxin (thioltransferase)	194	1	0	1
FZR1	Protein	fizzy/cell division cycle 20 related 1 (Drosophila)	73	1	0	1
SLPI	Protein	secretory leukocyte peptidase inhibitor	302	1	0	1
RAB27A	Protein	RAB27A, member RAS oncogene family	162	3	0	3
CD59	Protein	CD59 molecule, complement regulatory protein	254	2	0	2
CTSS	Protein	cathepsin S	351	4	0	4
BTK	Protein	Bruton agammaglobulinemia tyrosine kinase	414	1	0	1
DHFR	Protein	dihydrofolate reductase	296	1	0	1
CFH	Protein	complement factor H	237	2	0	2
S100A9	Protein	S100 calcium binding protein A9	342	2	0	2
FTH1	Protein	ferritin, heavy polypeptide 1	167	1	0	1
RAN	Protein	RAN, member RAS oncogene family	168	1	0	1
CD9	Protein	CD9 molecule	392	2	0	2
alveolus formation	Cell Process		82	6	6	0
megakaryocyte differentiation	Cell Process		72	8	8	0
B4GALT1	Protein	UDP-Gal:betaGlcNAc beta 1,4- galactosyltransferase, polypeptide 1	84	1	0	1
RAP1A	Protein	RAP1A, member of RAS oncogene family	627	3	0	3
presentation of endogenous peptide antigen	Cell Process		77	9	9	0
B2M	Protein	beta-2-microglobulin	499	2	0	2
PSMB8	Protein	proteasome (prosome, macropain) subunit, beta type, 8 (large multifunctional peptidase 7)	62	1	0	1
PSMB9	Protein	proteasome (prosome, macropain) subunit, beta type, 9 (large multifunctional peptidase 2)	88	1	0	1
PYCR1	Protein	pyrroline-5-carboxylate reductase 1	53	1	0	1
YBX1	Protein	Y box binding protein 1	234	1	0	1
SURF6	Protein	surfeit 6	11	1	0	1
MBP	Protein	myelin basic protein	740	1	0	1
CD48	Protein	CD48 molecule	131	1	0	1
NKX2-1	Protein	NK2 homeobox 1	310	1	0	1
CD63	Protein	CD63 molecule	223	1	0	1
MAL	Protein	mal, T-cell differentiation protein	102	1	0	1
B-cell response	Cell Process		248	15	15	0
MFGE8	Protein	milk fat globule-EGF factor 8 protein	179	1	0	1
RPS19	Protein	ribosomal protein S19	71	1	0	1
CDKN2D	Protein	cyclin-dependent kinase inhibitor 2D (p19, inhibits CDK4)	81	1	0	1
GMNN	Protein	geminin, DNA replication inhibitor	197	1	0	1
SBDS	Protein	Shwachman-Bodian-Diamond syndrome	54	1	0	1
MOG	Protein	myelin oligodendrocyte glycoprotein	146	1	0	1
C1QBP	Protein	complement component 1, q subcomponent binding protein	139	1	0	1
RAP1B	Protein	RAP1B, member of RAS oncogene family	209	1	0	1
BET1	Protein	blocked early in transport 1 homolog (S. cerevisiae)	25	1	0	1
RAB7A	Protein	RAB7A, member RAS oncogene family	273	1	0	1
EIF2AK1	Protein	eukaryotic translation initiation factor 2-alpha kinase 1	64	1	0	1
VAMP3	Protein	vesicle-associated membrane protein 3 (cellubrevin)	113	1	0	1
WDR1	Protein	WD repeat domain 1	27	1	0	1
BLOC1S1	Protein	biogenesis of lysosomal organelles complex-1, subunit 1	37	1	0	1
PDIA3	Protein	protein disulfide isomerase family A, member 3	190	2	0	2
RPL23A	Protein	ribosomal protein L23a	164	1	0	1
STXBP2	Protein	syntaxin binding protein 2	34	1	0	1
GMFG	Protein	glia maturation factor, gamma	19	1	0	1
CHN1	Protein	chimerin (chimaerin) 1	91	1	0	1
PSME1	Protein	proteasome (prosome, macropain) activator subunit 1 (PA28 alpha)	23	1	0	1
IDH2	Protein	isocitrate dehydrogenase 2 (NADP+), mitochondrial	76	1	0	1
VTI1A	Protein	vesicle transport through interaction with t-SNAREs homolog 1A (yeast)	21	1	0	1
HRSP12	Protein	heat-responsive protein 12	50	1	0	1
nucleotide biosynthesis	Cell Process		40	7	7	0
RAB13	Protein	RAB13, member RAS oncogene family	52	1	0	1
CTPS	Protein	CTP synthase	58	1	0	1
RPF2	Protein	ribosome production factor 2 homolog (S. cerevisiae)	11	1	0	1
PIN4	Protein	protein (peptidylprolyl cis/trans isomerase) NIMA-interacting, 4 (parvulin)	18	1	0	1
RPL11	Protein	ribosomal protein L11	105	1	0	1
SUPT4H1	Protein	suppressor of Ty 4 homolog 1 (S. cerevisiae)	16	1	0	1
RPS3	Protein	ribosomal protein S3	47	1	0	1
VAMP1	Protein	vesicle-associated membrane protein 1 (synaptobrevin 1)	44	1	0	1
RRS1	Protein	RRS1 ribosome biogenesis regulator homolog (S. cerevisiae)	14	1	0	1
RPL3	Protein	ribosomal protein L3	60	1	0	1
RPL23	Protein	ribosomal protein L23	82	1	0	1
RPS2	Protein	ribosomal protein S2	38	1	0	1
RPS12	Protein	ribosomal protein S12	23	1	0	1
RPS10	Protein	ribosomal protein S10	20	1	0	1
RPL10	Protein	ribosomal protein L10	112	1	0	1
EDA	Protein	ectodysplasin A	96	1	0	1
MSRB2	Protein	methionine sulfoxide reductase B2	48	1	0	1
UCK2	Protein	uridine-cytidine kinase 2	29	1	0	1
SEC22B	Protein	SEC22 vesicle trafficking protein homolog B (S. cerevisiae) (gene/pseudogene)	28	1	0	1
EBNA1BP2	Protein	EBNA1 binding protein 2	18	1	0	1
RPS9	Protein	ribosomal protein S9	12	1	0	1
SKAP2	Protein	src kinase associated phosphoprotein 2	39	1	0	1
RPL27	Protein	ribosomal protein L27	33	1	0	1
RSL24D1	Protein	ribosomal L24 domain containing 1	7	1	0	1
NOP58	Protein	NOP58 ribonucleoprotein homolog (yeast)	24	1	0	1
EMP2	Protein	epithelial membrane protein 2	52	1	0	1
BET1L	Protein	blocked early in transport 1 homolog (S. cerevisiae)-like	15	1	0	1
POMP	Protein	proteasome maturation protein	12	1	0	1
RGS18	Protein	regulator of G-protein signaling 18	28	1	0	1
NIP7	Protein	nuclear import 7 homolog (S. cerevisiae)	13	1	0	1
RPL28	Protein	ribosomal protein L28	20	1	0	1
CIRH1A	Protein	cirrhosis, autosomal recessive 1A (cirhin)	2	1	0	1
RPL14	Protein	ribosomal protein L14	19	1	0	1
